# Supplementary material for: Development of the nonreceptor tyrosine kinase FER-targeting PROTACs as a potential strategy for antagonizing ovarian cancer cell motility and invasiveness
Source: J Biol Chem. 2023 May 16;299(6):104825. doi: 10.1016/j.jbc.2023.104825 (PMC10276154; doi:10.1016/j.jbc.2023.104825)
Supplement: Supporting Information [file mmc3.xlsx]

## Sheet: proteinGroups
Protein IDs	Majority protein IDs	Peptide counts (all)	Peptide counts (razor+unique)	Peptide counts (unique)	Protein names	Gene names	Fasta headers	Number of proteins	Peptides	Razor + unique peptides	Unique peptides	Peptides 008-1	Peptides 008-2	Peptides 008-3	Peptides 039-1	Peptides 039-2	Peptides 039-3	Peptides control_1	Peptides control_2	Peptides control_3	Razor + unique peptides 008-1	Razor + unique peptides 008-2	Razor + unique peptides 008-3	Razor + unique peptides 039-1	Razor + unique peptides 039-2	Razor + unique peptides 039-3	Razor + unique peptides control_1	Razor + unique peptides control_2	Razor + unique peptides control_3	Unique peptides 008-1	Unique peptides 008-2	Unique peptides 008-3	Unique peptides 039-1	Unique peptides 039-2	Unique peptides 039-3	Unique peptides control_1	Unique peptides control_2	Unique peptides control_3	Sequence coverage [%]	Unique + razor sequence coverage [%]	Unique sequence coverage [%]	Mol. weight [kDa]	Sequence length	Sequence lengths	Q-value	Score	Identification type 008-1	Identification type 008-2	Identification type 008-3
A0A024QZ33;Q9H0G5;K7ERM9	A0A024QZ33;Q9H0G5	3;3;1	3;3;1	3;3;1	Nuclear speckle splicing regulatory protein 1	CCDC55;NSRP1	tr|A0A024QZ33|A0A024QZ33_HUMAN Coiled-coil domain containing 55, isoform CRA_a OS=Homo sapiens GN=CCDC55 PE=1 SV=1;sp|Q9H0G5|NSRP1_HUMAN Nuclear speckle splicing regulatory protein 1 OS=Homo sapiens GN=NSRP1 PE=1 SV=1	3	3	3	3	1	2	2	3	2	1	2	2	3	1	2	2	3	2	1	2	2	3	1	2	2	3	2	1	2	2	3	7.3	7.3	7.3	60.441	504	504;558;157	0	7.2605	By matching	By MS/MS	By MS/MS
A0A024QZ42;O75340;H0Y9X3;A0A087WZ38	A0A024QZ42;O75340	3;3;1;1	3;3;1;1	3;3;1;1	Programmed cell death protein 6	PDCD6	tr|A0A024QZ42|A0A024QZ42_HUMAN HCG1985580, isoform CRA_c OS=Homo sapiens GN=PDCD6 PE=1 SV=1;sp|O75340|PDCD6_HUMAN Programmed cell death protein 6 OS=Homo sapiens GN=PDCD6 PE=1 SV=1	4	3	3	3	3	3	3	3	3	3	3	3	3	3	3	3	3	3	3	3	3	3	3	3	3	3	3	3	3	3	3	26.4	26.4	26.4	14.45	121	121;191;104;123	0	11.175	By MS/MS	By MS/MS	By MS/MS
A0A024QZP7;P06493;A0A087WZZ9;E5RIU6;K7EJ83;H0YAZ9;Q9BVE2;E7EUK8;A0A087X209;Q96Q40;O94921;Q14004	A0A024QZP7;P06493;A0A087WZZ9;E5RIU6	12;12;10;9;1;1;1;1;1;1;1;1	12;12;10;9;1;1;1;1;1;1;1;1	10;10;8;7;0;0;0;0;0;0;0;0	Cyclin-dependent kinase 1	CDC2;CDK1	tr|A0A024QZP7|A0A024QZP7_HUMAN Cell division cycle 2, G1 to S and G2 to M, isoform CRA_a OS=Homo sapiens GN=CDC2 PE=1 SV=1;sp|P06493|CDK1_HUMAN Cyclin-dependent kinase 1 OS=Homo sapiens GN=CDK1 PE=1 SV=3;tr|A0A087WZZ9|A0A087WZZ9_HUMAN Cyclin-dependent kina	12	12	12	10	11	10	10	9	10	9	9	11	9	11	10	10	9	10	9	9	11	9	10	8	8	8	9	8	7	10	8	41.8	41.8	35.4	34.081	297	297;297;224;189;213;260;324;340;418;435;469;1512	0	147.63	By MS/MS	By MS/MS	By MS/MS
A0A024QZX5;A0A087X1N8;P35237	A0A024QZX5;A0A087X1N8;P35237	5;5;5	5;5;5	5;5;5	Serpin B6	SERPINB6	tr|A0A024QZX5|A0A024QZX5_HUMAN Serpin B6 OS=Homo sapiens GN=SERPINB6 PE=1 SV=1;tr|A0A087X1N8|A0A087X1N8_HUMAN Serpin B6 OS=Homo sapiens GN=SERPINB6 PE=1 SV=1;sp|P35237|SPB6_HUMAN Serpin B6 OS=Homo sapiens GN=SERPINB6 PE=1 SV=3	3	5	5	5	5	5	5	5	5	5	4	5	5	5	5	5	5	5	5	4	5	5	5	5	5	5	5	5	4	5	5	18.7	18.7	18.7	43.024	380	380;395;376	0	101.74	By MS/MS	By MS/MS	By MS/MS
A0A024R4E5;Q00341;H0Y394;H7C0A4;C9JIZ1;C9J5E5;C9JZI8;C9JHS7;C9JHZ8;C9JES8;C9JT62;C9JK79;C9JBS3;C9JEJ8;A0A0U1RVI6;C9JHN6;C9JMQ6;C9JQ82;H7BZC3;C9JHS9;C9J739;H7C3D0;H7C2D1	A0A024R4E5;Q00341;H0Y394	27;26;17;13;12;11;8;7;7;7;5;5;4;4;4;4;3;3;2;1;1;1;1	27;26;17;13;12;11;8;7;7;7;5;5;4;4;4;4;3;3;2;1;1;1;1	27;26;17;13;12;11;8;7;7;7;5;5;4;4;4;4;3;3;2;1;1;1;1	Vigilin	HDLBP	tr|A0A024R4E5|A0A024R4E5_HUMAN High density lipoprotein binding protein (Vigilin), isoform CRA_a OS=Homo sapiens GN=HDLBP PE=1 SV=1;sp|Q00341|VIGLN_HUMAN Vigilin OS=Homo sapiens GN=HDLBP PE=1 SV=2;tr|H0Y394|H0Y394_HUMAN Vigilin (Fragment) OS=Homo sapiens G	23	27	27	27	25	18	22	23	23	22	24	25	24	25	18	22	23	23	22	24	25	24	25	18	22	23	23	22	24	25	24	25.9	25.9	25.9	141.44	1268	1268;1268;973;333;224;221;164;126;141;147;96;128;69;79;81;82;47;54;267;17;19;126;308	0	288.49	By MS/MS	By MS/MS	By MS/MS
A0A024R4M0;P46781;B5MCT8;C9JM19;F2Z3C0;A8MXK4	A0A024R4M0;P46781;B5MCT8;C9JM19	12;12;9;9;3;3	12;12;9;9;3;3	12;12;9;9;3;3	40S ribosomal protein S9	RPS9	tr|A0A024R4M0|A0A024R4M0_HUMAN 40S ribosomal protein S9 OS=Homo sapiens GN=RPS9 PE=1 SV=1;sp|P46781|RS9_HUMAN 40S ribosomal protein S9 OS=Homo sapiens GN=RPS9 PE=1 SV=3;tr|B5MCT8|B5MCT8_HUMAN 40S ribosomal protein S9 OS=Homo sapiens GN=RPS9 PE=1 SV=1;tr|C9	6	12	12	12	12	12	12	12	12	12	11	12	12	12	12	12	12	12	12	11	12	12	12	12	12	12	12	12	11	12	12	52.6	52.6	52.6	22.591	194	194;194;139;156;77;79	0	32.944	By MS/MS	By MS/MS	By MS/MS
B0V3J0;A9C4B9;A0A0G2JNK5;A0A024R4N9;E7EQB3;Q9BSV6	B0V3J0;A9C4B9;A0A0G2JNK5;A0A024R4N9;E7EQB3;Q9BSV6	1;1;1;1;1;1	1;1;1;1;1;1	1;1;1;1;1;1	tRNA-splicing endonuclease subunit Sen34	TSEN34	tr|B0V3J0|B0V3J0_HUMAN tRNA-splicing endonuclease subunit Sen34 (Fragment) OS=Homo sapiens GN=TSEN34 PE=1 SV=1;tr|A9C4B9|A9C4B9_HUMAN tRNA-splicing endonuclease subunit Sen34 (Fragment) OS=Homo sapiens GN=TSEN34 PE=1 SV=2;tr|A0A0G2JNK5|A0A0G2JNK5_HUMAN tRN	6	1	1	1	1	1	0	1	1	1	1	1	1	1	1	0	1	1	1	1	1	1	1	1	0	1	1	1	1	1	1	9.1	9.1	9.1	26.101	242	242;251;252;310;315;310	0	4.8064	By matching	By MS/MS
A0A024R571;Q9H4M9;C9JC03;C9J2Z4;C9JIJ3;C9IZH1;C9JDQ8	A0A024R571;Q9H4M9;C9JC03;C9J2Z4	7;7;6;5;2;2;2	7;7;6;5;2;2;2	5;5;4;4;1;1;1	EH domain-containing protein 1	EHD1	tr|A0A024R571|A0A024R571_HUMAN EH domain-containing protein 1 OS=Homo sapiens GN=EHD1 PE=1 SV=1;sp|Q9H4M9|EHD1_HUMAN EH domain-containing protein 1 OS=Homo sapiens GN=EHD1 PE=1 SV=2;tr|C9JC03|C9JC03_HUMAN EH domain-containing protein 1 (Fragment) OS=Homo s	7	7	7	5	6	6	4	5	5	5	6	6	5	6	6	4	5	5	5	6	6	5	4	4	2	3	3	3	4	4	3	14.4	14.4	10.8	61.927	548	548;534;374;306;145;148;162	0	21.359	By MS/MS	By MS/MS	By MS/MS
A0A024R644;O75503	A0A024R644;O75503	2;2	2;2	2;2	Ceroid-lipofuscinosis neuronal protein 5	CLN5	tr|A0A024R644|A0A024R644_HUMAN Ceroid-lipofuscinosis neuronal protein 5 OS=Homo sapiens GN=CLN5 PE=1 SV=1;sp|O75503|CLN5_HUMAN Ceroid-lipofuscinosis neuronal protein 5 OS=Homo sapiens GN=CLN5 PE=1 SV=2	2	2	2	2	2	2	2	2	2	2	2	2	2	2	2	2	2	2	2	2	2	2	2	2	2	2	2	2	2	2	2	5.4	5.4	5.4	46.339	407	407;358	0.00052632	3.8685	By matching	By MS/MS	By MS/MS
K7EN05;K7EPC8;A0A024R7E8;K7EQ44;K7EMV4;P60002	K7EN05;K7EPC8;A0A024R7E8;K7EQ44;K7EMV4;P60002	1;1;1;1;1;1	1;1;1;1;1;1	1;1;1;1;1;1	Transcription elongation factor 1 homolog	ELOF1	tr|K7EN05|K7EN05_HUMAN Transcription elongation factor 1 homolog OS=Homo sapiens GN=ELOF1 PE=1 SV=1;tr|K7EPC8|K7EPC8_HUMAN Transcription elongation factor 1 homolog OS=Homo sapiens GN=ELOF1 PE=1 SV=1;tr|A0A024R7E8|A0A024R7E8_HUMAN Elongation factor 1 homol	6	1	1	1	1	1	1	1	1	1	1	1	1	1	1	1	1	1	1	1	1	1	1	1	1	1	1	1	1	1	1	23.7	23.7	23.7	8.6531	76	76;90;104;114;120;83	0	4.9514	By MS/MS	By matching	By MS/MS
A0A024RA52;P25787	A0A024RA52;P25787	2;2	2;2	2;2	Proteasome subunit alpha type;Proteasome subunit alpha type-2	PSMA2	tr|A0A024RA52|A0A024RA52_HUMAN Proteasome subunit alpha type OS=Homo sapiens GN=PSMA2 PE=1 SV=1;sp|P25787|PSA2_HUMAN Proteasome subunit alpha type-2 OS=Homo sapiens GN=PSMA2 PE=1 SV=2	2	2	2	2	2	2	2	2	2	2	2	2	2	2	2	2	2	2	2	2	2	2	2	2	2	2	2	2	2	2	2	10.7	10.7	10.7	25.898	234	234;234	0	6.7346	By MS/MS	By MS/MS	By MS/MS
A0A024RAC6;Q14241	A0A024RAC6;Q14241	2;2	2;2	2;2	Transcription elongation factor B polypeptide 3	TCEB3	tr|A0A024RAC6|A0A024RAC6_HUMAN Transcription elongation factor B (SIII), polypeptide 3 (110kDa, elongin A), isoform CRA_a OS=Homo sapiens GN=TCEB3 PE=1 SV=1;sp|Q14241|ELOA1_HUMAN Transcription elongation factor B polypeptide 3 OS=Homo sapiens GN=TCEB3 PE=1	2	2	2	2	1	0	1	2	2	1	1	2	1	1	0	1	2	2	1	1	2	1	1	0	1	2	2	1	1	2	1	3.5	3.5	3.5	87.229	772	772;798	0.0064015	2.3615	By matching		By matching
A0A024RCR6;A0A0G2JK23;P46379;A0A0G2JL47;F6S6P2;X6REW1;A0A0G2JJM1;H0Y710;F6WML8;F6VEM6;F6X9W3;F6U341;H0Y4L1;F6UR09;F6U1F2;F6XTU0;A0A0G2JJR8;F6TC96	A0A024RCR6;A0A0G2JK23;P46379;A0A0G2JL47	19;19;19;17;9;9;9;5;5;5;5;5;4;4;4;4;4;3	19;19;19;17;9;9;9;5;5;5;5;5;4;4;4;4;4;3	19;19;19;17;9;9;9;5;5;5;5;5;4;4;4;4;4;3	Large proline-rich protein BAG6	BAT3;BAG6	tr|A0A024RCR6|A0A024RCR6_HUMAN HLA-B associated transcript 3, isoform CRA_a OS=Homo sapiens GN=BAT3 PE=1 SV=1;tr|A0A0G2JK23|A0A0G2JK23_HUMAN Large proline-rich protein BAG6 OS=Homo sapiens GN=BAG6 PE=1 SV=1;sp|P46379|BAG6_HUMAN Large proline-rich protein B	18	19	19	19	16	18	18	16	18	18	16	18	16	16	18	18	16	18	18	16	18	16	16	18	18	16	18	18	16	18	16	25.8	25.8	25.8	118.7	1126	1126;1132;1132;1077;515;743;743;226;244;258;259;262;136;197;206;215;233;158	0	243.02	By MS/MS	By MS/MS	By MS/MS
A0A067XG54;Q8NB49;H7C0E8	A0A067XG54;Q8NB49	3;3;1	3;3;1	3;3;1	Phospholipid-transporting ATPase;Phospholipid-transporting ATPase IG	ATP11C	tr|A0A067XG54|A0A067XG54_HUMAN Phospholipid-transporting ATPase OS=Homo sapiens GN=ATP11C PE=1 SV=1;sp|Q8NB49|AT11C_HUMAN Phospholipid-transporting ATPase IG OS=Homo sapiens GN=ATP11C PE=1 SV=3	3	3	3	3	2	2	2	1	2	2	2	2	2	2	2	2	1	2	2	2	2	2	2	2	2	1	2	2	2	2	2	2.9	2.9	2.9	127.68	1113	1113;1132;202	0	5.4603	By matching	By MS/MS	By MS/MS
A0A075B6F5;F5GXR6;Q8IUG5	A0A075B6F5;F5GXR6;Q8IUG5	2;2;2	2;2;2	2;2;2	Unconventional myosin-XVIIIb	MYO18B	tr|A0A075B6F5|A0A075B6F5_HUMAN Unconventional myosin-XVIIIb OS=Homo sapiens GN=MYO18B PE=1 SV=1;tr|F5GXR6|F5GXR6_HUMAN Unconventional myosin-XVIIIb OS=Homo sapiens GN=MYO18B PE=1 SV=1;sp|Q8IUG5|MY18B_HUMAN Unconventional myosin-XVIIIb OS=Homo sapiens GN=MY	3	2	2	2	1	1	2	2	1	2	2	1	2	1	1	2	2	1	2	2	1	2	1	1	2	2	1	2	2	1	2	0.7	0.7	0.7	285.21	2567	2567;2568;2567	0.0026706	2.8861	By MS/MS	By matching	By MS/MS
A0A075B6F9;Q9Y314;M0R3B2;M0R1T7;M0QX85;M0R1K2	A0A075B6F9;Q9Y314;M0R3B2	3;3;2;1;1;1	3;3;2;1;1;1	3;3;2;1;1;1	Nitric oxide synthase-interacting protein	NOSIP	tr|A0A075B6F9|A0A075B6F9_HUMAN Nitric oxide synthase-interacting protein OS=Homo sapiens GN=NOSIP PE=1 SV=1;sp|Q9Y314|NOSIP_HUMAN Nitric oxide synthase-interacting protein OS=Homo sapiens GN=NOSIP PE=1 SV=1;tr|M0R3B2|M0R3B2_HUMAN Nitric oxide synthase-inte	6	3	3	3	3	2	3	3	2	2	1	2	2	3	2	3	3	2	2	1	2	2	3	2	3	3	2	2	1	2	2	14.5	14.5	14.5	33.431	304	304;301;242;63;96;176	0	6.1239	By MS/MS	By MS/MS	By MS/MS
A0A075B6R3;J3QS41;P42694;J3KT20	A0A075B6R3;J3QS41;P42694;J3KT20	2;2;2;1	2;2;2;1	2;2;2;1	Probable helicase with zinc finger domain	HELZ	tr|A0A075B6R3|A0A075B6R3_HUMAN Probable helicase with zinc finger domain OS=Homo sapiens GN=HELZ PE=1 SV=1;tr|J3QS41|J3QS41_HUMAN Probable helicase with zinc finger domain OS=Homo sapiens GN=HELZ PE=1 SV=1;sp|P42694|HELZ_HUMAN Probable helicase with zinc f	4	2	2	2	2	2	2	2	2	2	2	2	2	2	2	2	2	2	2	2	2	2	2	2	2	2	2	2	2	2	2	3.9	3.9	3.9	64.229	567	567;1943;1942;104	0.00098863	3.1404	By matching	By matching	By matching
H0YN88;A0A075B716;P08708;H0YN73	H0YN88;A0A075B716;P08708;H0YN73	4;4;4;3	4;4;4;3	4;4;4;3	40S ribosomal protein S17	RPS17	tr|H0YN88|H0YN88_HUMAN 40S ribosomal protein S17 OS=Homo sapiens GN=RPS17 PE=1 SV=1;tr|A0A075B716|A0A075B716_HUMAN 40S ribosomal protein S17 OS=Homo sapiens GN=RPS17 PE=1 SV=1;sp|P08708|RS17_HUMAN 40S ribosomal protein S17 OS=Homo sapiens GN=RPS17 PE=1 SV=	4	4	4	4	4	2	3	4	4	2	4	3	2	4	2	3	4	4	2	4	3	2	4	2	3	4	4	2	4	3	2	16.9	16.9	16.9	15.919	136	136;191;135;59	0	17.309	By MS/MS	By MS/MS	By MS/MS
A0A075B736;Q5SQY0;Q3ZCM7;A6NNZ2	A0A075B736;Q5SQY0;Q3ZCM7;A6NNZ2	7;7;7;6	1;1;1;0	1;1;1;0	Tubulin beta-8 chain;Tubulin beta-8 chain-like protein LOC260334	TUBB8	tr|A0A075B736|A0A075B736_HUMAN Tubulin beta-8 chain OS=Homo sapiens GN=TUBB8 PE=1 SV=1;tr|Q5SQY0|Q5SQY0_HUMAN Tubulin beta-8 chain OS=Homo sapiens GN=TUBB8 PE=1 SV=1;sp|Q3ZCM7|TBB8_HUMAN Tubulin beta-8 chain OS=Homo sapiens GN=TUBB8 PE=1 SV=2;sp|A6NNZ2|TBB	4	7	1	1	6	7	6	6	6	6	7	6	6	1	1	1	1	1	1	1	1	1	1	1	1	1	1	1	1	1	1	19.7	8.1	8.1	45.696	407	407;410;444;444	0	323.31	By MS/MS	By matching	By MS/MS
A0A075B746;P82921	A0A075B746;P82921	1;1	1;1	1;1	28S ribosomal protein S21, mitochondrial	MRPS21	tr|A0A075B746|A0A075B746_HUMAN 28S ribosomal protein S21, mitochondrial OS=Homo sapiens GN=MRPS21 PE=1 SV=1;sp|P82921|RT21_HUMAN 28S ribosomal protein S21, mitochondrial OS=Homo sapiens GN=MRPS21 PE=1 SV=2	2	1	1	1	1	1	1	1	1	1	0	1	1	1	1	1	1	1	1	0	1	1	1	1	1	1	1	1	0	1	1	16.1	16.1	16.1	10.688	87	87;87	0.00050556	3.3727	By MS/MS	By MS/MS	By MS/MS
A0A075B780;O14787;K7ESC1	A0A075B780;O14787	6;6;2	5;5;1	5;5;1	Transportin-2	TNPO2	tr|A0A075B780|A0A075B780_HUMAN Transportin-2 OS=Homo sapiens GN=TNPO2 PE=1 SV=1;sp|O14787|TNPO2_HUMAN Transportin-2 OS=Homo sapiens GN=TNPO2 PE=1 SV=3	3	6	5	5	6	6	6	5	6	5	5	6	6	5	5	5	4	5	4	4	5	5	5	5	5	4	5	4	4	5	5	12.5	11.5	11.5	86.54	766	766;897;109	0	220.64	By MS/MS	By MS/MS	By MS/MS
A0A075B7B5;B7ZM87;A2RUF3;O75044;Q5VZB4;A0A075B7E6;G5EA48;P0DMP2;P0DJJ0;Q7Z6B7	A0A075B7B5;B7ZM87;A2RUF3;O75044;Q5VZB4	4;4;4;4;3;1;1;1;1;1	4;4;4;4;3;1;1;1;1;1	4;4;4;4;3;1;1;1;1;1	SLIT-ROBO Rho GTPase-activating protein 2	SRGAP2	tr|A0A075B7B5|A0A075B7B5_HUMAN SLIT-ROBO Rho GTPase-activating protein 2 OS=Homo sapiens GN=SRGAP2 PE=1 SV=1;tr|B7ZM87|B7ZM87_HUMAN SLIT-ROBO Rho GTPase-activating protein 2 OS=Homo sapiens GN=SRGAP2 PE=1 SV=1;tr|A2RUF3|A2RUF3_HUMAN SLIT-ROBO Rho GTPase ac	10	4	4	4	3	3	3	3	3	3	2	2	2	3	3	3	3	3	3	2	2	2	3	3	3	3	3	3	2	2	2	5.8	5.8	5.8	90.908	789	789;1070;1071;1071;450;224;1022;458;459;1085	0	5.5889	By MS/MS	By MS/MS	By MS/MS
U3KQE2;K7EM73;K7EIV0;A0A075B7C0;A0A0C4DGQ5;P04632;U3KPR7;K7EKD8;K7ELJ7	U3KQE2;K7EM73;K7EIV0;A0A075B7C0;A0A0C4DGQ5;P04632;U3KPR7;K7EKD8;K7ELJ7	3;3;3;3;3;3;2;2;2	3;3;3;3;3;3;2;2;2	3;3;3;3;3;3;2;2;2	Calpain small subunit 1	CAPNS1	tr|U3KQE2|U3KQE2_HUMAN Calpain small subunit 1 (Fragment) OS=Homo sapiens GN=CAPNS1 PE=1 SV=1;tr|K7EM73|K7EM73_HUMAN Calpain small subunit 1 (Fragment) OS=Homo sapiens GN=CAPNS1 PE=1 SV=1;tr|K7EIV0|K7EIV0_HUMAN Calpain small subunit 1 (Fragment) OS=Homo sa	9	3	3	3	3	2	3	3	3	3	3	3	3	3	2	3	3	3	3	3	3	3	3	2	3	3	3	3	3	3	3	23.6	23.6	23.6	18.445	161	161;163;196;197;322;268;100;238;278	0	9.3801	By MS/MS	By MS/MS	By MS/MS
A0A075B7F8;A8CG34;A0A087WY75;C9JFL1	A0A075B7F8;A8CG34;A0A087WY75;C9JFL1	4;4;3;2	4;4;3;2	2;2;1;1	Nuclear envelope pore membrane protein POM 121C	POM121C	tr|A0A075B7F8|A0A075B7F8_HUMAN Nuclear envelope pore membrane protein POM 121C OS=Homo sapiens GN=POM121C PE=1 SV=2;sp|A8CG34|P121C_HUMAN Nuclear envelope pore membrane protein POM 121C OS=Homo sapiens GN=POM121C PE=1 SV=2;tr|A0A087WY75|A0A087WY75_HUMAN Nu	4	4	4	2	4	4	4	2	4	3	4	3	4	4	4	4	2	4	3	4	3	4	2	2	2	0	2	1	2	1	2	6.3	6.3	3.4	125.09	1229	1229;1229;987;107	0	33.47	By MS/MS	By MS/MS	By MS/MS
V9HW75;A0A087WSV8;E9PKG6;Q2L696;P80303;E9PLR0;E9PLE9;H0YD18;H0YEG8;E9PJP3;E9PM22	V9HW75;A0A087WSV8;E9PKG6;Q2L696;P80303	7;7;6;5;5;3;3;2;2;1;1	7;7;6;5;5;3;3;2;2;1;1	7;7;6;5;5;3;3;2;2;1;1	Nucleobindin-2;Nesfatin-1	HEL-S-109;NUCB2;Nucb2	tr|V9HW75|V9HW75_HUMAN Epididymis secretory protein Li 109 OS=Homo sapiens GN=HEL-S-109 PE=1 SV=1;tr|A0A087WSV8|A0A087WSV8_HUMAN Nucleobindin 2, isoform CRA_b OS=Homo sapiens GN=NUCB2 PE=1 SV=1;tr|E9PKG6|E9PKG6_HUMAN Nucleobindin-2 OS=Homo sapiens GN=NUCB2	11	7	7	7	6	7	6	6	6	5	6	6	7	6	7	6	6	6	5	6	6	7	6	7	6	6	6	5	6	6	7	16.7	16.7	16.7	50.222	420	420;420;338;390;420;195;198;73;198;69;90	0	58.187	By MS/MS	By MS/MS	By MS/MS
A0A087WT00;Q8IX05	A0A087WT00;Q8IX05	1;1	1;1	1;1	CD302 antigen	CD302	tr|A0A087WT00|A0A087WT00_HUMAN CD302 antigen OS=Homo sapiens GN=CD302 PE=4 SV=1;sp|Q8IX05|CD302_HUMAN CD302 antigen OS=Homo sapiens GN=CD302 PE=1 SV=1	2	1	1	1	0	1	1	1	1	1	1	1	1	0	1	1	1	1	1	1	1	1	0	1	1	1	1	1	1	1	1	7.2	7.2	7.2	21.851	195	195;232	0.00074645	3.2128		By matching	By MS/MS
K7ERP4;K7EKX7;R4GNE4;K7ENB4;A0A087X2I2;A0A087WT12;K7EJ20;P36969;A0A087X247;A0A0A0MTT1	K7ERP4;K7EKX7;R4GNE4;K7ENB4;A0A087X2I2;A0A087WT12;K7EJ20;P36969;A0A087X247	3;3;3;3;3;3;3;3;2;1	3;3;3;3;3;3;3;3;2;1	3;3;3;3;3;3;3;3;2;1	Glutathione peroxidase;Phospholipid hydroperoxide glutathione peroxidase, mitochondrial	GPX4	tr|K7ERP4|K7ERP4_HUMAN Glutathione peroxidase (Fragment) OS=Homo sapiens GN=GPX4 PE=1 SV=1;tr|K7EKX7|K7EKX7_HUMAN Glutathione peroxidase (Fragment) OS=Homo sapiens GN=GPX4 PE=1 SV=3;tr|R4GNE4|R4GNE4_HUMAN Glutathione peroxidase (Fragment) OS=Homo sapiens G	10	3	3	3	3	2	2	2	1	2	2	3	2	3	2	2	2	1	2	2	3	2	3	2	2	2	1	2	2	3	2	23.2	23.2	23.2	17.629	155	155;175;180;180;196;233;242;197;134;166	0	6.8449	By MS/MS	By MS/MS	By MS/MS
A0A087WT20;Q9NV06;B3KME9;E5RHM4;A0A087X1F8	A0A087WT20;Q9NV06;B3KME9;E5RHM4	6;6;4;3;2	6;6;4;3;2	6;6;4;3;2	DDB1- and CUL4-associated factor 13	DCAF13	tr|A0A087WT20|A0A087WT20_HUMAN DDB1- and CUL4-associated factor 13 OS=Homo sapiens GN=DCAF13 PE=1 SV=1;sp|Q9NV06|DCA13_HUMAN DDB1- and CUL4-associated factor 13 OS=Homo sapiens GN=DCAF13 PE=1 SV=2;tr|B3KME9|B3KME9_HUMAN DDB1- and CUL4-associated factor 13	5	6	6	6	5	6	4	4	5	5	3	4	4	5	6	4	4	5	5	3	4	4	5	6	4	4	5	5	3	4	4	11.4	11.4	11.4	67.55	597	597;445;221;185;204	0	26.488	By MS/MS	By MS/MS	By MS/MS
B7WPH3;A0A0R4J2E1;A0A087WT21;Q9BXF3	B7WPH3;A0A0R4J2E1;A0A087WT21;Q9BXF3	1;1;1;1	1;1;1;1	1;1;1;1	Cat eye syndrome critical region protein 2	CECR2	tr|B7WPH3|B7WPH3_HUMAN Cat eye syndrome critical region protein 2 OS=Homo sapiens GN=CECR2 PE=1 SV=2;tr|A0A0R4J2E1|A0A0R4J2E1_HUMAN Cat eye syndrome critical region protein 2 OS=Homo sapiens GN=CECR2 PE=1 SV=1;tr|A0A087WT21|A0A087WT21_HUMAN Cat eye syndrom	4	1	1	1	1	1	1	1	1	1	1	1	1	1	1	1	1	1	1	1	1	1	1	1	1	1	1	1	1	1	1	1.4	1.4	1.4	143.05	1300	1300;1301;1442;1484	0.00052618	3.8673	By MS/MS	By matching	By matching
A0A087WTA5;E7ERK9;Q9UI10;A0A087WW69;F8W8L6;H7C2L8	A0A087WTA5;E7ERK9;Q9UI10	8;7;7;3;2;1	8;7;7;3;2;1	8;7;7;3;2;1	Translation initiation factor eIF-2B subunit delta	EIF2B4	tr|A0A087WTA5|A0A087WTA5_HUMAN Translation initiation factor eIF-2B subunit delta OS=Homo sapiens GN=EIF2B4 PE=1 SV=1;tr|E7ERK9|E7ERK9_HUMAN Translation initiation factor eIF-2B subunit delta OS=Homo sapiens GN=EIF2B4 PE=1 SV=1;sp|Q9UI10|EI2BD_HUMAN Transl	6	8	8	8	8	7	7	8	7	8	7	7	7	8	7	7	8	7	8	7	7	7	8	7	7	8	7	8	7	7	7	21.3	21.3	21.3	57.495	520	520;544;523;228;235;194	0	21.755	By MS/MS	By MS/MS	By MS/MS
A0A087WTB8;P15374;Q5TBK7	A0A087WTB8;P15374;Q5TBK7	9;9;8	9;9;8	9;9;8	Ubiquitin carboxyl-terminal hydrolase;Ubiquitin carboxyl-terminal hydrolase isozyme L3	UCHL3	tr|A0A087WTB8|A0A087WTB8_HUMAN Ubiquitin carboxyl-terminal hydrolase OS=Homo sapiens GN=UCHL3 PE=1 SV=1;sp|P15374|UCHL3_HUMAN Ubiquitin carboxyl-terminal hydrolase isozyme L3 OS=Homo sapiens GN=UCHL3 PE=1 SV=1;tr|Q5TBK7|Q5TBK7_HUMAN Ubiquitin carboxyl-term	3	9	9	9	9	9	8	9	7	9	7	9	8	9	9	8	9	7	9	7	9	8	9	9	8	9	7	9	7	9	8	62.4	62.4	62.4	21.945	194	194;230;228	0	127.86	By MS/MS	By MS/MS	By MS/MS
A0A0G2JNN3;A0A087WTE7;C9JMY0;A0A087WUE4;Q96PV6;E7EWC7	A0A0G2JNN3;A0A087WTE7;C9JMY0;A0A087WUE4;Q96PV6;E7EWC7	2;2;2;2;2;1	2;2;2;2;2;1	2;2;2;2;2;1	Leukocyte receptor cluster member 8	LENG8	tr|A0A0G2JNN3|A0A0G2JNN3_HUMAN Leukocyte receptor cluster member 8 (Fragment) OS=Homo sapiens GN=LENG8 PE=1 SV=1;tr|A0A087WTE7|A0A087WTE7_HUMAN Leukocyte receptor cluster member 8 OS=Homo sapiens GN=LENG8 PE=1 SV=1;tr|C9JMY0|C9JMY0_HUMAN Leukocyte receptor	6	2	2	2	2	2	2	2	2	2	2	2	2	2	2	2	2	2	2	2	2	2	2	2	2	2	2	2	2	2	2	5.9	5.9	5.9	79.376	726	726;781;837;874;779;300	0	11.43	By MS/MS	By MS/MS	By MS/MS
A0A087WTF3;Q12955;A0A087WZ65;H0Y951;A0A087WX55;A0A087WY90;H0Y3A4;A0A087WUY3	A0A087WTF3;Q12955;A0A087WZ65	5;5;4;2;2;2;2;2	5;5;4;2;2;2;2;2	5;5;4;2;2;2;2;2	Ankyrin-3	ANK3	tr|A0A087WTF3|A0A087WTF3_HUMAN Ankyrin-3 (Fragment) OS=Homo sapiens GN=ANK3 PE=1 SV=1;sp|Q12955|ANK3_HUMAN Ankyrin-3 OS=Homo sapiens GN=ANK3 PE=1 SV=3;tr|A0A087WZ65|A0A087WZ65_HUMAN Ankyrin-3 (Fragment) OS=Homo sapiens GN=ANK3 PE=1 SV=1	8	5	5	5	5	5	4	4	3	4	4	4	5	5	5	4	4	3	4	4	4	5	5	5	4	4	3	4	4	4	5	4.1	4.1	4.1	179.53	1643	1643;4377;973;166;175;178;459;811	0	7.7877	By MS/MS	By MS/MS	By MS/MS
A0A087WTH0;Q9UHY7;A0A0C4DGY8;D6RA00	A0A087WTH0;Q9UHY7;A0A0C4DGY8;D6RA00	2;2;1;1	2;2;1;1	2;2;1;1	Enolase-phosphatase E1	ENOPH1	tr|A0A087WTH0|A0A087WTH0_HUMAN Enolase-phosphatase E1 OS=Homo sapiens GN=ENOPH1 PE=1 SV=2;sp|Q9UHY7|ENOPH_HUMAN Enolase-phosphatase E1 OS=Homo sapiens GN=ENOPH1 PE=1 SV=1;tr|A0A0C4DGY8|A0A0C4DGY8_HUMAN Enolase-phosphatase E1 OS=Homo sapiens GN=ENOPH1 PE=1	4	2	2	2	2	1	2	1	1	1	1	1	1	2	1	2	1	1	1	1	1	1	2	1	2	1	1	1	1	1	1	15.9	15.9	15.9	23.364	207	207;261;149;173	0	220.67	By MS/MS	By MS/MS	By MS/MS
A0A087WTJ9;Q8IWV7;H3BS20;H3BNQ6;H3BQF8	A0A087WTJ9;Q8IWV7	4;4;1;1;1	4;4;1;1;1	4;4;1;1;1	E3 ubiquitin-protein ligase UBR1	UBR1	tr|A0A087WTJ9|A0A087WTJ9_HUMAN E3 ubiquitin-protein ligase UBR1 OS=Homo sapiens GN=UBR1 PE=1 SV=1;sp|Q8IWV7|UBR1_HUMAN E3 ubiquitin-protein ligase UBR1 OS=Homo sapiens GN=UBR1 PE=1 SV=1	5	4	4	4	4	3	3	3	2	3	3	3	3	4	3	3	3	2	3	3	3	3	4	3	3	3	2	3	3	3	3	5.3	5.3	5.3	124.07	1070	1070;1749;31;62;72	0	8.8671	By MS/MS	By MS/MS	By matching
A0A087WTU3;Q9Y6I9;C9JL43;C9JUC3;C9J7N0;C9JXQ7;C9JHH5	A0A087WTU3;Q9Y6I9	4;4;1;1;1;1;1	4;4;1;1;1;1;1	4;4;1;1;1;1;1	Testis-expressed sequence 264 protein	TEX264	tr|A0A087WTU3|A0A087WTU3_HUMAN Testis-expressed sequence 264 protein OS=Homo sapiens GN=TEX264 PE=1 SV=1;sp|Q9Y6I9|TX264_HUMAN Testis-expressed sequence 264 protein OS=Homo sapiens GN=TEX264 PE=1 SV=1	7	4	4	4	4	2	3	2	2	3	2	2	2	4	2	3	2	2	3	2	2	2	4	2	3	2	2	3	2	2	2	19.7	19.7	19.7	25.966	239	239;313;104;140;151;216;217	0	9.5573	By matching	By MS/MS	By MS/MS
A0A087WVR3;A0A087WTW0;Q96T88;A0A087WWG9;Q96PU4	A0A087WVR3;A0A087WTW0;Q96T88;A0A087WWG9	9;9;9;5;1	9;9;9;5;1	9;9;9;5;1	E3 ubiquitin-protein ligase UHRF1	UHRF1	tr|A0A087WVR3|A0A087WVR3_HUMAN E3 ubiquitin-protein ligase UHRF1 OS=Homo sapiens GN=UHRF1 PE=1 SV=1;tr|A0A087WTW0|A0A087WTW0_HUMAN E3 ubiquitin-protein ligase UHRF1 OS=Homo sapiens GN=UHRF1 PE=1 SV=1;sp|Q96T88|UHRF1_HUMAN E3 ubiquitin-protein ligase UHRF1	5	9	9	9	7	8	6	6	5	4	5	7	5	7	8	6	6	5	4	5	7	5	7	8	6	6	5	4	5	7	5	13.8	13.8	13.8	91.099	806	806;857;793;496;802	0	18.399	By MS/MS	By MS/MS	By MS/MS
A0A087WTX2;Q92504	A0A087WTX2;Q92504	1;1	1;1	1;1	Zinc transporter SLC39A7	SLC39A7	tr|A0A087WTX2|A0A087WTX2_HUMAN Zinc transporter SLC39A7 OS=Homo sapiens GN=SLC39A7 PE=1 SV=1;sp|Q92504|S39A7_HUMAN Zinc transporter SLC39A7 OS=Homo sapiens GN=SLC39A7 PE=1 SV=2	2	1	1	1	1	1	1	1	1	1	1	1	1	1	1	1	1	1	1	1	1	1	1	1	1	1	1	1	1	1	1	3.3	3.3	3.3	46.393	429	429;469	0	33.162	By matching	By MS/MS	By MS/MS
C9JSR1;A0A087WTZ0;Q8NCE2	C9JSR1;A0A087WTZ0;Q8NCE2	1;1;1	1;1;1	1;1;1	Myotubularin-related protein 14	MTMR14	tr|C9JSR1|C9JSR1_HUMAN Myotubularin-related protein 14 OS=Homo sapiens GN=MTMR14 PE=1 SV=1;tr|A0A087WTZ0|A0A087WTZ0_HUMAN Myotubularin-related protein 14 OS=Homo sapiens GN=MTMR14 PE=1 SV=1;sp|Q8NCE2|MTMRE_HUMAN Myotubularin-related protein 14 OS=Homo sapi	3	1	1	1	1	1	1	1	1	0	1	1	1	1	1	1	1	1	0	1	1	1	1	1	1	1	1	0	1	1	1	3.8	3.8	3.8	31.444	292	292;520;650	0.0026474	2.8035	By MS/MS	By matching	By MS/MS
A0A087WU53;Q9H0U3	A0A087WU53;Q9H0U3	2;2	2;2	2;2	Magnesium transporter protein 1	MAGT1	tr|A0A087WU53|A0A087WU53_HUMAN Magnesium transporter protein 1 OS=Homo sapiens GN=MAGT1 PE=1 SV=1;sp|Q9H0U3|MAGT1_HUMAN Magnesium transporter protein 1 OS=Homo sapiens GN=MAGT1 PE=1 SV=1	2	2	2	2	2	2	1	1	1	1	2	2	2	2	2	1	1	1	1	2	2	2	2	2	1	1	1	1	2	2	2	5.2	5.2	5.2	41.531	367	367;335	0	5.003	By MS/MS	By MS/MS	By MS/MS
A0A0G2JMS5;A0A087WU62;A0A087X2D5;Q9BRJ2	A0A0G2JMS5;A0A087WU62;A0A087X2D5;Q9BRJ2	3;3;3;3	3;3;3;3	3;3;3;3	39S ribosomal protein L45, mitochondrial	MRPL45	tr|A0A0G2JMS5|A0A0G2JMS5_HUMAN 39S ribosomal protein L45, mitochondrial OS=Homo sapiens GN=MRPL45 PE=1 SV=1;tr|A0A087WU62|A0A087WU62_HUMAN 39S ribosomal protein L45, mitochondrial OS=Homo sapiens GN=MRPL45 PE=1 SV=1;tr|A0A087X2D5|A0A087X2D5_HUMAN 39S ribos	4	3	3	3	3	3	3	3	3	3	2	3	3	3	3	3	3	3	3	2	3	3	3	3	3	3	3	3	2	3	3	18.4	18.4	18.4	29.408	256	256;256;306;306	0	28.392	By MS/MS	By MS/MS	By MS/MS
E7ER32;A0A087X287;B0QY83;A0A087WU73;W0Z7M9;Q969V6	E7ER32;A0A087X287;B0QY83;A0A087WU73;W0Z7M9;Q969V6	4;4;4;4;4;4	4;4;4;4;4;4	4;4;4;4;4;4	MKL/myocardin-like protein 1	MKL1;mkl1	tr|E7ER32|E7ER32_HUMAN MKL/myocardin-like protein 1 OS=Homo sapiens GN=MKL1 PE=1 SV=2;tr|A0A087X287|A0A087X287_HUMAN MKL/myocardin-like protein 1 OS=Homo sapiens GN=MKL1 PE=1 SV=1;tr|B0QY83|B0QY83_HUMAN MKL/myocardin-like protein 1 OS=Homo sapiens GN=MKL1	6	4	4	4	3	3	3	3	3	4	3	4	1	3	3	3	3	3	4	3	4	1	3	3	3	3	3	4	3	4	1	7.4	7.4	7.4	85.075	798	798;799;881;882;966;931	0	7.1431	By matching	By MS/MS	By MS/MS
A0A087WUB9;Q8WYA6;A2A2P1	A0A087WUB9;Q8WYA6	9;9;3	9;9;3	9;9;3	Beta-catenin-like protein 1	CTNNBL1	tr|A0A087WUB9|A0A087WUB9_HUMAN Beta-catenin-like protein 1 OS=Homo sapiens GN=CTNNBL1 PE=1 SV=1;sp|Q8WYA6|CTBL1_HUMAN Beta-catenin-like protein 1 OS=Homo sapiens GN=CTNNBL1 PE=1 SV=1	3	9	9	9	9	9	9	9	9	9	8	9	9	9	9	9	9	9	9	8	9	9	9	9	9	9	9	9	8	9	9	19.5	19.5	19.5	65.702	568	568;563;166	0	225.92	By MS/MS	By MS/MS	By MS/MS
E9PL01;A0A087WUC6;E9PI68;Q15005;E9PRB9	E9PL01;A0A087WUC6;E9PI68;Q15005;E9PRB9	2;2;2;2;1	2;2;2;2;1	2;2;2;2;1	Signal peptidase complex subunit 2	SPCS2	tr|E9PL01|E9PL01_HUMAN Signal peptidase complex subunit 2 OS=Homo sapiens GN=SPCS2 PE=1 SV=1;tr|A0A087WUC6|A0A087WUC6_HUMAN Signal peptidase complex subunit 2 OS=Homo sapiens GN=SPCS2 PE=1 SV=1;tr|E9PI68|E9PI68_HUMAN Signal peptidase complex subunit 2 OS=H	5	2	2	2	2	2	1	1	1	1	1	1	2	2	2	1	1	1	1	1	1	2	2	2	1	1	1	1	1	1	2	10.2	10.2	10.2	17.027	157	157;227;257;226;87	0.0026699	2.8833	By MS/MS	By MS/MS	By matching
A0A087WUD1;Q6DD87	A0A087WUD1;Q6DD87	7;6	7;6	7;6	Zinc finger protein 787	ZNF787	tr|A0A087WUD1|A0A087WUD1_HUMAN Zinc finger protein 787 OS=Homo sapiens GN=ZNF787 PE=1 SV=1;sp|Q6DD87|ZN787_HUMAN Zinc finger protein 787 OS=Homo sapiens GN=ZNF787 PE=1 SV=3	2	7	7	7	5	5	5	5	5	6	4	5	5	5	5	5	5	5	6	4	5	5	5	5	5	5	5	6	4	5	5	29.6	29.6	29.6	40.428	382	382;383	0	28.682	By MS/MS	By MS/MS	By MS/MS
A0A087WUK2;O14979	A0A087WUK2;O14979	5;5	5;5	5;5	Heterogeneous nuclear ribonucleoprotein D-like	HNRNPDL	tr|A0A087WUK2|A0A087WUK2_HUMAN Heterogeneous nuclear ribonucleoprotein D-like OS=Homo sapiens GN=HNRNPDL PE=1 SV=1;sp|O14979|HNRDL_HUMAN Heterogeneous nuclear ribonucleoprotein D-like OS=Homo sapiens GN=HNRNPDL PE=1 SV=3	2	5	5	5	5	4	4	4	5	5	5	5	4	5	4	4	4	5	5	5	5	4	5	4	4	4	5	5	5	5	4	14.6	14.6	14.6	40.04	363	363;420	0	82.47	By MS/MS	By MS/MS	By MS/MS
H0YCY6;A0A087WUL0;Q3LXA3;I3L252	H0YCY6;A0A087WUL0;Q3LXA3;I3L252	4;4;4;3	4;4;4;3	4;4;4;3	Bifunctional ATP-dependent dihydroxyacetone kinase/FAD-AMP lyase (cyclizing);ATP-dependent dihydroxyacetone kinase;FAD-AMP lyase (cyclizing)	TKFC;DAK	tr|H0YCY6|H0YCY6_HUMAN Triokinase/FMN cyclase (Fragment) OS=Homo sapiens GN=TKFC PE=1 SV=1;tr|A0A087WUL0|A0A087WUL0_HUMAN Triokinase/FMN cyclase OS=Homo sapiens GN=TKFC PE=1 SV=1;sp|Q3LXA3|TKFC_HUMAN Triokinase/FMN cyclase OS=Homo sapiens GN=TKFC PE=1 SV=2	4	4	4	4	4	4	4	3	3	4	3	4	3	4	4	4	3	3	4	3	4	3	4	4	4	3	3	4	3	4	3	9.8	9.8	9.8	54.661	533	533;576;575;219	0	8.6495	By MS/MS	By MS/MS	By MS/MS
A0A087WXQ8;A0A087WY10;A0A087WUL2;P49720	A0A087WXQ8;A0A087WY10;A0A087WUL2;P49720	5;5;5;5	5;5;5;5	5;5;5;5	Proteasome subunit beta type-3	PSMB3	tr|A0A087WXQ8|A0A087WXQ8_HUMAN Proteasome subunit beta type-3 OS=Homo sapiens GN=PSMB3 PE=1 SV=1;tr|A0A087WY10|A0A087WY10_HUMAN Proteasome subunit beta type-3 OS=Homo sapiens GN=PSMB3 PE=1 SV=1;tr|A0A087WUL2|A0A087WUL2_HUMAN Proteasome subunit beta type-3	4	5	5	5	5	5	5	5	5	5	3	4	5	5	5	5	5	5	5	3	4	5	5	5	5	5	5	5	3	4	5	35.5	35.5	35.5	12.082	107	107;112;145;205	0	25.751	By MS/MS	By MS/MS	By MS/MS
A0A087WUL7;Q96F24	A0A087WUL7;Q96F24	1;1	1;1	1;1	Nuclear receptor-binding factor 2	NRBF2	tr|A0A087WUL7|A0A087WUL7_HUMAN Nuclear receptor-binding factor 2 OS=Homo sapiens GN=NRBF2 PE=1 SV=1;sp|Q96F24|NRBF2_HUMAN Nuclear receptor-binding factor 2 OS=Homo sapiens GN=NRBF2 PE=1 SV=1	2	1	1	1	1	1	0	0	0	0	0	0	1	1	1	0	0	0	0	0	0	1	1	1	0	0	0	0	0	0	1	12.1	12.1	12.1	31.486	273	273;287	0.0072744	2.324	By MS/MS	By matching
A0A087WUM0;P57105;A0A087X1F5;A0A087WYV9	A0A087WUM0;P57105;A0A087X1F5;A0A087WYV9	5;5;4;4	5;5;4;4	5;5;4;4	Synaptojanin-2-binding protein	SYNJ2BP-COX16;SYNJ2BP	tr|A0A087WUM0|A0A087WUM0_HUMAN Protein SYNJ2BP-COX16 (Fragment) OS=Homo sapiens GN=SYNJ2BP-COX16 PE=4 SV=1;sp|P57105|SYJ2B_HUMAN Synaptojanin-2-binding protein OS=Homo sapiens GN=SYNJ2BP PE=1 SV=2;tr|A0A087X1F5|A0A087X1F5_HUMAN Protein SYNJ2BP-COX16 (Fragm	4	5	5	5	3	3	4	5	4	4	3	3	4	3	3	4	5	4	4	3	3	4	3	3	4	5	4	4	3	3	4	24.2	24.2	24.2	20.774	186	186;145;153;182	0	10.23	By MS/MS	By MS/MS	By MS/MS
A0A087WUN6;F5H5V6;F5H6S1;F8W8R6;A0A087X0R0;O15550	A0A087WUN6;F5H5V6;F5H6S1;F8W8R6;A0A087X0R0;O15550	1;1;1;1;1;1	1;1;1;1;1;1	1;1;1;1;1;1	Lysine-specific demethylase 6A	KDM6A	tr|A0A087WUN6|A0A087WUN6_HUMAN Lysine-specific demethylase 6A OS=Homo sapiens GN=KDM6A PE=1 SV=1;tr|F5H5V6|F5H5V6_HUMAN Lysine-specific demethylase 6A OS=Homo sapiens GN=KDM6A PE=1 SV=2;tr|F5H6S1|F5H6S1_HUMAN Lysine-specific demethylase 6A OS=Homo sapiens	6	1	1	1	1	1	1	1	1	1	1	1	1	1	1	1	1	1	1	1	1	1	1	1	1	1	1	1	1	1	1	7.6	7.6	7.6	24.99	224	224;1269;1332;1384;1429;1401	0.00052002	3.7169	By MS/MS	By MS/MS	By MS/MS
A0A087WUQ6;P07203	A0A087WUQ6;P07203	2;2	2;2	2;2	Glutathione peroxidase;Glutathione peroxidase 1	GPX1	tr|A0A087WUQ6|A0A087WUQ6_HUMAN Glutathione peroxidase OS=Homo sapiens GN=GPX1 PE=1 SV=1;sp|P07203|GPX1_HUMAN Glutathione peroxidase 1 OS=Homo sapiens GN=GPX1 PE=1 SV=4	2	2	2	2	1	1	1	1	1	1	2	2	1	1	1	1	1	1	1	2	2	1	1	1	1	1	1	1	2	2	1	12.9	12.9	12.9	21.938	202	202;203	0	5.0085	By MS/MS	By matching	By matching
E7ETK0;A0A087WUS0;P62847	E7ETK0;A0A087WUS0;P62847	3;3;3	3;3;3	3;3;3	40S ribosomal protein S24	RPS24	tr|E7ETK0|E7ETK0_HUMAN 40S ribosomal protein S24 OS=Homo sapiens GN=RPS24 PE=1 SV=1;tr|A0A087WUS0|A0A087WUS0_HUMAN 40S ribosomal protein S24 OS=Homo sapiens GN=RPS24 PE=1 SV=1;sp|P62847|RS24_HUMAN 40S ribosomal protein S24 OS=Homo sapiens GN=RPS24 PE=1 SV=	3	3	3	3	3	3	3	3	3	3	3	3	3	3	3	3	3	3	3	3	3	3	3	3	3	3	3	3	3	3	3	15.3	15.3	15.3	15.197	131	131;132;133	0	11.152	By MS/MS	By MS/MS	By MS/MS
A0A087WUT6;O60841	A0A087WUT6;O60841	28;28	28;28	28;28	Eukaryotic translation initiation factor 5B	EIF5B	tr|A0A087WUT6|A0A087WUT6_HUMAN Eukaryotic translation initiation factor 5B OS=Homo sapiens GN=EIF5B PE=1 SV=1;sp|O60841|IF2P_HUMAN Eukaryotic translation initiation factor 5B OS=Homo sapiens GN=EIF5B PE=1 SV=4	2	28	28	28	25	25	24	23	25	25	25	24	23	25	25	24	23	25	25	25	24	23	25	25	24	23	25	25	25	24	23	24.9	24.9	24.9	138.68	1220	1220;1220	0	323.31	By MS/MS	By MS/MS	By MS/MS
A0A087WUV0;A0A087WZK3;A0A0C4DGV0;C9J6L6;J3KT56;H3BNI0;A0A087WYZ0;P0CG24;P58317;P17036;P17023;Q86W11;Q96NJ6;Q9HBT8;Q8NF99;Q6ZMS4;P15622;P17032;Q8N883;P17027;Q5MCW4;Q9P0L1	A0A087WUV0;A0A087WZK3;A0A0C4DGV0;C9J6L6;J3KT56;H3BNI0;A0A087WYZ0;P0CG24;P58317;P17036;P17023;Q86W11;Q96NJ6;Q9HBT8;Q8NF99;Q6ZMS4;P15622;P17032;Q8N883;P17027;Q5MCW4;Q9P0L1	2;1;1;1;1;1;1;1;1;1;1;1;1;1;1;1;1;1;1;1;1;1	2;1;1;1;1;1;1;1;1;1;1;1;1;1;1;1;1;1;1;1;1;1	1;1;0;0;0;0;0;0;0;0;0;0;0;0;0;0;0;0;0;0;0;0	Zinc finger protein 883;Zinc finger protein 121;Zinc finger protein 3;Zinc finger protein 19;Zinc finger and SCAN domain-containing protein 30;Zinc finger protein 3 homolog;Zinc finger protein 286A;Zinc finger protein 397;Zinc finger protein 852;Zinc finger protein 250;Zinc finger protein 37A;Zinc finger protein 614;Zinc finger protein 23;Zinc finger protein 569;Zinc finger protein with KRAB and …	ZSCAN30;ZKSCAN7;ZNF19;ZNF852;ZNF883;ZNF121;ZNF3;ZFP3;ZNF286A;ZNF397;ZNF250;ZNF37A;ZNF614;ZNF23;ZNF569	tr|A0A087WUV0|A0A087WUV0_HUMAN Uncharacterized protein OS=Homo sapiens PE=4 SV=1;tr|A0A087WZK3|A0A087WZK3_HUMAN Uncharacterized protein (Fragment) OS=Homo sapiens PE=4 SV=1;tr|A0A0C4DGV0|A0A0C4DGV0_HUMAN Zinc finger and SCAN domain-containing protein 30 OS	22	2	2	1	2	2	2	2	2	1	2	2	2	2	2	2	2	2	1	2	2	2	1	1	1	1	1	0	1	1	1	10.9	10.9	2.3	59.574	522	522;123;307;373;388;416;529;379;390;446;458;494;502;521;534;543;560;561;585;643;686;754	0.0033113	2.6479	By MS/MS	By MS/MS	By MS/MS
A0A087WUX8;A0A087WYF7;Q6UXV4	A0A087WUX8;A0A087WYF7;Q6UXV4	2;2;2	2;2;2	2;2;2	MICOS complex subunit MIC27	APOOL	tr|A0A087WUX8|A0A087WUX8_HUMAN MICOS complex subunit OS=Homo sapiens GN=APOOL PE=1 SV=1;tr|A0A087WYF7|A0A087WYF7_HUMAN MICOS complex subunit OS=Homo sapiens GN=APOOL PE=1 SV=1;sp|Q6UXV4|MIC27_HUMAN MICOS complex subunit MIC27 OS=Homo sapiens GN=APOOL PE=1	3	2	2	2	1	2	2	2	2	1	2	2	2	1	2	2	2	2	1	2	2	2	1	2	2	2	2	1	2	2	2	11.4	11.4	11.4	28.761	263	263;268;268	0.00052715	3.8966	By matching	By MS/MS	By MS/MS
A0A087WV05;Q99417;A0A0D9SEI7	A0A087WV05;Q99417	6;6;1	6;6;1	6;6;1	C-Myc-binding protein	MYCBP	tr|A0A087WV05|A0A087WV05_HUMAN Uncharacterized protein OS=Homo sapiens PE=4 SV=1;sp|Q99417|MYCBP_HUMAN C-Myc-binding protein OS=Homo sapiens GN=MYCBP PE=1 SV=3	3	6	6	6	4	3	5	4	5	5	4	4	4	4	3	5	4	5	5	4	4	4	4	3	5	4	5	5	4	4	4	50.9	50.9	50.9	12.755	110	110;103;56	0	15.961	By MS/MS	By MS/MS	By MS/MS
A0A087WV25;O95684	A0A087WV25;O95684	4;4	4;4	4;4	FGFR1 oncogene partner	FGFR1OP	tr|A0A087WV25|A0A087WV25_HUMAN FGFR1 oncogene partner OS=Homo sapiens GN=FGFR1OP PE=1 SV=1;sp|O95684|FR1OP_HUMAN FGFR1 oncogene partner OS=Homo sapiens GN=FGFR1OP PE=1 SV=1	2	4	4	4	2	4	3	3	3	2	3	3	4	2	4	3	3	3	2	3	3	4	2	4	3	3	3	2	3	3	4	18.8	18.8	18.8	38.099	351	351;399	0	8.6909	By MS/MS	By MS/MS	By MS/MS
A0A087WV46;C9JXA7;Q0VGL1	A0A087WV46;C9JXA7;Q0VGL1	1;1;1	1;1;1	1;1;1	Ragulator complex protein LAMTOR4;Ragulator complex protein LAMTOR4, N-terminally processed	LAMTOR4	tr|A0A087WV46|A0A087WV46_HUMAN Ragulator complex protein LAMTOR4 OS=Homo sapiens GN=LAMTOR4 PE=1 SV=1;tr|C9JXA7|C9JXA7_HUMAN Ragulator complex protein LAMTOR4 OS=Homo sapiens GN=LAMTOR4 PE=1 SV=1;sp|Q0VGL1|LTOR4_HUMAN Ragulator complex protein LAMTOR4 OS=H	3	1	1	1	1	1	1	1	1	0	0	1	0	1	1	1	1	1	0	0	1	0	1	1	1	1	1	0	0	1	0	12.2	12.2	12.2	8.8779	82	82;137;99	0	7.4077	By MS/MS	By MS/MS	By matching
A0A087WV52;Q9NP92	A0A087WV52;Q9NP92	3;3	3;3	3;3	28S ribosomal protein S30, mitochondrial	MRPS30	tr|A0A087WV52|A0A087WV52_HUMAN 28S ribosomal protein S30, mitochondrial OS=Homo sapiens GN=MRPS30 PE=1 SV=1;sp|Q9NP92|RT30_HUMAN 28S ribosomal protein S30, mitochondrial OS=Homo sapiens GN=MRPS30 PE=1 SV=2	2	3	3	3	2	3	3	2	3	3	2	2	3	2	3	3	2	3	3	2	2	3	2	3	3	2	3	3	2	2	3	8.9	8.9	8.9	38.893	337	337;439	0.00053405	4.1187	By matching	By MS/MS	By MS/MS
G3V112;A0A087WV61;Q8NE09;E5RGJ7	G3V112;A0A087WV61;Q8NE09;E5RGJ7	2;2;2;1	2;2;2;1	2;2;2;1	Regulator of G-protein signaling 22	RGS22	tr|G3V112|G3V112_HUMAN Regulator of G-protein signalling 22, isoform CRA_c OS=Homo sapiens GN=RGS22 PE=1 SV=1;tr|A0A087WV61|A0A087WV61_HUMAN Regulator of G-protein-signaling 22 OS=Homo sapiens GN=RGS22 PE=1 SV=1;sp|Q8NE09|RGS22_HUMAN Regulator of G-protein	4	2	2	2	1	1	1	1	1	1	2	1	1	1	1	1	1	1	1	2	1	1	1	1	1	1	1	1	2	1	1	1.8	1.8	1.8	126.2	1083	1083;1251;1264;269	0.0014753	3.056	By MS/MS	By MS/MS	By MS/MS
A0A087WV66;P46013	A0A087WV66;P46013	3;3	3;3	3;3	Antigen KI-67	MKI67	tr|A0A087WV66|A0A087WV66_HUMAN Antigen KI-67 OS=Homo sapiens GN=MKI67 PE=1 SV=1;sp|P46013|KI67_HUMAN Antigen KI-67 OS=Homo sapiens GN=MKI67 PE=1 SV=2	2	3	3	3	1	2	1	2	3	2	1	3	2	1	2	1	2	3	2	1	3	2	1	2	1	2	3	2	1	3	2	2.1	2.1	2.1	358.62	3255	3255;3256	0	5.5685	By MS/MS	By MS/MS	By matching
A0A087WV73;P46087;F5GWB7;F5H709;F5H5X6;F5GYR3;F5H359;F5H8G6	A0A087WV73;P46087	15;15;4;4;4;4;2;1	15;15;4;4;4;4;2;1	15;15;4;4;4;4;2;1	Probable 28S rRNA (cytosine(4447)-C(5))-methyltransferase	NOP2	tr|A0A087WV73|A0A087WV73_HUMAN Probable 28S rRNA (cytosine(4447)-C(5))-methyltransferase OS=Homo sapiens GN=NOP2 PE=1 SV=1;sp|P46087|NOP2_HUMAN Probable 28S rRNA (cytosine(4447)-C(5))-methyltransferase OS=Homo sapiens GN=NOP2 PE=1 SV=2	8	15	15	15	13	13	13	13	13	15	13	12	13	13	13	13	13	13	15	13	12	13	13	13	13	13	13	15	13	12	13	20.8	20.8	20.8	94.095	855	855;812;159;177;250;275;81;98	0	164.78	By MS/MS	By MS/MS	By MS/MS
A0A087WVC1;Q9BQ39	A0A087WVC1;Q9BQ39	6;6	4;4	4;4	ATP-dependent RNA helicase DDX50	DDX50	tr|A0A087WVC1|A0A087WVC1_HUMAN ATP-dependent RNA helicase DDX50 OS=Homo sapiens GN=DDX50 PE=1 SV=1;sp|Q9BQ39|DDX50_HUMAN ATP-dependent RNA helicase DDX50 OS=Homo sapiens GN=DDX50 PE=1 SV=1	2	6	4	4	6	5	5	5	5	5	5	6	6	4	3	4	3	4	4	4	4	4	4	3	4	3	4	4	4	4	4	11.2	7.5	7.5	82.226	730	730;737	0	8.9261	By MS/MS	By matching	By MS/MS
A0A087WVD7;D6RDH4;Q9Y3D8	A0A087WVD7;D6RDH4;Q9Y3D8	2;2;2	2;2;2	2;2;2	Adenylate kinase isoenzyme 6	TAF9;AK6	tr|A0A087WVD7|A0A087WVD7_HUMAN Adenylate kinase isoenzyme 6 OS=Homo sapiens GN=AK6 PE=1 SV=1;tr|D6RDH4|D6RDH4_HUMAN Adenylate kinase isoenzyme 6 OS=Homo sapiens GN=AK6 PE=1 SV=1;sp|Q9Y3D8|KAD6_HUMAN Adenylate kinase isoenzyme 6 OS=Homo sapiens GN=AK6 PE=1	3	2	2	2	2	1	2	2	2	2	2	2	2	2	1	2	2	2	2	2	2	2	2	1	2	2	2	2	2	2	2	24.8	24.8	24.8	12.545	109	109;141;172	0	9.3787	By MS/MS	By MS/MS	By MS/MS
K7EQH1;A0A087WVF1;Q5BIX2;Q96B23	K7EQH1;A0A087WVF1;Q5BIX2;Q96B23	1;1;1;1	1;1;1;1	1;1;1;1	Uncharacterized protein C18orf25	C18orf25;ARKL1	tr|K7EQH1|K7EQH1_HUMAN Uncharacterized protein C18orf25 (Fragment) OS=Homo sapiens GN=C18orf25 PE=1 SV=1;tr|A0A087WVF1|A0A087WVF1_HUMAN Uncharacterized protein C18orf25 OS=Homo sapiens GN=C18orf25 PE=1 SV=1;tr|Q5BIX2|Q5BIX2_HUMAN Chromosome 18 open reading	4	1	1	1	1	1	1	1	1	1	1	1	1	1	1	1	1	1	1	1	1	1	1	1	1	1	1	1	1	1	1	8.2	8.2	8.2	15.512	146	146;275;404;403	0.00050582	3.3747	By MS/MS	By MS/MS	By MS/MS
A0A087WVF7;Q9NZM3;E7EPJ2	A0A087WVF7;Q9NZM3;E7EPJ2	2;2;1	2;2;1	2;2;1	Intersectin-2	ITSN2	tr|A0A087WVF7|A0A087WVF7_HUMAN Intersectin-2 OS=Homo sapiens GN=ITSN2 PE=1 SV=1;sp|Q9NZM3|ITSN2_HUMAN Intersectin-2 OS=Homo sapiens GN=ITSN2 PE=1 SV=3;tr|E7EPJ2|E7EPJ2_HUMAN Intersectin-2 (Fragment) OS=Homo sapiens GN=ITSN2 PE=1 SV=1	3	2	2	2	2	1	1	1	2	1	2	2	2	2	1	1	1	2	1	2	2	2	2	1	1	1	2	1	2	2	2	1.2	1.2	1.2	191.6	1680	1680;1697;609	0.0035203	2.5715	By matching	By matching	By MS/MS
A0A087WVK1;O00762;K4DI81;A0A0A0MSE8	A0A087WVK1;O00762;K4DI81;A0A0A0MSE8	2;2;1;1	2;2;1;1	2;2;1;1	Ubiquitin-conjugating enzyme E2 C	UBE2C	tr|A0A087WVK1|A0A087WVK1_HUMAN Ubiquitin-conjugating enzyme E2 C OS=Homo sapiens GN=UBE2C PE=1 SV=1;sp|O00762|UBE2C_HUMAN Ubiquitin-conjugating enzyme E2 C OS=Homo sapiens GN=UBE2C PE=1 SV=1;tr|K4DI81|K4DI81_HUMAN Ubiquitin-conjugating enzyme E2 C OS=Homo	4	2	2	2	2	2	1	2	1	1	1	2	1	2	2	1	2	1	1	1	2	1	2	2	1	2	1	1	1	2	1	14.4	14.4	14.4	14.396	132	132;179;50;79	0	15.318	By MS/MS	By MS/MS	By MS/MS
A0A087WVM4;B7ZM99;Q6UB35;H0Y327;Q5JYA8;Q5JYA3;Q4VXV2;Q4VXM0	A0A087WVM4;B7ZM99;Q6UB35	16;16;16;6;3;3;2;1	16;16;16;6;3;3;2;1	16;16;16;6;3;3;2;1	Monofunctional C1-tetrahydrofolate synthase, mitochondrial	MTHFD1L	tr|A0A087WVM4|A0A087WVM4_HUMAN Monofunctional C1-tetrahydrofolate synthase, mitochondrial OS=Homo sapiens GN=MTHFD1L PE=1 SV=1;tr|B7ZM99|B7ZM99_HUMAN MTHFD1L protein OS=Homo sapiens GN=MTHFD1L PE=1 SV=1;sp|Q6UB35|C1TM_HUMAN Monofunctional C1-tetrahydrofola	8	16	16	16	15	14	13	13	11	12	11	13	12	15	14	13	13	11	12	11	13	12	15	14	13	13	11	12	11	13	12	19.8	19.8	19.8	99.31	913	913;979;978;332;108;114;96;92	0	39.546	By MS/MS	By MS/MS	By MS/MS
A0A087WVQ6;Q00610;J3KS13;K7EJJ5;J3KSQ2;J3QL20;J3KRF5	A0A087WVQ6;Q00610	50;50;15;5;3;2;2	50;50;15;5;3;2;2	39;39;15;5;3;2;2	Clathrin heavy chain;Clathrin heavy chain 1	CLTC	tr|A0A087WVQ6|A0A087WVQ6_HUMAN Clathrin heavy chain OS=Homo sapiens GN=CLTC PE=1 SV=1;sp|Q00610|CLH1_HUMAN Clathrin heavy chain 1 OS=Homo sapiens GN=CLTC PE=1 SV=5	7	50	50	39	48	48	46	47	48	48	46	47	48	48	48	46	47	48	48	46	47	48	37	37	35	36	37	37	36	36	37	30.3	30.3	25.3	192.06	1679	1679;1675;612;222;122;97;131	0	323.31	By MS/MS	By MS/MS	By MS/MS
A0A087WVS8;Q70IA6	A0A087WVS8;Q70IA6	2;2	2;2	2;2	MOB kinase activator 2	MOB2	tr|A0A087WVS8|A0A087WVS8_HUMAN MOB kinase activator 2 OS=Homo sapiens GN=MOB2 PE=1 SV=1;sp|Q70IA6|MOB2_HUMAN MOB kinase activator 2 OS=Homo sapiens GN=MOB2 PE=1 SV=1	2	2	2	2	2	2	2	2	2	2	2	1	2	2	2	2	2	2	2	2	1	2	2	2	2	2	2	2	2	1	2	7.6	7.6	7.6	26.879	236	236;237	0.0057418	2.3954	By MS/MS	By matching	By matching
A0A087WVT9;Q4TT34;F2Z2X0;O00746;H0Y6J0	A0A087WVT9;Q4TT34;F2Z2X0;O00746;H0Y6J0	2;2;2;2;1	2;2;2;2;1	2;2;2;2;1	Nucleoside diphosphate kinase;Nucleoside diphosphate kinase, mitochondrial	NME4	tr|A0A087WVT9|A0A087WVT9_HUMAN Nucleoside diphosphate kinase OS=Homo sapiens GN=NME4 PE=1 SV=1;tr|Q4TT34|Q4TT34_HUMAN Nucleoside diphosphate kinase OS=Homo sapiens GN=NME4 PE=1 SV=1;tr|F2Z2X0|F2Z2X0_HUMAN Nucleoside diphosphate kinase OS=Homo sapiens GN=NM	5	2	2	2	2	2	2	1	0	2	1	2	1	2	2	2	1	0	2	1	2	1	2	2	2	1	0	2	1	2	1	17	17	17	16.783	153	153;195;233;187;169	0.00050188	3.3053	By MS/MS	By matching	By MS/MS
A0A087WVU5;O00512	A0A087WVU5;O00512	1;1	1;1	1;1	B-cell CLL/lymphoma 9 protein	BCL9	tr|A0A087WVU5|A0A087WVU5_HUMAN B-cell CLL/lymphoma 9 protein OS=Homo sapiens GN=BCL9 PE=1 SV=1;sp|O00512|BCL9_HUMAN B-cell CLL/lymphoma 9 protein OS=Homo sapiens GN=BCL9 PE=1 SV=4	2	1	1	1	0	1	0	0	0	0	1	1	0	0	1	0	0	0	0	1	1	0	0	1	0	0	0	0	1	1	0	1.4	1.4	1.4	145.94	1394	1394;1426	0.00074276	3.1633		By MS/MS
A0A087WVZ9;A0A0A0MQR7;P19388;A0A087WWX0;A0A087WVN5;K7EQN2;K7EJ87	A0A087WVZ9;A0A0A0MQR7;P19388;A0A087WWX0	5;5;5;4;2;1;1	5;5;5;4;2;1;1	5;5;5;4;2;1;1	DNA-directed RNA polymerases I, II, and III subunit RPABC1	POLR2E	tr|A0A087WVZ9|A0A087WVZ9_HUMAN DNA-directed RNA polymerases I, II, and III subunit RPABC1 OS=Homo sapiens GN=POLR2E PE=1 SV=1;tr|A0A0A0MQR7|A0A0A0MQR7_HUMAN DNA-directed RNA polymerases I, II, and III subunit RPABC1 OS=Homo sapiens GN=POLR2E PE=1 SV=1;sp|P	7	5	5	5	4	4	3	4	5	3	4	5	5	4	4	3	4	5	3	4	5	5	4	4	3	4	5	3	4	5	5	26.6	26.6	26.6	21.459	184	184;204;210;134;83;51;68	0	51.317	By MS/MS	By MS/MS	By MS/MS
A0A087WW06;Q96AY4	A0A087WW06;Q96AY4	3;3	3;3	3;3	Tetratricopeptide repeat protein 28	TTC28	tr|A0A087WW06|A0A087WW06_HUMAN Tetratricopeptide repeat protein 28 OS=Homo sapiens GN=TTC28 PE=1 SV=1;sp|Q96AY4|TTC28_HUMAN Tetratricopeptide repeat protein 28 OS=Homo sapiens GN=TTC28 PE=1 SV=4	2	3	3	3	1	2	2	3	2	3	3	1	3	1	2	2	3	2	3	3	1	3	1	2	2	3	2	3	3	1	3	1.4	1.4	1.4	256.86	2354	2354;2481	0.00053093	4.0212	By matching	By MS/MS	By matching
A0A087WW14;Q0VDG4	A0A087WW14;Q0VDG4	2;2	2;2	2;2	Secernin-3	SCRN3	tr|A0A087WW14|A0A087WW14_HUMAN Secernin-3 OS=Homo sapiens GN=SCRN3 PE=1 SV=1;sp|Q0VDG4|SCRN3_HUMAN Secernin-3 OS=Homo sapiens GN=SCRN3 PE=1 SV=1	2	2	2	2	2	1	1	1	1	0	1	1	1	2	1	1	1	1	0	1	1	1	2	1	1	1	1	0	1	1	1	5.6	5.6	5.6	49.154	429	429;424	0.00074553	3.1927	By MS/MS	By matching	By matching
A0A087WW40;Q9Y371	A0A087WW40;Q9Y371	5;5	5;5	5;5	Endophilin-B1	SH3GLB1	tr|A0A087WW40|A0A087WW40_HUMAN Endophilin-B1 OS=Homo sapiens GN=SH3GLB1 PE=1 SV=1;sp|Q9Y371|SHLB1_HUMAN Endophilin-B1 OS=Homo sapiens GN=SH3GLB1 PE=1 SV=1	2	5	5	5	5	3	3	3	4	3	4	4	3	5	3	3	3	4	3	4	4	3	5	3	3	3	4	3	4	4	3	12.7	12.7	12.7	44.26	394	394;365	0	9.5302	By MS/MS	By MS/MS	By MS/MS
H0Y8D1;A6XMV8;Q5NV56;CON__P07477;A0A0J9YYC8;A0A087WW55;A0A0J9YW57;E7EQ64;A6XMV9;A0A0J9YXX4;Q8NHM4;P07478;P07477	H0Y8D1;A6XMV8;Q5NV56;CON__P07477;A0A0J9YYC8;A0A087WW55;A0A0J9YW57;E7EQ64;A6XMV9;A0A0J9YXX4;Q8NHM4;P07478;P07477	1;1;1;1;1;1;1;1;1;1;1;1;1	1;1;1;1;1;1;1;1;1;1;1;1;1	1;1;1;1;1;1;1;1;1;1;1;1;1	Putative trypsin-6;Trypsin-2;Trypsin-1;Alpha-trypsin chain 1;Alpha-trypsin chain 2	PRSS1;TRY8;PRSS3P2;PRSS2	tr|H0Y8D1|H0Y8D1_HUMAN Trypsin-1 (Fragment) OS=Homo sapiens GN=PRSS1 PE=1 SV=1;tr|A6XMV8|A6XMV8_HUMAN Protease serine 2 preproprotein OS=Homo sapiens GN=PRSS2 PE=1 SV=1;tr|Q5NV56|Q5NV56_HUMAN Anionic trypsinogen OS=Homo sapiens GN=TRY8 PE=1 SV=1;;tr|A0A0J9	13	1	1	1	1	1	1	1	1	1	1	1	1	1	1	1	1	1	1	1	1	1	1	1	1	1	1	1	1	1	1	14.1	14.1	14.1	15.421	142	142;246;247;247;247;247;249;261;261;261;247;247;247	0	10.298	By MS/MS	By MS/MS	By MS/MS
A0A087WW65;O75027;B4DGL8;E9PJR8	A0A087WW65;O75027;B4DGL8	4;4;3;1	4;4;3;1	4;4;3;1	ATP-binding cassette sub-family B member 7, mitochondrial	ABCB7	tr|A0A087WW65|A0A087WW65_HUMAN ATP-binding cassette sub-family B member 7, mitochondrial OS=Homo sapiens GN=ABCB7 PE=1 SV=1;sp|O75027|ABCB7_HUMAN ATP-binding cassette sub-family B member 7, mitochondrial OS=Homo sapiens GN=ABCB7 PE=1 SV=2;tr|B4DGL8|B4DGL8_	4	4	4	4	3	4	3	4	3	2	4	3	4	3	4	3	4	3	2	4	3	4	3	4	3	4	3	2	4	3	4	5.9	5.9	5.9	78.287	713	713;752;702;188	0	6.5956	By MS/MS	By MS/MS	By MS/MS
A0A087WW66;Q99460;H7BZR6;H7C378;C9J9M4	A0A087WW66;Q99460	30;30;7;7;7	30;30;7;7;7	30;30;7;7;7	26S proteasome non-ATPase regulatory subunit 1	PSMD1	tr|A0A087WW66|A0A087WW66_HUMAN 26S proteasome non-ATPase regulatory subunit 1 OS=Homo sapiens GN=PSMD1 PE=1 SV=1;sp|Q99460|PSMD1_HUMAN 26S proteasome non-ATPase regulatory subunit 1 OS=Homo sapiens GN=PSMD1 PE=1 SV=2	5	30	30	30	30	28	26	28	28	29	29	29	30	30	28	26	28	28	29	29	29	30	30	28	26	28	28	29	29	29	30	37.8	37.8	37.8	105.85	953	953;953;164;192;203	0	323.31	By MS/MS	By MS/MS	By MS/MS
A0A087WW82;U3KPV2;E9PKY3;P0CG08;B7ZAQ6	A0A087WW82;U3KPV2;E9PKY3;P0CG08;B7ZAQ6	1;1;1;1;1	1;1;1;1;1	1;1;1;1;1	Golgi pH regulator B;Golgi pH regulator A	GPR89B;GPR89A	tr|A0A087WW82|A0A087WW82_HUMAN Golgi pH regulator B (Fragment) OS=Homo sapiens GN=GPR89B PE=4 SV=1;tr|U3KPV2|U3KPV2_HUMAN Golgi pH regulator B (Fragment) OS=Homo sapiens GN=GPR89B PE=4 SV=1;tr|E9PKY3|E9PKY3_HUMAN Golgi pH regulator A OS=Homo sapiens GN=GPR	5	1	1	1	1	1	0	1	0	0	0	1	0	1	1	0	1	0	0	0	1	0	1	1	0	1	0	0	0	1	0	9.4	9.4	9.4	14.195	128	128;216;229;455;455	0.0092655	2.2565	By matching	By matching
A0A087WWD4;P13591;H7BYX6;A0A087WTE4;A0A087WTF6;A0A087WX77;A0A087WV75;A0A087WZS4;A0A087X1V2;A0A087WVU1;A0A0D9SF98;A0A087WWJ5	A0A087WWD4;P13591;H7BYX6;A0A087WTE4;A0A087WTF6;A0A087WX77;A0A087WV75	3;3;2;2;2;2;2;1;1;1;1;1	3;3;2;2;2;2;2;1;1;1;1;1	3;3;2;2;2;2;2;1;1;1;1;1	Neural cell adhesion molecule 1	NCAM1	tr|A0A087WWD4|A0A087WWD4_HUMAN Neural cell adhesion molecule 1 OS=Homo sapiens GN=NCAM1 PE=1 SV=1;sp|P13591|NCAM1_HUMAN Neural cell adhesion molecule 1 OS=Homo sapiens GN=NCAM1 PE=1 SV=3;tr|H7BYX6|H7BYX6_HUMAN Neural cell adhesion molecule 1 OS=Homo sapien	12	3	3	3	2	3	3	3	2	3	2	3	2	2	3	3	3	2	3	2	3	2	2	3	3	3	2	3	2	3	2	4.1	4.1	4.1	97.344	884	884;858;725;761;848;858;884;136;229;305;357;372	0.00053433	4.1317	By MS/MS	By matching	By MS/MS
A0A087WWE6;A0A087X246;F8WF49;A0A0B4J2C2;Q9Y2H0	A0A087WWE6;A0A087X246;F8WF49;A0A0B4J2C2;Q9Y2H0	1;1;1;1;1	1;1;1;1;1	1;1;1;1;1	Disks large-associated protein 4	DLGAP4	tr|A0A087WWE6|A0A087WWE6_HUMAN Disks large-associated protein 4 (Fragment) OS=Homo sapiens GN=DLGAP4 PE=1 SV=1;tr|A0A087X246|A0A087X246_HUMAN Disks large-associated protein 4 (Fragment) OS=Homo sapiens GN=DLGAP4 PE=1 SV=1;tr|F8WF49|F8WF49_HUMAN Disks large	5	1	1	1	1	0	0	0	0	0	0	1	1	1	0	0	0	0	0	0	1	1	1	0	0	0	0	0	0	1	1	32.6	32.6	32.6	4.9342	46	46;125;244;285;992	0	4.7298	By MS/MS
A0A087WWE7;Q8N0T1	A0A087WWE7;Q8N0T1	1;1	1;1	1;1	Uncharacterized protein C8orf59	C8orf59	tr|A0A087WWE7|A0A087WWE7_HUMAN Uncharacterized protein C8orf59 OS=Homo sapiens GN=C8orf59 PE=1 SV=1;sp|Q8N0T1|CH059_HUMAN Uncharacterized protein C8orf59 OS=Homo sapiens GN=C8orf59 PE=1 SV=4	2	1	1	1	1	1	1	0	1	1	1	1	1	1	1	1	0	1	1	1	1	1	1	1	1	0	1	1	1	1	1	21.3	21.3	21.3	6.9511	61	61;100	0.0024361	2.9384	By MS/MS	By matching	By MS/MS
C9JHC7;F8W8R3;A0A087WWF6;P49005;C9IZD2;C9J8Z7;C9JLE1	C9JHC7;F8W8R3;A0A087WWF6;P49005;C9IZD2;C9J8Z7;C9JLE1	2;2;2;2;1;1;1	2;2;2;2;1;1;1	2;2;2;2;1;1;1	DNA polymerase delta subunit 2	POLD2	tr|C9JHC7|C9JHC7_HUMAN DNA polymerase delta subunit 2 (Fragment) OS=Homo sapiens GN=POLD2 PE=1 SV=1;tr|F8W8R3|F8W8R3_HUMAN DNA polymerase delta subunit 2 OS=Homo sapiens GN=POLD2 PE=1 SV=1;tr|A0A087WWF6|A0A087WWF6_HUMAN DNA polymerase delta subunit 2 OS=Ho	7	2	2	2	2	1	2	1	2	0	1	2	1	2	1	2	1	2	0	1	2	1	2	1	2	1	2	0	1	2	1	11.3	11.3	11.3	27.88	257	257;455;504;469;148;155;220	0	4.4113	By MS/MS	By matching	By matching
A0A087WWM0;O43617;A0A087WYS5;A6NKE1	A0A087WWM0;O43617;A0A087WYS5	5;5;3;2	5;5;3;2	5;5;3;2	Trafficking protein particle complex subunit 3	TRAPPC3	tr|A0A087WWM0|A0A087WWM0_HUMAN Trafficking protein particle complex subunit 3 OS=Homo sapiens GN=TRAPPC3 PE=1 SV=1;sp|O43617|TPPC3_HUMAN Trafficking protein particle complex subunit 3 OS=Homo sapiens GN=TRAPPC3 PE=1 SV=1;tr|A0A087WYS5|A0A087WYS5_HUMAN Traf	4	5	5	5	3	5	5	5	4	5	3	5	5	3	5	5	5	4	5	3	5	5	3	5	5	5	4	5	3	5	5	23.4	23.4	23.4	21.231	188	188;180;114;118	0	12.787	By MS/MS	By MS/MS	By MS/MS
H0YLB8;H0YMB3;H0YLV5;A0A087WWM4;F8WAN9;H0YNJ6;Q9P2T1;H0YKE1;H0YK13;H0YNS9;H0YK71	H0YLB8;H0YMB3;H0YLV5;A0A087WWM4;F8WAN9;H0YNJ6;Q9P2T1;H0YKE1;H0YK13;H0YNS9;H0YK71	2;2;2;2;2;2;2;1;1;1;1	2;2;2;2;2;2;2;1;1;1;1	2;2;2;2;2;2;2;1;1;1;1	GMP reductase;GMP reductase 2	GMPR2	tr|H0YLB8|H0YLB8_HUMAN GMP reductase 2 (Fragment) OS=Homo sapiens GN=GMPR2 PE=1 SV=1;tr|H0YMB3|H0YMB3_HUMAN GMP reductase OS=Homo sapiens GN=GMPR2 PE=1 SV=1;tr|H0YLV5|H0YLV5_HUMAN GMP reductase OS=Homo sapiens GN=GMPR2 PE=1 SV=1;tr|A0A087WWM4|A0A087WWM4_HU	11	2	2	2	2	2	1	2	1	2	1	2	2	2	2	1	2	1	2	1	2	2	2	2	1	2	1	2	1	2	2	15.4	15.4	15.4	17.996	169	169;315;333;348;349;427;348;64;88;126;139	0	8.9776	By MS/MS	By MS/MS	By MS/MS
A0A087WWP4;Q96T37	A0A087WWP4;Q96T37	7;7	7;7	7;7	Putative RNA-binding protein 15	RBM15	tr|A0A087WWP4|A0A087WWP4_HUMAN Putative RNA-binding protein 15 OS=Homo sapiens GN=RBM15 PE=1 SV=1;sp|Q96T37|RBM15_HUMAN Putative RNA-binding protein 15 OS=Homo sapiens GN=RBM15 PE=1 SV=2	2	7	7	7	7	5	6	5	6	7	7	6	5	7	5	6	5	6	7	7	6	5	7	5	6	5	6	7	7	6	5	9.9	9.9	9.9	102.13	933	933;977	0	26.172	By MS/MS	By MS/MS	By MS/MS
A0A087WWP8;Q5VWQ0;A0A0C4DGT8;A0A0C4DH79	A0A087WWP8;Q5VWQ0;A0A0C4DGT8;A0A0C4DH79	5;5;4;3	5;5;4;3	5;5;4;3	Round spermatid basic protein 1	RSBN1	tr|A0A087WWP8|A0A087WWP8_HUMAN Round spermatid basic protein 1 OS=Homo sapiens GN=RSBN1 PE=1 SV=1;sp|Q5VWQ0|RSBN1_HUMAN Round spermatid basic protein 1 OS=Homo sapiens GN=RSBN1 PE=1 SV=2;tr|A0A0C4DGT8|A0A0C4DGT8_HUMAN Round spermatid basic protein 1 OS=Hom	4	5	5	5	4	5	4	5	4	5	4	5	5	4	5	4	5	4	5	4	5	5	4	5	4	5	4	5	4	5	5	9.3	9.3	9.3	84.975	754	754;802;685;411	0	13.795	By MS/MS	By MS/MS	By MS/MS
I3L2Z5;A0A087WWR2;P56270;H3BQI4;I3L411;H3BPU3;I3L4Y2;I3L0M3;H3BQS2	I3L2Z5;A0A087WWR2;P56270;H3BQI4	3;3;3;2;1;1;1;1;1	3;3;3;2;1;1;1;1;1	3;3;3;2;1;1;1;1;1	Myc-associated zinc finger protein	MAZ	tr|I3L2Z5|I3L2Z5_HUMAN Myc-associated zinc finger protein (Fragment) OS=Homo sapiens GN=MAZ PE=1 SV=1;tr|A0A087WWR2|A0A087WWR2_HUMAN Myc-associated zinc finger protein OS=Homo sapiens GN=MAZ PE=1 SV=1;sp|P56270|MAZ_HUMAN Myc-associated zinc finger protein	9	3	3	3	3	3	3	3	3	3	2	3	3	3	3	3	3	3	3	2	3	3	3	3	3	3	3	3	2	3	3	20.8	20.8	20.8	22.187	202	202;252;477;196;53;78;79;94;152	0	91.357	By MS/MS	By MS/MS	By MS/MS
A0A087WWS1;Q96FV9;R4GMN4;A0A087WY84;J3KT14;J3KRD7;R4GN58;J3QQZ3	A0A087WWS1;Q96FV9;R4GMN4	13;13;7;4;2;1;1;1	13;13;7;4;2;1;1;1	13;13;7;4;2;1;1;1	THO complex subunit 1	THOC1	tr|A0A087WWS1|A0A087WWS1_HUMAN THO complex subunit 1 OS=Homo sapiens GN=THOC1 PE=1 SV=1;sp|Q96FV9|THOC1_HUMAN THO complex subunit 1 OS=Homo sapiens GN=THOC1 PE=1 SV=1;tr|R4GMN4|R4GMN4_HUMAN THO complex subunit 1 (Fragment) OS=Homo sapiens GN=THOC1 PE=1 SV=	8	13	13	13	13	7	11	9	11	11	7	9	10	13	7	11	9	11	11	7	9	10	13	7	11	9	11	11	7	9	10	24.5	24.5	24.5	75.651	657	657;657;272;360;251;86;95;121	0	40.2	By MS/MS	By MS/MS	By MS/MS
A0A087WWS7;Q15833;M0R1A1;M0R0M7;R4GMY7;M0R376;M0R0D4	A0A087WWS7;Q15833;M0R1A1	5;5;3;2;1;1;1	5;5;3;2;1;1;1	5;5;3;2;1;1;1	Syntaxin-binding protein 2	STXBP2	tr|A0A087WWS7|A0A087WWS7_HUMAN Syntaxin-binding protein 2 OS=Homo sapiens GN=STXBP2 PE=1 SV=1;sp|Q15833|STXB2_HUMAN Syntaxin-binding protein 2 OS=Homo sapiens GN=STXBP2 PE=1 SV=2;tr|M0R1A1|M0R1A1_HUMAN Syntaxin-binding protein 2 (Fragment) OS=Homo sapiens	7	5	5	5	5	4	3	5	5	5	4	5	5	5	4	3	5	5	5	4	5	5	5	4	3	5	5	5	4	5	5	12.8	12.8	12.8	64.705	579	579;593;220;408;128;149;169	0	44.56	By MS/MS	By MS/MS	By MS/MS
A0A087WXX8;A0A087WWT1;P21912	A0A087WXX8;A0A087WWT1;P21912	3;3;3	3;3;3	3;3;3	Succinate dehydrogenase [ubiquinone] iron-sulfur subunit, mitochondrial	SDHB	tr|A0A087WXX8|A0A087WXX8_HUMAN Succinate dehydrogenase [ubiquinone] iron-sulfur subunit, mitochondrial (Fragment) OS=Homo sapiens GN=SDHB PE=1 SV=1;tr|A0A087WWT1|A0A087WWT1_HUMAN Succinate dehydrogenase [ubiquinone] iron-sulfur subunit, mitochondrial (Frag	3	3	3	3	3	3	3	2	3	3	3	3	2	3	3	3	2	3	3	3	3	2	3	3	3	2	3	3	3	3	2	23.6	23.6	23.6	14.143	123	123;200;280	0	9.7245	By MS/MS	By MS/MS	By MS/MS
A0A087WWW9;O95999	A0A087WWW9;O95999	2;2	2;2	2;2	B-cell lymphoma/leukemia 10	BCL10	tr|A0A087WWW9|A0A087WWW9_HUMAN B-cell lymphoma/leukemia 10 OS=Homo sapiens GN=BCL10 PE=1 SV=1;sp|O95999|BCL10_HUMAN B-cell lymphoma/leukemia 10 OS=Homo sapiens GN=BCL10 PE=1 SV=1	2	2	2	2	2	1	1	1	0	1	1	1	0	2	1	1	1	0	1	1	1	0	2	1	1	1	0	1	1	1	0	12.2	12.2	12.2	18.073	156	156;233	0.00050239	3.3098	By MS/MS	By MS/MS	By MS/MS
A0A087WX08;Q9UEY8	A0A087WX08;Q9UEY8	8;8	8;8	8;8	Gamma-adducin	ADD3	tr|A0A087WX08|A0A087WX08_HUMAN Gamma-adducin OS=Homo sapiens GN=ADD3 PE=1 SV=1;sp|Q9UEY8|ADDG_HUMAN Gamma-adducin OS=Homo sapiens GN=ADD3 PE=1 SV=1	2	8	8	8	6	5	6	5	5	5	6	5	6	6	5	6	5	5	5	6	5	6	6	5	6	5	5	5	6	5	6	15.6	15.6	15.6	75.375	672	672;706	0	36.175	By MS/MS	By MS/MS	By MS/MS
A0A087WX41;P53675	A0A087WX41;P53675	12;12	1;1	1;1	Clathrin heavy chain 2	CLTCL1	tr|A0A087WX41|A0A087WX41_HUMAN Clathrin heavy chain 2 OS=Homo sapiens GN=CLTCL1 PE=1 SV=1;sp|P53675|CLH2_HUMAN Clathrin heavy chain 2 OS=Homo sapiens GN=CLTCL1 PE=1 SV=2	2	12	1	1	12	12	12	12	12	12	11	12	12	1	1	1	1	1	1	1	1	1	1	1	1	1	1	1	1	1	1	7.6	1	1	142.46	1260	1260;1640	0.00052029	3.7303	By MS/MS	By MS/MS	By MS/MS
A0A087WX59;Q16186	A0A087WX59;Q16186	3;3	3;3	3;3	Proteasomal ubiquitin receptor ADRM1	ADRM1	tr|A0A087WX59|A0A087WX59_HUMAN Proteasomal ubiquitin receptor ADRM1 OS=Homo sapiens GN=ADRM1 PE=1 SV=1;sp|Q16186|ADRM1_HUMAN Proteasomal ubiquitin receptor ADRM1 OS=Homo sapiens GN=ADRM1 PE=1 SV=2	2	3	3	3	3	3	3	3	3	3	3	3	3	3	3	3	3	3	3	3	3	3	3	3	3	3	3	3	3	3	3	9.8	9.8	9.8	37.504	368	368;407	0	18.976	By matching	By MS/MS	By MS/MS
A0A087WXB0;O15126;A0A087WTX8;A0A087WZA6;A0A087WU14	A0A087WXB0;O15126;A0A087WTX8;A0A087WZA6;A0A087WU14	4;4;2;2;2	4;4;2;2;2	4;4;2;2;2	Secretory carrier-associated membrane protein 1	SCAMP1	tr|A0A087WXB0|A0A087WXB0_HUMAN Secretory carrier-associated membrane protein 1 OS=Homo sapiens GN=SCAMP1 PE=1 SV=1;sp|O15126|SCAM1_HUMAN Secretory carrier-associated membrane protein 1 OS=Homo sapiens GN=SCAMP1 PE=1 SV=2;tr|A0A087WTX8|A0A087WTX8_HUMAN Secr	5	4	4	4	3	4	4	4	4	4	3	4	4	3	4	4	4	4	4	3	4	4	3	4	4	4	4	4	3	4	4	23.4	23.4	23.4	35.046	312	312;338;42;119;206	0	132.77	By MS/MS	By MS/MS	By MS/MS
A0A087WXC5;E7ESZ7;O95299;Q8N1B9;C9J6X0	A0A087WXC5;E7ESZ7;O95299;Q8N1B9;C9J6X0	4;4;4;2;2	4;4;4;2;2	4;4;4;2;2	NADH dehydrogenase [ubiquinone] 1 alpha subcomplex subunit 10, mitochondrial	NDUFA10	tr|A0A087WXC5|A0A087WXC5_HUMAN NADH dehydrogenase [ubiquinone] 1 alpha subcomplex subunit 10, mitochondrial OS=Homo sapiens GN=NDUFA10 PE=1 SV=1;tr|E7ESZ7|E7ESZ7_HUMAN NADH dehydrogenase [ubiquinone] 1 alpha subcomplex subunit 10, mitochondrial OS=Homo sap	5	4	4	4	3	3	3	4	2	3	3	3	3	3	3	3	4	2	3	3	3	3	3	3	3	4	2	3	3	3	3	19.7	19.7	19.7	40.836	355	355;390;355;201;245	0	22.972	By MS/MS	By MS/MS	By MS/MS
A0A087WXF0;P51608;A0A087WVW7;A0A0D9SFX7;A0A087X1U4;A0A0D9SEX1;C9JH89	A0A087WXF0;P51608;A0A087WVW7;A0A0D9SFX7;A0A087X1U4	6;6;3;3;3;1;1	6;6;3;3;3;1;1	3;3;0;0;0;0;0	Methyl-CpG-binding protein 2	MECP2	tr|A0A087WXF0|A0A087WXF0_HUMAN Methyl-CpG-binding protein 2 OS=Homo sapiens GN=MECP2 PE=1 SV=1;sp|P51608|MECP2_HUMAN Methyl-CpG-binding protein 2 OS=Homo sapiens GN=MECP2 PE=1 SV=1;tr|A0A087WVW7|A0A087WVW7_HUMAN Methyl-CpG-binding protein 2 OS=Homo sapiens	7	6	6	3	4	5	5	5	3	4	4	5	5	4	5	5	5	3	4	4	5	5	2	2	3	3	2	2	3	2	3	13.8	13.8	7.5	54.83	509	509;486;168;172;324;41;50	0	15.443	By MS/MS	By MS/MS	By MS/MS
A0A087WYV3;E7EPF0;A0A0D9SEW3;A0A087WXF8;Q9NP64	A0A087WYV3;E7EPF0;A0A0D9SEW3;A0A087WXF8;Q9NP64	2;2;2;2;2	2;2;2;2;2	2;2;2;2;2	Nucleolar protein of 40 kDa	ZCCHC17	tr|A0A087WYV3|A0A087WYV3_HUMAN Nucleolar protein of 40 kDa OS=Homo sapiens GN=ZCCHC17 PE=1 SV=1;tr|E7EPF0|E7EPF0_HUMAN Nucleolar protein of 40 kDa OS=Homo sapiens GN=ZCCHC17 PE=1 SV=2;tr|A0A0D9SEW3|A0A0D9SEW3_HUMAN Nucleolar protein of 40 kDa OS=Homo sapie	5	2	2	2	2	2	2	2	2	2	2	2	2	2	2	2	2	2	2	2	2	2	2	2	2	2	2	2	2	2	2	14.5	14.5	14.5	20.451	179	179;212;243;263;241	0.0072843	2.3328	By MS/MS	By matching	By MS/MS
A0A087WXI1;Q6NVY1;B9A058;F8W8A6;B8ZZZ0;H7C126;H7C400;H7C1A5	A0A087WXI1;Q6NVY1;B9A058	7;7;4;2;2;1;1;1	7;7;4;2;2;1;1;1	7;7;4;2;2;1;1;1	3-hydroxyisobutyryl-CoA hydrolase, mitochondrial	HIBCH	tr|A0A087WXI1|A0A087WXI1_HUMAN 3-hydroxyisobutyryl-CoA hydrolase, mitochondrial OS=Homo sapiens GN=HIBCH PE=1 SV=1;sp|Q6NVY1|HIBCH_HUMAN 3-hydroxyisobutyryl-CoA hydrolase, mitochondrial OS=Homo sapiens GN=HIBCH PE=1 SV=2;tr|B9A058|B9A058_HUMAN 3-hydroxyiso	8	7	7	7	7	7	6	6	7	7	7	7	6	7	7	6	6	7	7	7	7	6	7	7	6	6	7	7	7	7	6	21.3	21.3	21.3	42.846	380	380;386;163;128;273;38;52;119	0	34.316	By MS/MS	By MS/MS	By MS/MS
A0A0J9YX89;A0A087WXL0;A0A0B4J1T0;A8MZD0;A0A087X1G7;A0A0B4J1S4;O60613	A0A0J9YX89;A0A087WXL0;A0A0B4J1T0;A8MZD0;A0A087X1G7;A0A0B4J1S4;O60613	1;1;1;1;1;1;1	1;1;1;1;1;1;1	1;1;1;1;1;1;1	15 kDa selenoprotein	2020-09-15	tr|A0A0J9YX89|A0A0J9YX89_HUMAN 15 kDa selenoprotein (Fragment) OS=Homo sapiens GN=SEP15 PE=1 SV=1;tr|A0A087WXL0|A0A087WXL0_HUMAN 15 kDa selenoprotein OS=Homo sapiens GN=SEP15 PE=1 SV=1;tr|A0A0B4J1T0|A0A0B4J1T0_HUMAN 15 kDa selenoprotein OS=Homo sapiens GN=	7	1	1	1	1	1	1	1	1	1	1	1	1	1	1	1	1	1	1	1	1	1	1	1	1	1	1	1	1	1	1	13.6	13.6	13.6	10.186	88	88;123;124;144;164;165;162	0.0024552	3.0299	By MS/MS	By MS/MS	By MS/MS
B7Z879;A0A087WXL6;Q9H270;A0A0G2JS92	B7Z879;A0A087WXL6;Q9H270;A0A0G2JS92	3;3;3;2	3;3;3;2	3;3;3;2	Vacuolar protein sorting-associated protein 11 homolog	VPS11	tr|B7Z879|B7Z879_HUMAN Vacuolar protein sorting-associated protein 11 homolog OS=Homo sapiens GN=VPS11 PE=1 SV=1;tr|A0A087WXL6|A0A087WXL6_HUMAN Vacuolar protein sorting 11 (Yeast), isoform CRA_a OS=Homo sapiens GN=VPS11 PE=1 SV=1;sp|Q9H270|VPS11_HUMAN Vacu	4	3	3	3	3	0	1	2	1	2	1	2	1	3	0	1	2	1	2	1	2	1	3	0	1	2	1	2	1	2	1	4	4	4	107.37	931	931;941;941;484	0	5.2531	By MS/MS		By matching
A0A087WXM6;J3QQT2;J3KRX5;A0A0A6YYL6;P18621;J3QLC8;A0A0A0MRF8;J3KRB3;A0A087WWH0;J3QS96;A0A087WY81;J3KSJ0	A0A087WXM6;J3QQT2;J3KRX5;A0A0A6YYL6;P18621;J3QLC8;A0A0A0MRF8;J3KRB3;A0A087WWH0;J3QS96	6;6;6;6;6;5;5;3;3;3;2;1	6;6;6;6;6;5;5;3;3;3;2;1	6;6;6;6;6;5;5;3;3;3;2;1	60S ribosomal protein L17	RPL17;RPL17-C18orf32	tr|A0A087WXM6|A0A087WXM6_HUMAN 60S ribosomal protein L17 (Fragment) OS=Homo sapiens GN=RPL17 PE=3 SV=1;tr|J3QQT2|J3QQT2_HUMAN 60S ribosomal protein L17 (Fragment) OS=Homo sapiens GN=RPL17 PE=3 SV=1;tr|J3KRX5|J3KRX5_HUMAN 60S ribosomal protein L17 (Fragment	12	6	6	6	6	6	5	5	5	5	6	6	6	6	6	5	5	5	5	6	6	6	6	6	5	5	5	5	6	6	6	39.6	39.6	39.6	19.586	169	169;171;174;228;184;174;190;129;132;138;98;56	0	323.31	By MS/MS	By MS/MS	By MS/MS
A0A087WXP7;Q9H2P9	A0A087WXP7;Q9H2P9	4;4	4;4	4;4	Diphthine synthase	DPH5	tr|A0A087WXP7|A0A087WXP7_HUMAN Diphthine methyl ester synthase OS=Homo sapiens GN=DPH5 PE=1 SV=1;sp|Q9H2P9|DPH5_HUMAN Diphthine methyl ester synthase OS=Homo sapiens GN=DPH5 PE=1 SV=2	2	4	4	4	3	3	3	4	4	2	3	4	3	3	3	3	4	4	2	3	4	3	3	3	3	4	4	2	3	4	3	23.5	23.5	23.5	27.389	243	243;285	0	70.327	By MS/MS	By MS/MS	By MS/MS
A0A087WXR7;Q5TBB1;A0A087WZJ6	A0A087WXR7;Q5TBB1;A0A087WZJ6	5;5;3	5;5;3	5;5;3	Ribonuclease H2 subunit B	RNASEH2B	tr|A0A087WXR7|A0A087WXR7_HUMAN Ribonuclease H2 subunit B OS=Homo sapiens GN=RNASEH2B PE=1 SV=2;sp|Q5TBB1|RNH2B_HUMAN Ribonuclease H2 subunit B OS=Homo sapiens GN=RNASEH2B PE=1 SV=1;tr|A0A087WZJ6|A0A087WZJ6_HUMAN Ribonuclease H2 subunit B (Fragment) OS=Homo	3	5	5	5	5	5	5	5	5	5	4	4	5	5	5	5	5	5	5	4	4	5	5	5	5	5	5	5	4	4	5	21.1	21.1	21.1	37.474	332	332;312;84	0	36.33	By MS/MS	By MS/MS	By MS/MS
A0A087WXS7;O43681;K7ERW9	A0A087WXS7;O43681	5;5;2	5;5;2	5;5;2	ATPase ASNA1	ASNA1	tr|A0A087WXS7|A0A087WXS7_HUMAN ATPase ASNA1 OS=Homo sapiens GN=ASNA1 PE=1 SV=1;sp|O43681|ASNA_HUMAN ATPase ASNA1 OS=Homo sapiens GN=ASNA1 PE=1 SV=2	3	5	5	5	3	3	3	4	3	3	5	3	3	3	3	3	4	3	3	5	3	3	3	3	3	4	3	3	5	3	3	21.5	21.5	21.5	37.119	331	331;348;200	0	40.162	By MS/MS	By MS/MS	By MS/MS
H7BXI1;A0A087WXU3;A0FGR8	H7BXI1;A0A087WXU3;A0FGR8	6;6;6	6;6;6	6;6;6	Extended synaptotagmin-2	ESYT2	tr|H7BXI1|H7BXI1_HUMAN Extended synaptotagmin-2 (Fragment) OS=Homo sapiens GN=ESYT2 PE=1 SV=1;tr|A0A087WXU3|A0A087WXU3_HUMAN Extended synaptotagmin-2 OS=Homo sapiens GN=ESYT2 PE=1 SV=1;sp|A0FGR8|ESYT2_HUMAN Extended synaptotagmin-2 OS=Homo sapiens GN=ESYT2	3	6	6	6	6	5	5	5	6	5	6	6	6	6	5	5	5	6	5	6	6	6	6	5	5	5	6	5	6	6	6	11.3	11.3	11.3	98.008	884	884;921;921	0	40.292	By MS/MS	By MS/MS	By MS/MS
A0A087WXX9;P54646	A0A087WXX9;P54646	3;3	1;1	1;1	5-AMP-activated protein kinase catalytic subunit alpha-2	PRKAA2	tr|A0A087WXX9|A0A087WXX9_HUMAN 5-AMP-activated protein kinase catalytic subunit alpha-2 OS=Homo sapiens GN=PRKAA2 PE=1 SV=1;sp|P54646|AAPK2_HUMAN 5-AMP-activated protein kinase catalytic subunit alpha-2 OS=Homo sapiens GN=PRKAA2 PE=1 SV=2	2	3	1	1	3	3	3	3	3	3	3	3	3	1	1	1	1	1	1	1	1	1	1	1	1	1	1	1	1	1	1	7.8	1.8	1.8	62.319	552	552;552	0.0061898	2.385	By matching	By matching	By matching
A0A087WXZ3;Q9Y5A9;S4R3V3;S4R3J8	A0A087WXZ3;Q9Y5A9	11;11;3;2	11;11;3;2	7;7;3;2	YTH domain-containing family protein 2	YTHDF2	tr|A0A087WXZ3|A0A087WXZ3_HUMAN YTH domain-containing family protein 2 OS=Homo sapiens GN=YTHDF2 PE=1 SV=1;sp|Q9Y5A9|YTHD2_HUMAN YTH domain-containing family protein 2 OS=Homo sapiens GN=YTHDF2 PE=1 SV=2	4	11	11	7	11	10	11	11	11	11	10	11	11	11	10	11	11	11	11	10	11	11	7	7	7	7	7	7	7	7	7	26.4	26.4	20	61.163	569	569;579;241;200	0	320.95	By MS/MS	By MS/MS	By MS/MS
A0A087WY55;Q9NP79;Q5TGM0	A0A087WY55;Q9NP79;Q5TGM0	6;6;4	6;6;4	6;6;4	Vacuolar protein sorting-associated protein VTA1 homolog	VTA1	tr|A0A087WY55|A0A087WY55_HUMAN Chromosome 6 open reading frame 55, isoform CRA_b OS=Homo sapiens GN=VTA1 PE=1 SV=1;sp|Q9NP79|VTA1_HUMAN Vacuolar protein sorting-associated protein VTA1 homolog OS=Homo sapiens GN=VTA1 PE=1 SV=1;tr|Q5TGM0|Q5TGM0_HUMAN Vacuol	3	6	6	6	6	5	5	5	5	6	6	6	4	6	5	5	5	5	6	6	6	4	6	5	5	5	5	6	6	6	4	23.6	23.6	23.6	31.102	280	280;307;249	0	251.7	By MS/MS	By MS/MS	By MS/MS
A0A087X030;A0A087WY58;P51956	A0A087X030;A0A087WY58;P51956	2;2;2	2;2;2	2;2;2	Serine/threonine-protein kinase Nek3	NEK3	tr|A0A087X030|A0A087X030_HUMAN Serine/threonine-protein kinase Nek3 (Fragment) OS=Homo sapiens GN=NEK3 PE=1 SV=5;tr|A0A087WY58|A0A087WY58_HUMAN Serine/threonine-protein kinase Nek3 OS=Homo sapiens GN=NEK3 PE=1 SV=1;sp|P51956|NEK3_HUMAN Serine/threonine-pro	3	2	2	2	2	2	2	2	2	2	2	2	2	2	2	2	2	2	2	2	2	2	2	2	2	2	2	2	2	2	2	24.2	24.2	24.2	20.386	182	182;497;506	0	4.3007	By MS/MS	By matching	By matching
A0A087WY61;F5H4J1;F5H6Y5;K4DIE0;F5H0Z7;F5H763;F5GZW1;F5H2F3;F5H3L6;F5H1L0;F8W6T3;F5H7R5;F5H4Y4;F5GWA2;F5GWK2;F5H073;F5H068	A0A087WY61	59;24;18;15;5;5;4;4;4;3;2;1;1;1;1;1;1	1;0;0;1;0;0;0;0;0;0;0;0;0;0;0;0;0	0;0;0;0;0;0;0;0;0;0;0;0;0;0;0;0;0		NUMA1	tr|A0A087WY61|A0A087WY61_HUMAN Nuclear mitotic apparatus protein 1 OS=Homo sapiens GN=NUMA1 PE=1 SV=1	17	59	1	0	51	51	51	49	52	49	53	54	52	1	1	1	1	1	1	1	1	1	0	0	0	0	0	0	0	0	0	34.5	0.5	0	236.16	2099	2099;852;691;353;201;220;146;159;174;109;91;56;59;61;72;75;83	0.0066286	2.3591	By matching	By MS/MS	By MS/MS
A0A087WY66;A0A087WZA7;A0A087WZP2;Q9UI36;D6REJ4;D6RFG7;Q96NX9	A0A087WY66;A0A087WZA7;A0A087WZP2;Q9UI36	3;3;3;3;1;1;1	3;3;3;3;1;1;1	3;3;3;3;1;1;1	Dachshund homolog 1	DACH1	tr|A0A087WY66|A0A087WY66_HUMAN Dachshund homolog 1 OS=Homo sapiens GN=DACH1 PE=1 SV=1;tr|A0A087WZA7|A0A087WZA7_HUMAN Dachshund homolog 1 OS=Homo sapiens GN=DACH1 PE=1 SV=1;tr|A0A087WZP2|A0A087WZP2_HUMAN Dachshund homolog 1 OS=Homo sapiens GN=DACH1 PE=1 SV=	7	3	3	3	3	2	2	2	3	2	2	3	2	3	2	2	2	3	2	2	3	2	3	2	2	2	3	2	2	3	2	7.9	7.9	7.9	51.891	504	504;558;758;760;175;440;599	0	7.6419	By MS/MS	By matching	By MS/MS
A0A087WY71;E9PFW3;Q96CW1;C9JJ47;C9JTK4;C9JGT8;C9JJD3;H7C4C3;C9JPV8	A0A087WY71;E9PFW3;Q96CW1;C9JJ47	6;6;6;3;2;2;1;1;1	6;6;6;3;2;2;1;1;1	6;6;6;3;2;2;1;1;1	AP-2 complex subunit mu	AP2M1	tr|A0A087WY71|A0A087WY71_HUMAN AP-2 complex subunit mu OS=Homo sapiens GN=AP2M1 PE=1 SV=1;tr|E9PFW3|E9PFW3_HUMAN AP-2 complex subunit mu OS=Homo sapiens GN=AP2M1 PE=1 SV=1;sp|Q96CW1|AP2M1_HUMAN AP-2 complex subunit mu OS=Homo sapiens GN=AP2M1 PE=1 SV=2;tr|	9	6	6	6	5	5	6	5	5	6	6	6	5	5	5	6	5	5	6	6	6	5	5	5	6	5	5	6	6	6	5	13.8	13.8	13.8	49.526	434	434;460;435;252;160;195;113;122;136	0	15.166	By MS/MS	By MS/MS	By MS/MS
A0A087WY85;P61077;D6RAW0;D6RA11;D6RFM0;D6RAH7;H9KV45;A0A0A0MQU3;P62837;D6R9F6;D6R933;D6RGD0;D6R980;D6RIZ3;A0A087WW00;C9J9H9;Q9Y2X8;P51668	A0A087WY85;P61077;D6RAW0;D6RA11;D6RFM0;D6RAH7;H9KV45;A0A0A0MQU3;P62837	3;3;2;2;2;2;2;2;2;1;1;1;1;1;1;1;1;1	3;3;2;2;2;2;2;2;2;1;1;1;1;1;1;1;1;1	3;3;2;2;2;2;2;2;2;1;1;1;1;1;1;1;1;1	Ubiquitin-conjugating enzyme E2 D3;Ubiquitin-conjugating enzyme E2 D2	UBE2D3;UBE2D2	tr|A0A087WY85|A0A087WY85_HUMAN Ubiquitin-conjugating enzyme E2 D3 OS=Homo sapiens GN=UBE2D3 PE=1 SV=1;sp|P61077|UB2D3_HUMAN Ubiquitin-conjugating enzyme E2 D3 OS=Homo sapiens GN=UBE2D3 PE=1 SV=1;tr|D6RAW0|D6RAW0_HUMAN Ubiquitin-conjugating enzyme E2 D3 (Fr	18	3	3	3	3	3	3	3	3	3	2	3	3	3	3	3	3	3	3	2	3	3	3	3	3	3	3	3	2	3	3	24.3	24.3	24.3	16.817	148	148;147;72;96;98;118;141;147;147;35;48;49;55;78;109;122;147;147	0	34.718	By MS/MS	By MS/MS	By MS/MS
A0A087WYA9;A0A0B4J1R8;Q6PII3	A0A087WYA9;A0A0B4J1R8;Q6PII3	2;2;2	2;2;2	2;2;2	Coiled-coil domain-containing protein 174	CCDC174	tr|A0A087WYA9|A0A087WYA9_HUMAN Coiled-coil domain-containing protein 174 OS=Homo sapiens GN=CCDC174 PE=1 SV=1;tr|A0A0B4J1R8|A0A0B4J1R8_HUMAN Coiled-coil domain-containing protein 174 OS=Homo sapiens GN=CCDC174 PE=1 SV=1;sp|Q6PII3|CC174_HUMAN Coiled-coil do	3	2	2	2	2	2	1	2	1	1	1	1	1	2	2	1	2	1	1	1	1	1	2	2	1	2	1	1	1	1	1	17	17	17	33.585	294	294;391;467	0	4.6668	By MS/MS	By matching	By matching
A0A087WYB4;Q9UJZ1;F2Z2I8	A0A087WYB4;Q9UJZ1;F2Z2I8	9;9;6	9;9;6	9;9;6	Stomatin-like protein 2, mitochondrial	STOML2	tr|A0A087WYB4|A0A087WYB4_HUMAN Stomatin-like protein 2, mitochondrial OS=Homo sapiens GN=STOML2 PE=1 SV=1;sp|Q9UJZ1|STML2_HUMAN Stomatin-like protein 2, mitochondrial OS=Homo sapiens GN=STOML2 PE=1 SV=1;tr|F2Z2I8|F2Z2I8_HUMAN Stomatin-like protein 2, mitoc	3	9	9	9	9	8	8	8	8	8	8	9	8	9	8	8	8	8	8	8	9	8	9	8	8	8	8	8	8	9	8	29.4	29.4	29.4	33.409	310	310;356;101	0	291.86	By MS/MS	By MS/MS	By MS/MS
A0A087WYK8;B1AKJ5;O43847;F5H7V1;G3V1R5;H0Y5G9	A0A087WYK8;B1AKJ5;O43847;F5H7V1;G3V1R5	9;9;9;8;7;4	9;9;9;8;7;4	9;9;9;8;7;4	Nardilysin	NRD1	tr|A0A087WYK8|A0A087WYK8_HUMAN Nardilysin OS=Homo sapiens GN=NRDC PE=1 SV=1;tr|B1AKJ5|B1AKJ5_HUMAN Nardilysin OS=Homo sapiens GN=NRDC PE=1 SV=1;sp|O43847|NRDC_HUMAN Nardilysin OS=Homo sapiens GN=NRDC PE=1 SV=2;tr|F5H7V1|F5H7V1_HUMAN Nardilysin OS=Homo sapi	6	9	9	9	8	7	9	7	9	7	9	7	8	8	7	9	7	9	7	9	7	8	8	7	9	7	9	7	9	7	8	7.8	7.8	7.8	131.14	1148	1148;1219;1150;949;1087;538	0	21.629	By MS/MS	By MS/MS	By MS/MS
A0A087WYN9;Q7Z478	A0A087WYN9;Q7Z478	11;11	11;11	11;11	ATP-dependent RNA helicase DHX29	DHX29	tr|A0A087WYN9|A0A087WYN9_HUMAN ATP-dependent RNA helicase DHX29 OS=Homo sapiens GN=DHX29 PE=1 SV=1;sp|Q7Z478|DHX29_HUMAN ATP-dependent RNA helicase DHX29 OS=Homo sapiens GN=DHX29 PE=1 SV=2	2	11	11	11	11	7	9	8	10	8	9	10	9	11	7	9	8	10	8	9	10	9	11	7	9	8	10	8	9	10	9	11.3	11.3	11.3	155.29	1370	1370;1369	0	26.583	By MS/MS	By MS/MS	By MS/MS
A0A087WYP2;Q8IZQ5	A0A087WYP2;Q8IZQ5	1;1	1;1	1;1	Selenoprotein H	C11orf31;SELH	tr|A0A087WYP2|A0A087WYP2_HUMAN Selenoprotein H OS=Homo sapiens GN=C11orf31 PE=1 SV=1;sp|Q8IZQ5|SELH_HUMAN Selenoprotein H OS=Homo sapiens GN=SELH PE=1 SV=2	2	1	1	1	1	1	1	1	1	1	1	1	1	1	1	1	1	1	1	1	1	1	1	1	1	1	1	1	1	1	1	9.9	9.9	9.9	13.303	121	121;122	0.0059701	2.3925	By matching	By MS/MS	By MS/MS
A0A087WYR0;P09132	A0A087WYR0;P09132	1;1	1;1	1;1	Signal recognition particle 19 kDa protein	SRP19	tr|A0A087WYR0|A0A087WYR0_HUMAN Signal recognition particle 19 kDa protein OS=Homo sapiens GN=SRP19 PE=1 SV=1;sp|P09132|SRP19_HUMAN Signal recognition particle 19 kDa protein OS=Homo sapiens GN=SRP19 PE=1 SV=3	2	1	1	1	1	1	1	1	1	1	1	1	1	1	1	1	1	1	1	1	1	1	1	1	1	1	1	1	1	1	1	12.5	12.5	12.5	13.654	120	120;144	0	38.642	By MS/MS	By MS/MS	By MS/MS
A0A087WYS1;E7EUC7;Q16851;C9J3M0;F2Z3P4;C9J6Q0;F8WC70;F2Z3H1;C9JTZ5;C9JUW1;C9JWG0;C9JVG3;C9JQU9;C9JNZ1	A0A087WYS1;E7EUC7;Q16851	6;6;6;1;1;1;1;1;1;1;1;1;1;1	6;6;6;1;1;1;1;1;1;1;1;1;1;1	6;6;6;1;1;1;1;1;1;1;1;1;1;1	UTP--glucose-1-phosphate uridylyltransferase	UGP2	tr|A0A087WYS1|A0A087WYS1_HUMAN UTP--glucose-1-phosphate uridylyltransferase OS=Homo sapiens GN=UGP2 PE=1 SV=1;tr|E7EUC7|E7EUC7_HUMAN UTP--glucose-1-phosphate uridylyltransferase OS=Homo sapiens GN=UGP2 PE=1 SV=1;sp|Q16851|UGPA_HUMAN UTP--glucose-1-phosphat	14	6	6	6	5	5	4	5	4	5	4	5	4	5	5	4	5	4	5	4	5	4	5	5	4	5	4	5	4	5	4	11.8	11.8	11.8	56.967	508	508;517;508;38;48;49;52;76;105;135;150;171;175;213	0	25.045	By MS/MS	By MS/MS	By MS/MS
A0A087WYS3;H7C4X9;A0A0A0MTK7;A0A087WVZ6;Q9ULU4;Q5TH12;A0A087WV57	A0A087WYS3;H7C4X9;A0A0A0MTK7;A0A087WVZ6;Q9ULU4	4;4;3;3;3;1;1	4;4;3;3;3;1;1	4;4;3;3;3;1;1	Protein kinase C-binding protein 1	ZMYND8	tr|A0A087WYS3|A0A087WYS3_HUMAN Protein kinase C-binding protein 1 OS=Homo sapiens GN=ZMYND8 PE=1 SV=1;tr|H7C4X9|H7C4X9_HUMAN Protein kinase C-binding protein 1 (Fragment) OS=Homo sapiens GN=ZMYND8 PE=1 SV=2;tr|A0A0A0MTK7|A0A0A0MTK7_HUMAN Protein kinase C-b	7	4	4	4	2	3	3	4	3	4	4	3	3	2	3	3	4	3	4	4	3	3	2	3	3	4	3	4	4	3	3	6	6	6	121.25	1087	1087;1095;1134;1136;1186;175;767	0	6.2911	By matching	By MS/MS	By matching
A0A087WYT5;P20338	A0A087WYT5;P20338	2;2	2;2	2;2	Ras-related protein Rab-4A	RAB4A	tr|A0A087WYT5|A0A087WYT5_HUMAN Ras-related protein Rab-4A OS=Homo sapiens GN=RAB4A PE=1 SV=1;sp|P20338|RAB4A_HUMAN Ras-related protein Rab-4A OS=Homo sapiens GN=RAB4A PE=1 SV=3	2	2	2	2	2	1	2	1	2	2	1	2	1	2	1	2	1	2	2	1	2	1	2	1	2	1	2	2	1	2	1	20.4	20.4	20.4	12.505	113	113;218	0	4.5594	By MS/MS	By MS/MS	By MS/MS
A0A087WYU1;Q9Y5X1	A0A087WYU1;Q9Y5X1	5;5	5;5	5;5	Sorting nexin;Sorting nexin-9	SNX9	tr|A0A087WYU1|A0A087WYU1_HUMAN Sorting nexin OS=Homo sapiens GN=SNX9 PE=1 SV=1;sp|Q9Y5X1|SNX9_HUMAN Sorting nexin-9 OS=Homo sapiens GN=SNX9 PE=1 SV=1	2	5	5	5	4	4	4	2	4	4	5	4	3	4	4	4	2	4	4	5	4	3	4	4	4	2	4	4	5	4	3	11.3	11.3	11.3	66.476	594	594;595	0	11.382	By MS/MS	By MS/MS	By MS/MS
A0A087WZ13;E9PAU2;Q8IY67;K7EKR9;K7EQG2	A0A087WZ13;E9PAU2;Q8IY67	11;11;7;3;2	11;11;7;3;2	11;11;7;3;2	Ribonucleoprotein PTB-binding 1	RAVER1	tr|A0A087WZ13|A0A087WZ13_HUMAN Ribonucleoprotein PTB-binding 1 OS=Homo sapiens GN=RAVER1 PE=1 SV=1;tr|E9PAU2|E9PAU2_HUMAN Ribonucleoprotein PTB-binding 1 OS=Homo sapiens GN=RAVER1 PE=1 SV=1;sp|Q8IY67|RAVR1_HUMAN Ribonucleoprotein PTB-binding 1 OS=Homo sapi	5	11	11	11	10	8	9	8	8	8	9	10	7	10	8	9	8	8	8	9	10	7	10	8	9	8	8	8	9	10	7	22.5	22.5	22.5	77.843	739	739;756;606;96;157	0	138.06	By MS/MS	By MS/MS	By MS/MS
A0A087X0J3;A0A087WZ15;P40123;B7Z385;E9PDI2;F8WEW0;F8WDB9	A0A087X0J3;A0A087WZ15;P40123;B7Z385;E9PDI2	7;7;7;6;6;1;1	6;6;6;5;5;1;1	6;6;6;5;5;1;1	Adenylyl cyclase-associated protein;Adenylyl cyclase-associated protein 2	CAP2	tr|A0A087X0J3|A0A087X0J3_HUMAN Adenylyl cyclase-associated protein OS=Homo sapiens GN=CAP2 PE=1 SV=1;tr|A0A087WZ15|A0A087WZ15_HUMAN Adenylyl cyclase-associated protein OS=Homo sapiens GN=CAP2 PE=1 SV=1;sp|P40123|CAP2_HUMAN Adenylyl cyclase-associated prote	7	7	6	6	6	5	6	5	6	5	6	7	4	5	4	5	4	5	4	5	6	3	5	4	5	4	5	4	5	6	3	22.8	20.8	20.8	43.53	394	394;394;477;365;451;104;194	0	15.125	By MS/MS	By MS/MS	By MS/MS
A0A087WZ40;Q14244	A0A087WZ40;Q14244	4;4	4;4	4;4	Ensconsin	MAP7	tr|A0A087WZ40|A0A087WZ40_HUMAN Ensconsin OS=Homo sapiens GN=MAP7 PE=1 SV=1;sp|Q14244|MAP7_HUMAN Ensconsin OS=Homo sapiens GN=MAP7 PE=1 SV=1	2	4	4	4	2	3	2	3	3	2	2	2	3	2	3	2	3	3	2	2	2	3	2	3	2	3	3	2	2	2	3	7.7	7.7	7.7	87.817	779	779;749	0	8.7499	By MS/MS	By MS/MS	By MS/MS
H0YCW6;A0A087WZ62;Q9H6U8	H0YCW6;A0A087WZ62;Q9H6U8	1;1;1	1;1;1	1;1;1	Alpha-1,2-mannosyltransferase ALG9	ALG9	tr|H0YCW6|H0YCW6_HUMAN Mannosyltransferase (Fragment) OS=Homo sapiens GN=ALG9 PE=3 SV=1;tr|A0A087WZ62|A0A087WZ62_HUMAN Mannosyltransferase OS=Homo sapiens PE=3 SV=1;sp|Q9H6U8|ALG9_HUMAN Alpha-1,2-mannosyltransferase ALG9 OS=Homo sapiens GN=ALG9 PE=1 SV=2	3	1	1	1	1	1	1	1	1	1	1	1	1	1	1	1	1	1	1	1	1	1	1	1	1	1	1	1	1	1	1	7.7	7.7	7.7	24.198	207	207;844;611	0	5.236	By matching	By MS/MS	By MS/MS
M0R264;Q5J8M5;A0A087WZK0;P49366;M0R0J4;M0QYZ7;M0R253;M0QX43;M0R1T2;B4E3M2	M0R264;Q5J8M5;A0A087WZK0;P49366;M0R0J4;M0QYZ7;M0R253;M0QX43;M0R1T2;B4E3M2	2;2;2;2;1;1;1;1;1;1	2;2;2;2;1;1;1;1;1;1	2;2;2;2;1;1;1;1;1;1	Deoxyhypusine synthase	DHPS	tr|M0R264|M0R264_HUMAN Deoxyhypusine synthase (Fragment) OS=Homo sapiens GN=DHPS PE=1 SV=1;tr|Q5J8M5|Q5J8M5_HUMAN Deoxyhypusine synthase OS=Homo sapiens GN=DHPS PE=1 SV=1;tr|A0A087WZK0|A0A087WZK0_HUMAN Deoxyhypusine synthase OS=Homo sapiens GN=DHPS PE=1 SV	10	2	2	2	2	2	2	2	2	1	2	2	2	2	2	2	2	2	1	2	2	2	2	2	2	2	2	1	2	2	2	17.6	17.6	17.6	20.724	182	182;277;370;369;68;90;132;132;138;139	0.0005144	3.5612	By matching	By MS/MS	By MS/MS
A0A087WZK9;B3KS98;O15372;E5RJT0;E5RGU4;E5RHC7;E5RH59;E5RFW7;E5RFH0	A0A087WZK9;B3KS98;O15372;E5RJT0	10;10;10;6;3;1;1;1;1	10;10;10;6;3;1;1;1;1	10;10;10;6;3;1;1;1;1	Eukaryotic translation initiation factor 3 subunit H	EIF3H	tr|A0A087WZK9|A0A087WZK9_HUMAN Eukaryotic translation initiation factor 3 subunit H OS=Homo sapiens GN=EIF3H PE=1 SV=1;tr|B3KS98|B3KS98_HUMAN Eukaryotic translation initiation factor 3 subunit H OS=Homo sapiens GN=EIF3H PE=1 SV=1;sp|O15372|EIF3H_HUMAN Euka	9	10	10	10	10	9	9	10	9	10	10	10	8	10	9	9	10	9	10	10	10	8	10	9	9	10	9	10	10	10	8	30.1	30.1	30.1	39.589	349	349;366;352;244;235;46;56;97;170	0	78.706	By MS/MS	By MS/MS	By MS/MS
D6REQ6;D6RHI9;A0A087WZM2;O00584	D6REQ6;D6RHI9;A0A087WZM2;O00584	1;1;1;1	1;1;1;1	1;1;1;1	Ribonuclease T2	RNASET2	tr|D6REQ6|D6REQ6_HUMAN Ribonuclease T2 OS=Homo sapiens GN=RNASET2 PE=1 SV=1;tr|D6RHI9|D6RHI9_HUMAN Ribonuclease T2 (Fragment) OS=Homo sapiens GN=RNASET2 PE=1 SV=7;tr|A0A087WZM2|A0A087WZM2_HUMAN Ribonuclease T2 OS=Homo sapiens GN=RNASET2 PE=1 SV=1;sp|O00584	4	1	1	1	1	1	1	1	1	1	1	1	1	1	1	1	1	1	1	1	1	1	1	1	1	1	1	1	1	1	1	6	6	6	25.308	218	218;254;306;256	0.0042224	2.5568	By matching	By MS/MS	By MS/MS
A0A087WZN1;O43837;A0A087X2E5;A0A0D9SG66	A0A087WZN1;O43837;A0A087X2E5	10;10;9;3	10;10;9;3	10;10;9;3	Isocitrate dehydrogenase [NAD] subunit, mitochondrial;Isocitrate dehydrogenase [NAD] subunit beta, mitochondrial	IDH3B	tr|A0A087WZN1|A0A087WZN1_HUMAN Isocitrate dehydrogenase [NAD] subunit, mitochondrial OS=Homo sapiens GN=IDH3B PE=1 SV=1;sp|O43837|IDH3B_HUMAN Isocitrate dehydrogenase [NAD] subunit beta, mitochondrial OS=Homo sapiens GN=IDH3B PE=1 SV=2;tr|A0A087X2E5|A0A087	4	10	10	10	10	8	10	9	9	9	10	9	10	10	8	10	9	9	9	10	9	10	10	8	10	9	9	9	10	9	10	32.6	32.6	32.6	42.41	387	387;385;376;145	0	48.533	By MS/MS	By MS/MS	By MS/MS
A0A087X105;A0A087WZW4;A0A087X1W8;A0A0A0MTJ8;A0A087WZR6;X5DQS5;Q9BY67;A0A087X0T8;F5H8J9;F5H125;H0YG94	A0A087X105;A0A087WZW4;A0A087X1W8;A0A0A0MTJ8;A0A087WZR6;X5DQS5;Q9BY67;A0A087X0T8	7;7;7;7;7;7;7;5;2;1;1	7;7;7;7;7;7;7;5;2;1;1	7;7;7;7;7;7;7;5;2;1;1	Cell adhesion molecule 1	CADM1	tr|A0A087X105|A0A087X105_HUMAN Cell adhesion molecule 1 OS=Homo sapiens GN=CADM1 PE=1 SV=1;tr|A0A087WZW4|A0A087WZW4_HUMAN Cell adhesion molecule 1 OS=Homo sapiens GN=CADM1 PE=1 SV=1;tr|A0A087X1W8|A0A087X1W8_HUMAN Cell adhesion molecule 1 OS=Homo sapiens GN	11	7	7	7	7	7	7	6	6	5	6	7	7	7	7	7	6	6	5	6	7	7	7	7	7	6	6	5	6	7	7	22.5	22.5	22.5	41.667	373	373;401;412;413;430;443;442;346;111;182;189	0	62.846	By MS/MS	By MS/MS	By MS/MS
A0A087WZR9;Q96C36;A0A087WTV6;J3KR12;A0A087WX69;A0A087WZF0	A0A087WZR9;Q96C36;A0A087WTV6	6;6;5;2;1;1	5;5;4;1;1;1	5;5;4;1;1;1	Pyrroline-5-carboxylate reductase;Pyrroline-5-carboxylate reductase 2	PYCR2	tr|A0A087WZR9|A0A087WZR9_HUMAN Pyrroline-5-carboxylate reductase OS=Homo sapiens GN=PYCR2 PE=1 SV=1;sp|Q96C36|P5CR2_HUMAN Pyrroline-5-carboxylate reductase 2 OS=Homo sapiens GN=PYCR2 PE=1 SV=1;tr|A0A087WTV6|A0A087WTV6_HUMAN Pyrroline-5-carboxylate reductas	6	6	5	5	6	5	5	6	6	4	6	6	6	5	4	5	5	5	4	5	5	5	5	4	5	5	5	4	5	5	5	19.7	15.7	15.7	33.637	319	319;320;246;359;87;157	0	50.374	By MS/MS	By MS/MS	By MS/MS
E5RGN0;A0A087WZU2;Q00536;F5H6Z0;Q00537;H0YBX5;E5RJM2;Q07002;E5RIY8;E5RIU4;D6RA44;A0A0A0MSJ6	E5RGN0;A0A087WZU2;Q00536;F5H6Z0;Q00537;H0YBX5;E5RJM2;Q07002	4;4;4;3;3;2;2;2;1;1;1;1	3;3;3;2;2;2;2;1;1;1;1;1	3;3;3;2;2;2;2;1;1;1;1;1	Cyclin-dependent kinase 16;Cyclin-dependent kinase 17;Cyclin-dependent kinase 18	CDK16;CDK17;CDK18	tr|E5RGN0|E5RGN0_HUMAN Cyclin-dependent kinase 16 (Fragment) OS=Homo sapiens GN=CDK16 PE=1 SV=1;tr|A0A087WZU2|A0A087WZU2_HUMAN Cyclin-dependent kinase 16 OS=Homo sapiens GN=CDK16 PE=1 SV=1;sp|Q00536|CDK16_HUMAN Cyclin-dependent kinase 16 OS=Homo sapiens GN	12	4	3	3	3	3	3	1	0	1	3	2	0	3	2	2	1	0	1	2	2	0	3	2	2	1	0	1	2	2	0	11.7	9.7	9.7	44.129	393	393;448;496;470;523;152;189;472;150;153;180;284	0	5.138	By MS/MS	By MS/MS	By MS/MS
A0A087WZU5;O43657;A0A087WYV6	A0A087WZU5;O43657;A0A087WYV6	4;4;3	4;4;3	4;4;3	Tetraspanin-6	TSPAN6	tr|A0A087WZU5|A0A087WZU5_HUMAN Tetraspanin-6 OS=Homo sapiens GN=TSPAN6 PE=1 SV=1;sp|O43657|TSN6_HUMAN Tetraspanin-6 OS=Homo sapiens GN=TSPAN6 PE=1 SV=1;tr|A0A087WYV6|A0A087WYV6_HUMAN Tetraspanin-6 OS=Homo sapiens GN=TSPAN6 PE=1 SV=1	3	4	4	4	2	4	3	2	4	4	4	4	3	2	4	3	2	4	4	4	4	3	2	4	3	2	4	4	4	4	3	33.6	33.6	33.6	15.609	137	137;245;129	0	7.9345	By matching	By MS/MS	By MS/MS
D6R9P3;D6RD18;D6RBZ0;A0A087WZV1;Q99729	D6R9P3;D6RD18;D6RBZ0;A0A087WZV1;Q99729	5;5;5;5;4	5;5;5;5;4	5;5;5;5;4	Heterogeneous nuclear ribonucleoprotein A/B	HNRNPAB	tr|D6R9P3|D6R9P3_HUMAN Heterogeneous nuclear ribonucleoprotein A/B OS=Homo sapiens GN=HNRNPAB PE=1 SV=1;tr|D6RD18|D6RD18_HUMAN Heterogeneous nuclear ribonucleoprotein A/B OS=Homo sapiens GN=HNRNPAB PE=1 SV=1;tr|D6RBZ0|D6RBZ0_HUMAN Heterogeneous nuclear rib	5	5	5	5	5	5	5	5	5	5	5	5	5	5	5	5	5	5	5	5	5	5	5	5	5	5	5	5	5	5	5	22.5	22.5	22.5	30.302	280	280;283;327;330;332	0	45.788	By MS/MS	By MS/MS	By MS/MS
J3KPF9;A0A087X011;E9PES4;Q9Y496;H7C2F6	J3KPF9;A0A087X011;E9PES4;Q9Y496	4;4;4;4;1	3;3;3;3;1	3;3;3;3;1	Kinesin-like protein;Kinesin-like protein KIF3A	KIF3A	tr|J3KPF9|J3KPF9_HUMAN Kinesin-like protein OS=Homo sapiens GN=KIF3A PE=1 SV=1;tr|A0A087X011|A0A087X011_HUMAN Kinesin-like protein OS=Homo sapiens GN=KIF3A PE=1 SV=1;tr|E9PES4|E9PES4_HUMAN Kinesin-like protein OS=Homo sapiens GN=KIF3A PE=1 SV=1;sp|Q9Y496|K	5	4	3	3	3	4	4	4	4	3	4	4	3	2	3	3	3	3	2	3	3	2	2	3	3	3	3	2	3	3	2	6	4.4	4.4	80.354	702	702;725;726;699;185	0	8.6263	By matching	By MS/MS	By MS/MS
A0A087X020;Q9Y3A5;F8WE72	A0A087X020;Q9Y3A5	8;8;1	8;8;1	8;8;1	Ribosome maturation protein SBDS	SBDS	tr|A0A087X020|A0A087X020_HUMAN Ribosome maturation protein SBDS OS=Homo sapiens GN=SBDS PE=1 SV=1;sp|Q9Y3A5|SBDS_HUMAN Ribosome maturation protein SBDS OS=Homo sapiens GN=SBDS PE=1 SV=4	3	8	8	8	8	7	7	7	8	8	8	7	7	8	7	7	7	8	8	8	7	7	8	7	7	7	8	8	8	7	7	29.2	29.2	29.2	28.864	250	250;250;86	0	45.513	By MS/MS	By MS/MS	By MS/MS
A0A087X0H9;Q5T8P6;E2PSN0	A0A087X0H9;Q5T8P6	15;15;2	15;15;2	14;14;2	RNA-binding protein 26	RBM26	tr|A0A087X0H9|A0A087X0H9_HUMAN RNA-binding protein 26 OS=Homo sapiens GN=RBM26 PE=1 SV=1;sp|Q5T8P6|RBM26_HUMAN RNA-binding protein 26 OS=Homo sapiens GN=RBM26 PE=1 SV=3	3	15	15	14	12	13	11	12	12	12	13	13	10	12	13	11	12	12	12	13	13	10	11	12	10	11	11	11	12	12	9	15.5	15.5	14.3	113.79	1009	1009;1007;171	0	105.03	By MS/MS	By MS/MS	By MS/MS
A0A087X0K9;G5E9E7;G3V1L9;Q07157;H0Y3R8;H0YLT6;H0YKB1	A0A087X0K9;G5E9E7;G3V1L9;Q07157	15;15;15;15;2;1;1	15;15;15;15;2;1;1	15;15;15;15;2;1;1	Tight junction protein ZO-1	TJP1	tr|A0A087X0K9|A0A087X0K9_HUMAN Tight junction protein ZO-1 OS=Homo sapiens GN=TJP1 PE=1 SV=1;tr|G5E9E7|G5E9E7_HUMAN Tight junction protein 1 (Zona occludens 1), isoform CRA_e OS=Homo sapiens GN=TJP1 PE=1 SV=1;tr|G3V1L9|G3V1L9_HUMAN Tight junction protein 1	7	15	15	15	13	12	11	10	12	10	13	13	10	13	12	11	10	12	10	13	13	10	13	12	11	10	12	10	13	13	10	14	14	14	187.85	1676	1676;1692;1768;1748;227;231;383	0	37.262	By MS/MS	By MS/MS	By MS/MS
A0A087X0M0;Q7Z5L2	A0A087X0M0;Q7Z5L2	1;1	1;1	1;1	Coiled-coil domain-containing protein R3HCC1L	R3HCC1L	tr|A0A087X0M0|A0A087X0M0_HUMAN Coiled-coil domain-containing protein R3HCC1L OS=Homo sapiens GN=R3HCC1L PE=1 SV=1;sp|Q7Z5L2|R3HCL_HUMAN Coiled-coil domain-containing protein R3HCC1L OS=Homo sapiens GN=R3HCC1L PE=1 SV=2	2	1	1	1	1	1	1	1	0	0	1	1	1	1	1	1	1	0	0	1	1	1	1	1	1	1	0	0	1	1	1	2	2	2	87.882	792	792;792	0.00050813	3.4268	By matching	By MS/MS	By matching
H0YAA8;A0A087X0M1;Q9H204	H0YAA8;A0A087X0M1;Q9H204	1;1;1	1;1;1	1;1;1	Mediator of RNA polymerase II transcription subunit 28	MED28	tr|H0YAA8|H0YAA8_HUMAN Mediator of RNA polymerase II transcription subunit 28 (Fragment) OS=Homo sapiens GN=MED28 PE=1 SV=1;tr|A0A087X0M1|A0A087X0M1_HUMAN Mediator of RNA polymerase II transcription subunit 28 OS=Homo sapiens GN=MED28 PE=1 SV=1;sp|Q9H204|M	3	1	1	1	0	1	0	1	1	0	0	1	1	0	1	0	1	1	0	0	1	1	0	1	0	1	1	0	0	1	1	5	5	5	19.655	179	179;192;178	0	5.6123		By MS/MS
A0A087X0M4;Q9BWU0;A0A087WWF4;H7C256	A0A087X0M4;Q9BWU0	12;12;4;1	12;12;4;1	12;12;4;1	Kanadaptin	SLC4A1AP	tr|A0A087X0M4|A0A087X0M4_HUMAN Kanadaptin OS=Homo sapiens GN=SLC4A1AP PE=1 SV=1;sp|Q9BWU0|NADAP_HUMAN Kanadaptin OS=Homo sapiens GN=SLC4A1AP PE=1 SV=1	4	12	12	12	11	10	11	7	8	10	7	9	7	11	10	11	7	8	10	7	9	7	11	10	11	7	8	10	7	9	7	19.9	19.9	19.9	82.89	742	742;796;273;157	0	59.217	By MS/MS	By MS/MS	By MS/MS
A0A087X0P0;Q02224	A0A087X0P0;Q02224	1;1	1;1	1;1	Kinesin-like protein;Centromere-associated protein E	CENPE	tr|A0A087X0P0|A0A087X0P0_HUMAN Centromere-associated protein E OS=Homo sapiens GN=CENPE PE=1 SV=1;sp|Q02224|CENPE_HUMAN Centromere-associated protein E OS=Homo sapiens GN=CENPE PE=1 SV=2	2	1	1	1	1	1	1	0	1	1	1	1	0	1	1	1	0	1	1	1	1	0	1	1	1	0	1	1	1	1	0	0.5	0.5	0.5	312.1	2664	2664;2701	0.00052535	3.8417	By MS/MS	By MS/MS	By MS/MS
H0YKH1;F8WA05;A0A087X0P4;H0YLF5;A0A0A0MTI0;P40424;H0YLM3;H0YLD4;H0YLT4;H0YLB0	H0YKH1;F8WA05;A0A087X0P4;H0YLF5;A0A0A0MTI0;P40424;H0YLM3;H0YLD4;H0YLT4;H0YLB0	2;2;2;2;2;2;1;1;1;1	2;2;2;2;2;2;1;1;1;1	2;2;2;2;2;2;1;1;1;1	Pre-B-cell leukemia transcription factor 1	PBX1	tr|H0YKH1|H0YKH1_HUMAN Pre-B-cell leukemia transcription factor 1 (Fragment) OS=Homo sapiens GN=PBX1 PE=1 SV=1;tr|F8WA05|F8WA05_HUMAN Pre-B-cell leukemia transcription factor 1 (Fragment) OS=Homo sapiens GN=PBX1 PE=1 SV=1;tr|A0A087X0P4|A0A087X0P4_HUMAN Pre	10	2	2	2	2	2	2	2	2	2	2	2	2	2	2	2	2	2	2	2	2	2	2	2	2	2	2	2	2	2	2	27	27	27	17.635	159	159;170;259;339;342;430;97;129;139;325	0	22.482	By MS/MS	By MS/MS	By MS/MS
A0A087X0Q9;Q9BVL4	A0A087X0Q9;Q9BVL4	4;4	4;4	4;4	Selenoprotein O	SELO	tr|A0A087X0Q9|A0A087X0Q9_HUMAN Selenoprotein O OS=Homo sapiens GN=SELO PE=1 SV=1;sp|Q9BVL4|SELO_HUMAN Selenoprotein O OS=Homo sapiens GN=SELO PE=2 SV=3	2	4	4	4	4	3	3	3	3	4	3	4	2	4	3	3	3	3	4	3	4	2	4	3	3	3	3	4	3	4	2	9.6	9.6	9.6	73.338	668	668;669	0	6.3039	By MS/MS	By MS/MS	By MS/MS
A0A087X0R6;Q9UMY4	A0A087X0R6;Q9UMY4	4;4	4;4	3;3	Sorting nexin-12	SNX12	tr|A0A087X0R6|A0A087X0R6_HUMAN Sorting nexin-12 OS=Homo sapiens GN=SNX12 PE=1 SV=1;sp|Q9UMY4|SNX12_HUMAN Sorting nexin-12 OS=Homo sapiens GN=SNX12 PE=1 SV=3	2	4	4	3	4	3	2	3	3	3	3	3	3	4	3	2	3	3	3	3	3	3	3	2	1	2	2	2	2	2	2	20.3	20.3	16.3	19.825	172	172;172	0	4.9173	By MS/MS	By MS/MS	By MS/MS
A0A087X0W7;Q86TX2;G3V4F2;A0A087WT95;P49753	A0A087X0W7;Q86TX2;G3V4F2;A0A087WT95;P49753	5;5;4;4;4	5;5;4;4;4	5;5;4;4;4	Acyl-coenzyme A thioesterase 1;Acyl-coenzyme A thioesterase 2, mitochondrial	ACOT2;ACOT1	tr|A0A087X0W7|A0A087X0W7_HUMAN Acyl-coenzyme A thioesterase 2, mitochondrial OS=Homo sapiens GN=ACOT2 PE=1 SV=1;sp|Q86TX2|ACOT1_HUMAN Acyl-coenzyme A thioesterase 1 OS=Homo sapiens GN=ACOT1 PE=1 SV=1;tr|G3V4F2|G3V4F2_HUMAN Acyl-coenzyme A thioesterase 1 OS	5	5	5	5	5	4	4	3	4	2	4	3	3	5	4	4	3	4	2	4	3	3	5	4	4	3	4	2	4	3	3	12.1	12.1	12.1	46.292	421	421;421;395;463;483	0	12.155	By MS/MS	By MS/MS	By MS/MS
Q2TAM5;E9PKH5;A0A087X0W8;Q04206;E9PI38;E9PQS6;E9PKV4;A0A087WVP0;E9PMD5;E9PJR1;E9PRX2;E9PNV4	Q2TAM5;E9PKH5;A0A087X0W8;Q04206;E9PI38;E9PQS6;E9PKV4;A0A087WVP0;E9PMD5	6;6;6;6;5;5;5;5;3;2;2;2	6;6;6;6;5;5;5;5;3;2;2;2	6;6;6;6;5;5;5;5;3;2;2;2	Transcription factor p65	RELA	tr|Q2TAM5|Q2TAM5_HUMAN RELA protein OS=Homo sapiens GN=RELA PE=1 SV=1;tr|E9PKH5|E9PKH5_HUMAN Transcription factor p65 (Fragment) OS=Homo sapiens GN=RELA PE=1 SV=1;tr|A0A087X0W8|A0A087X0W8_HUMAN Transcription factor p65 OS=Homo sapiens GN=RELA PE=1 SV=1;sp|	12	6	6	6	6	5	5	4	5	3	4	5	5	6	5	5	4	5	3	4	5	5	6	5	5	4	5	3	4	5	5	20.7	20.7	20.7	42.868	377	377;418;448;551;185;208;237;246;161;90;95;153	0	17.553	By MS/MS	By MS/MS	By MS/MS
A0A087X0W9;Q8N6M0	A0A087X0W9;Q8N6M0	2;2	2;2	2;2	OTU domain-containing protein 6B	OTUD6B	tr|A0A087X0W9|A0A087X0W9_HUMAN OTU domain containing 6B, isoform CRA_b OS=Homo sapiens GN=OTUD6B PE=1 SV=1;sp|Q8N6M0|OTU6B_HUMAN OTU domain-containing protein 6B OS=Homo sapiens GN=OTUD6B PE=1 SV=1	2	2	2	2	2	2	2	1	2	2	1	2	2	2	2	2	1	2	2	1	2	2	2	2	2	1	2	2	1	2	2	8.4	8.4	8.4	37.325	323	323;293	0	5.751	By MS/MS	By MS/MS	By MS/MS
A0A0G2JN29;A0A087X117;Q15155;A0A0G2JP90;A0A087WW46;H3BUC9	A0A0G2JN29;A0A087X117;Q15155;A0A0G2JP90;A0A087WW46	13;13;13;12;12;3	13;13;13;12;12;3	2;2;2;2;2;2	Nodal modulator 1	NOMO1	tr|A0A0G2JN29|A0A0G2JN29_HUMAN Nodal modulator 1 OS=Homo sapiens GN=NOMO1 PE=1 SV=1;tr|A0A087X117|A0A087X117_HUMAN Nodal modulator 1 OS=Homo sapiens GN=NOMO1 PE=1 SV=1;sp|Q15155|NOMO1_HUMAN Nodal modulator 1 OS=Homo sapiens GN=NOMO1 PE=1 SV=5;tr|A0A0G2JP90	6	13	13	2	11	11	11	11	12	10	12	11	12	11	11	11	11	12	10	12	11	12	2	2	2	2	2	2	2	2	2	12.5	12.5	1.3	139.54	1267	1267;1267;1222;1100;1100;144	0	54.948	By MS/MS	By MS/MS	By MS/MS
A0A087X138;Q8TF71	A0A087X138;Q8TF71	1;1	1;1	1;1	Monocarboxylate transporter 10	SLC16A10	tr|A0A087X138|A0A087X138_HUMAN Monocarboxylate transporter 10 OS=Homo sapiens GN=SLC16A10 PE=1 SV=1;sp|Q8TF71|MOT10_HUMAN Monocarboxylate transporter 10 OS=Homo sapiens GN=SLC16A10 PE=1 SV=1	2	1	1	1	0	0	0	1	1	0	0	1	0	0	0	0	1	1	0	0	1	0	0	0	0	1	1	0	0	1	0	3.4	3.4	3.4	34.779	326	326;515	0.0042164	2.5465
A0A087X142;A6NMH6;A6NFQ9;F8W8I8;Q92599;C9JV02;C9J4G8;A0A0A0MRP8	A0A087X142;A6NMH6;A6NFQ9;F8W8I8;Q92599	9;9;9;9;9;3;2;1	6;6;6;6;6;2;2;1	6;6;6;6;6;2;2;1	Septin-8	2020-09-08	tr|A0A087X142|A0A087X142_HUMAN Septin-8 OS=Homo sapiens GN=SEPT8 PE=1 SV=1;tr|A6NMH6|A6NMH6_HUMAN Septin-8 OS=Homo sapiens GN=SEPT8 PE=1 SV=1;tr|A6NFQ9|A6NFQ9_HUMAN Septin-8 OS=Homo sapiens GN=SEPT8 PE=1 SV=1;tr|F8W8I8|F8W8I8_HUMAN Septin-8 OS=Homo sapiens	8	9	6	6	9	6	5	6	6	5	6	7	6	6	4	3	4	4	3	4	5	3	6	4	3	4	4	3	4	5	3	28.2	20.2	20.2	49.355	426	426;430;440;460;483;130;97;79	0	15.539	By MS/MS	By MS/MS	By MS/MS
A0A087X1B1;Q9Y6K9;C9J2V2;C9JN51;A0A087X0G7;A0A087WUW6;A0A087WV30;C9JCG6;C9JH59	A0A087X1B1;Q9Y6K9;C9J2V2;C9JN51;A0A087X0G7;A0A087WUW6	3;3;2;2;2;2;1;1;1	3;3;2;2;2;2;1;1;1	3;3;2;2;2;2;1;1;1	NF-kappa-B essential modulator	IKBKG	tr|A0A087X1B1|A0A087X1B1_HUMAN NF-kappa-B essential modulator OS=Homo sapiens GN=IKBKG PE=1 SV=1;sp|Q9Y6K9|NEMO_HUMAN NF-kappa-B essential modulator OS=Homo sapiens GN=IKBKG PE=1 SV=2;tr|C9J2V2|C9J2V2_HUMAN NF-kappa-B essential modulator (Fragment) OS=Homo	9	3	3	3	2	2	3	2	2	3	2	3	2	2	2	3	2	2	3	2	3	2	2	2	3	2	2	3	2	3	2	7.7	7.7	7.7	48.069	418	418;419;195;251;411;412;115;138;173	0	5.892	By MS/MS	By MS/MS	By MS/MS
A0A087X1E4;P53365;E9PPY7;E9PRV8	A0A087X1E4;P53365	7;7;2;2	7;7;2;2	7;7;2;2	Arfaptin-2	ARFIP2	tr|A0A087X1E4|A0A087X1E4_HUMAN Arfaptin-2 OS=Homo sapiens GN=ARFIP2 PE=1 SV=1;sp|P53365|ARFP2_HUMAN Arfaptin-2 OS=Homo sapiens GN=ARFIP2 PE=1 SV=1	4	7	7	7	4	6	4	5	5	4	6	4	3	4	6	4	5	5	4	6	4	3	4	6	4	5	5	4	6	4	3	24.1	24.1	24.1	41.595	374	374;341;159;202	0	61.183	By MS/MS	By MS/MS	By MS/MS
F8WAS3;C9IZN5;A0A087X1G1;H7BYD0;Q16718	F8WAS3;C9IZN5;A0A087X1G1;H7BYD0;Q16718	2;2;2;2;2	2;2;2;2;2	2;2;2;2;2	NADH dehydrogenase [ubiquinone] 1 alpha subcomplex subunit 5	NDUFA5	tr|F8WAS3|F8WAS3_HUMAN NADH dehydrogenase [ubiquinone] 1 alpha subcomplex subunit 5 OS=Homo sapiens GN=NDUFA5 PE=1 SV=1;tr|C9IZN5|C9IZN5_HUMAN NADH dehydrogenase [ubiquinone] 1 alpha subcomplex subunit 5 (Fragment) OS=Homo sapiens GN=NDUFA5 PE=1 SV=1;tr|A0	5	2	2	2	2	2	2	2	1	1	2	2	2	2	2	2	2	1	1	2	2	2	2	2	2	2	1	1	2	2	2	14.3	14.3	14.3	7.8423	70	70;93;101;112;116	0	5.6958	By MS/MS	By MS/MS	By MS/MS
A0A087X1H5;Q15057;A0A0U1RQT1;H7C3K3;H7C3Q8;Q96P50	A0A087X1H5;Q15057;A0A0U1RQT1	5;5;4;2;1;1	5;5;4;2;1;1	5;5;4;2;1;1	Arf-GAP with coiled-coil, ANK repeat and PH domain-containing protein 2	ACAP2	tr|A0A087X1H5|A0A087X1H5_HUMAN Arf-GAP with coiled-coil, ANK repeat and PH domain-containing protein 2 OS=Homo sapiens GN=ACAP2 PE=1 SV=1;sp|Q15057|ACAP2_HUMAN Arf-GAP with coiled-coil, ANK repeat and PH domain-containing protein 2 OS=Homo sapiens GN=ACAP2	6	5	5	5	3	3	4	5	4	4	5	3	5	3	3	4	5	4	4	5	3	5	3	3	4	5	4	4	5	3	5	8	8	8	88.02	777	777;778;547;229;256;834	0	12.089	By MS/MS	By MS/MS	By MS/MS
A0A087X1K9;B4DP64;O75608;E5RGR0;E5RJ48;E5RI35	A0A087X1K9;B4DP64;O75608;E5RGR0	3;3;3;2;1;1	3;3;3;2;1;1	3;3;3;2;1;1	Acyl-protein thioesterase 1	LYPLA1	tr|A0A087X1K9|A0A087X1K9_HUMAN Acyl-protein thioesterase 1 OS=Homo sapiens GN=LYPLA1 PE=1 SV=1;tr|B4DP64|B4DP64_HUMAN Acyl-protein thioesterase 1 OS=Homo sapiens GN=LYPLA1 PE=1 SV=1;sp|O75608|LYPA1_HUMAN Acyl-protein thioesterase 1 OS=Homo sapiens GN=LYPLA	6	3	3	3	3	2	3	3	3	3	3	3	3	3	2	3	3	3	3	3	3	3	3	2	3	3	3	3	3	3	3	22.3	22.3	22.3	17.981	166	166;196;230;197;90;103	0	6.0197	By MS/MS	By MS/MS	By MS/MS
A0A087X1N2;Q03701	A0A087X1N2;Q03701	11;11	11;11	11;11	CCAAT/enhancer-binding protein zeta	CEBPZ	tr|A0A087X1N2|A0A087X1N2_HUMAN CCAAT/enhancer-binding protein zeta OS=Homo sapiens GN=CEBPZ PE=1 SV=1;sp|Q03701|CEBPZ_HUMAN CCAAT/enhancer-binding protein zeta OS=Homo sapiens GN=CEBPZ PE=1 SV=3	2	11	11	11	11	9	9	10	9	9	10	10	9	11	9	9	10	9	9	10	10	9	11	9	9	10	9	9	10	10	9	13.5	13.5	13.5	114.16	998	998;1054	0	95.452	By MS/MS	By MS/MS	By MS/MS
A0A087X1S3	A0A087X1S3	6	3	3		HUWE1	tr|A0A087X1S3|A0A087X1S3_HUMAN E3 ubiquitin-protein ligase HUWE1 (Fragment) OS=Homo sapiens GN=HUWE1 PE=1 SV=1	1	6	3	3	5	4	6	4	6	5	4	5	5	2	2	3	2	3	3	2	2	2	2	2	3	2	3	3	2	2	2	59.1	44.8	44.8	23.944	230	230	0	323.31	By MS/MS	By MS/MS	By MS/MS
A0A087X1V3;O15164	A0A087X1V3;O15164	7;7	6;6	6;6	Transcription intermediary factor 1-alpha	TRIM24	tr|A0A087X1V3|A0A087X1V3_HUMAN Transcription intermediary factor 1-alpha OS=Homo sapiens GN=TRIM24 PE=1 SV=1;sp|O15164|TIF1A_HUMAN Transcription intermediary factor 1-alpha OS=Homo sapiens GN=TRIM24 PE=1 SV=3	2	7	6	6	6	2	4	5	3	3	4	3	7	6	2	4	5	3	3	4	3	6	6	2	4	5	3	3	4	3	6	10.3	9.5	9.5	113.05	1012	1012;1050	0	12.214	By MS/MS	By matching	By MS/MS
A0A087X1V4	A0A087X1V4	1	1	1		LAIR2	tr|A0A087X1V4|A0A087X1V4_HUMAN Leukocyte-associated immunoglobulin-like receptor 2 (Fragment) OS=Homo sapiens GN=LAIR2 PE=4 SV=1	1	1	1	1	1	0	1	1	1	0	0	0	0	1	0	1	1	1	0	0	0	0	1	0	1	1	1	0	0	0	0	13	13	13	8.5715	77	77	1	-2	By matching		By MS/MS
A0A087X1W2;E9PMW9	A0A087X1W2	10;2	1;0	1;0		PRMT1	tr|A0A087X1W2|A0A087X1W2_HUMAN Protein arginine N-methyltransferase 1 OS=Homo sapiens GN=PRMT1 PE=1 SV=1	2	10	1	1	8	8	8	9	8	9	9	9	8	0	0	0	0	0	0	1	0	0	0	0	0	0	0	0	1	0	0	40.4	10.9	10.9	32.693	285	285;110	0	323.31	By matching	By matching	By matching
A0A087X1X5;B4DDF4;B4DUT8;Q99439;A0A087X271;H3BVI6	A0A087X1X5;B4DDF4;B4DUT8;Q99439;A0A087X271;H3BVI6	2;2;2;2;1;1	2;2;2;2;1;1	2;2;2;2;1;1	Calponin;Calponin-2	CNN2	tr|A0A087X1X5|A0A087X1X5_HUMAN Calponin (Fragment) OS=Homo sapiens GN=CNN2 PE=1 SV=1;tr|B4DDF4|B4DDF4_HUMAN Calponin OS=Homo sapiens GN=CNN2 PE=1 SV=1;tr|B4DUT8|B4DUT8_HUMAN Calponin OS=Homo sapiens GN=CNN2 PE=1 SV=1;sp|Q99439|CNN2_HUMAN Calponin-2 OS=Homo	6	2	2	2	2	2	1	2	1	1	2	1	1	2	2	1	2	1	1	2	1	1	2	2	1	2	1	1	2	1	1	12.6	12.6	12.6	20.959	191	191;298;330;309;179;218	0	5.1308	By MS/MS	By MS/MS	By MS/MS
H0YM70;A0A087X1Z3;Q9UL46;H0YKU2	H0YM70;A0A087X1Z3;Q9UL46	6;6;6;1	6;6;6;1	6;6;6;1	Proteasome activator complex subunit 2	PSME2	tr|H0YM70|H0YM70_HUMAN Proteasome activator complex subunit 2 OS=Homo sapiens GN=PSME2 PE=1 SV=1;tr|A0A087X1Z3|A0A087X1Z3_HUMAN Proteasome activator complex subunit 2 OS=Homo sapiens GN=PSME2 PE=1 SV=1;sp|Q9UL46|PSME2_HUMAN Proteasome activator complex sub	4	6	6	6	5	6	4	5	5	6	5	5	5	5	6	4	5	5	6	5	5	5	5	6	4	5	5	6	5	5	5	32.5	32.5	32.5	26.011	228	228;254;239;85	0	26.222	By MS/MS	By MS/MS	By MS/MS
A0A087X211;Q8TCG1;F8WF26;F8WAX6	A0A087X211;Q8TCG1	10;10;1;1	10;10;1;1	10;10;1;1	Protein CIP2A	KIAA1524	tr|A0A087X211|A0A087X211_HUMAN Protein CIP2A OS=Homo sapiens GN=KIAA1524 PE=1 SV=1;sp|Q8TCG1|CIP2A_HUMAN Protein CIP2A OS=Homo sapiens GN=KIAA1524 PE=1 SV=2	4	10	10	10	9	8	8	8	7	6	8	8	8	9	8	8	8	7	6	8	8	8	9	8	8	8	7	6	8	8	8	10.2	10.2	10.2	102.28	906	906;905;48;121	0	20.952	By MS/MS	By MS/MS	By MS/MS
A0A087X239;Q6PCB5;H7C2D3;C9JM20	A0A087X239;Q6PCB5;H7C2D3;C9JM20	3;3;2;2	3;3;2;2	3;3;2;2	Round spermatid basic protein 1-like protein	RSBN1L	tr|A0A087X239|A0A087X239_HUMAN Round spermatid basic protein 1-like protein OS=Homo sapiens GN=RSBN1L PE=1 SV=1;sp|Q6PCB5|RSBNL_HUMAN Round spermatid basic protein 1-like protein OS=Homo sapiens GN=RSBN1L PE=1 SV=2;tr|H7C2D3|H7C2D3_HUMAN Round spermatid ba	4	3	3	3	2	3	1	2	3	2	1	3	3	2	3	1	2	3	2	1	3	3	2	3	1	2	3	2	1	3	3	7.7	7.7	7.7	94.611	843	843;846;177;199	0	38.127	By MS/MS	By MS/MS	By MS/MS
A0A087X256;Q2M389;F8W1W1	A0A087X256;Q2M389;F8W1W1	2;2;1	2;2;1	2;2;1	WASH complex subunit 7	KIAA1033	tr|A0A087X256|A0A087X256_HUMAN WASH complex subunit 7 OS=Homo sapiens GN=KIAA1033 PE=1 SV=1;sp|Q2M389|WASH7_HUMAN WASH complex subunit 7 OS=Homo sapiens GN=KIAA1033 PE=1 SV=2;tr|F8W1W1|F8W1W1_HUMAN WASH complex subunit 7 (Fragment) OS=Homo sapiens GN=KIAA1	3	2	2	2	2	1	2	2	2	1	2	2	2	2	1	2	2	2	1	2	2	2	2	1	2	2	2	1	2	2	2	3.2	3.2	3.2	136.5	1174	1174;1173;116	0	4.7559	By MS/MS	By MS/MS	By MS/MS
E9PDU5;A0A087X295;Q9NNW5;C9K020	E9PDU5;A0A087X295;Q9NNW5;C9K020	2;2;2;1	2;2;2;1	2;2;2;1	WD repeat-containing protein 6	WDR6	tr|E9PDU5|E9PDU5_HUMAN WD repeat-containing protein 6 OS=Homo sapiens GN=WDR6 PE=1 SV=1;tr|A0A087X295|A0A087X295_HUMAN WD repeat-containing protein 6 OS=Homo sapiens GN=WDR6 PE=1 SV=1;sp|Q9NNW5|WDR6_HUMAN WD repeat-containing protein 6 OS=Homo sapiens GN=W	4	2	2	2	1	2	1	2	1	1	2	1	2	1	2	1	2	1	1	2	1	2	1	2	1	2	1	1	2	1	2	2.2	2.2	2.2	116.17	1070	1070;1151;1121;271	0.0055568	2.4583	By matching	By MS/MS	By matching
A0A087X2G3;C9J5T4;G5E965;H0Y882;A0A0B4J2F3;C9J0F0;E9PFD3;A0A087X299;Q9H334	A0A087X2G3;C9J5T4;G5E965;H0Y882;A0A0B4J2F3;C9J0F0;E9PFD3;A0A087X299;Q9H334	1;1;1;1;1;1;1;1;1	1;1;1;1;1;1;1;1;1	1;1;1;1;1;1;1;1;1	Forkhead box protein P1	FOXP1	tr|A0A087X2G3|A0A087X2G3_HUMAN Forkhead box protein P1 (Fragment) OS=Homo sapiens GN=FOXP1 PE=1 SV=1;tr|C9J5T4|C9J5T4_HUMAN Forkhead box protein P1 (Fragment) OS=Homo sapiens GN=FOXP1 PE=1 SV=1;tr|G5E965|G5E965_HUMAN Forkhead box P1, isoform CRA_f OS=Homo	9	1	1	1	1	0	1	0	1	0	1	1	1	1	0	1	0	1	0	1	1	1	1	0	1	0	1	0	1	1	1	16.3	16.3	16.3	23.011	203	203;224;566;573;577;613;679;693;677	0	16.844	By MS/MS		By matching
A0A087X2D8;E9PFH7;A0A087WYG2;Q9UPT6;H0YBE9;H0YBS5	A0A087X2D8	22;3;3;3;2;1	1;0;0;0;0;0	1;0;0;0;0;0		SPAG9	tr|A0A087X2D8|A0A087X2D8_HUMAN C-Jun-amino-terminal kinase-interacting protein 4 OS=Homo sapiens GN=SPAG9 PE=1 SV=1	6	22	1	1	21	18	20	19	21	17	19	20	19	1	1	1	1	1	1	0	1	1	1	1	1	1	1	1	0	1	1	21.5	1.4	1.4	145.17	1312	1312;1330;1337;1336;174;250	0.00052138	3.7493	By MS/MS	By MS/MS	By MS/MS
F1T0B3;A0A087X2G1;Q92499	F1T0B3;A0A087X2G1;Q92499	18;18;18	18;18;18	18;18;18	ATP-dependent RNA helicase DDX1	DDX1	tr|F1T0B3|F1T0B3_HUMAN ATP-dependent RNA helicase DDX1 OS=Homo sapiens GN=DDX1 PE=1 SV=1;tr|A0A087X2G1|A0A087X2G1_HUMAN ATP-dependent RNA helicase DDX1 OS=Homo sapiens GN=DDX1 PE=1 SV=1;sp|Q92499|DDX1_HUMAN ATP-dependent RNA helicase DDX1 OS=Homo sapiens G	3	18	18	18	16	13	13	11	13	12	13	14	13	16	13	13	11	13	12	13	14	13	16	13	13	11	13	12	13	14	13	32.3	32.3	32.3	73.915	659	659;659;740	0	161.66	By MS/MS	By MS/MS	By MS/MS
A0A087X2I1;P62333;H0YJS8;H0YJC0	A0A087X2I1;P62333;H0YJS8;H0YJC0	6;6;3;3	6;6;3;3	6;6;3;3	26S protease regulatory subunit 10B	PSMC6	tr|A0A087X2I1|A0A087X2I1_HUMAN 26S protease regulatory subunit 10B OS=Homo sapiens GN=PSMC6 PE=1 SV=1;sp|P62333|PRS10_HUMAN 26S protease regulatory subunit 10B OS=Homo sapiens GN=PSMC6 PE=1 SV=1;tr|H0YJS8|H0YJS8_HUMAN 26S protease regulatory subunit 10B (F	4	6	6	6	6	4	5	5	6	3	5	6	5	6	4	5	5	6	3	5	6	5	6	4	5	5	6	3	5	6	5	16.9	16.9	16.9	45.796	403	403;389;194;262	0	37.232	By MS/MS	By MS/MS	By MS/MS
A0A096LNH6;Q14185	A0A096LNH6;Q14185	1;1	1;1	1;1	Dedicator of cytokinesis protein 1	DOCK1	tr|A0A096LNH6|A0A096LNH6_HUMAN Dedicator of cytokinesis protein 1 OS=Homo sapiens GN=DOCK1 PE=1 SV=1;sp|Q14185|DOCK1_HUMAN Dedicator of cytokinesis protein 1 OS=Homo sapiens GN=DOCK1 PE=1 SV=2	2	1	1	1	1	1	1	1	1	1	1	1	0	1	1	1	1	1	1	1	1	0	1	1	1	1	1	1	1	1	0	0.7	0.7	0.7	217.75	1886	1886;1865	0.0035369	2.6131	By matching	By matching	By MS/MS
A0A096LNV3;A0A096LP02;Q9Y508;A0A096LNT1;A0A096LNN8;A0A096LPF9	A0A096LNV3;A0A096LP02;Q9Y508	3;3;3;1;1;1	3;3;3;1;1;1	3;3;3;1;1;1	E3 ubiquitin-protein ligase RNF114	RNF114	tr|A0A096LNV3|A0A096LNV3_HUMAN E3 ubiquitin-protein ligase RNF114 (Fragment) OS=Homo sapiens GN=RNF114 PE=1 SV=1;tr|A0A096LP02|A0A096LP02_HUMAN E3 ubiquitin-protein ligase RNF114 OS=Homo sapiens GN=RNF114 PE=1 SV=1;sp|Q9Y508|RN114_HUMAN E3 ubiquitin-protei	6	3	3	3	3	1	3	2	2	2	3	3	2	3	1	3	2	2	2	3	3	2	3	1	3	2	2	2	3	3	2	20.7	20.7	20.7	20.885	188	188;206;228;49;70;83	0	21.504	By MS/MS	By MS/MS	By MS/MS
F8W7U3;J3KP36;E7ESD2;A0A0A0MR88;A0A096LPC5;Q9Y4E1;Q641Q2;A0A087WYF6;A0A0A0MT65;Q5SRD0	F8W7U3;J3KP36;E7ESD2;A0A0A0MR88;A0A096LPC5;Q9Y4E1;Q641Q2;A0A087WYF6	5;5;5;5;5;5;5;3;2;1	5;5;5;5;5;5;5;3;2;1	5;5;5;5;5;5;5;3;2;1	WASH complex subunit FAM21C;WASH complex subunit FAM21A	FAM21A;FAM21C	tr|F8W7U3|F8W7U3_HUMAN WASH complex subunit FAM21A OS=Homo sapiens GN=FAM21A PE=1 SV=1;tr|J3KP36|J3KP36_HUMAN WASH complex subunit FAM21C OS=Homo sapiens GN=FAM21C PE=1 SV=3;tr|E7ESD2|E7ESD2_HUMAN WASH complex subunit FAM21A OS=Homo sapiens GN=FAM21A PE=1	10	5	5	5	4	3	3	4	3	3	3	3	4	4	3	3	4	3	3	3	3	4	4	3	3	4	3	3	3	3	4	6.5	6.5	6.5	136.86	1253	1253;1262;1279;1341;1341;1318;1341;1245;279;308	0	13.198	By MS/MS	By MS/MS	By MS/MS
A0A0B4J2D5;A0A096LPI6;P30042;A0A096LNH5;A0A0B4J2H4;H7C1F6;H7C2G3;A0A096LP73;F2Z2Q0;A0A096LP12;A0A096LNJ1	A0A0B4J2D5;A0A096LPI6;P30042;A0A096LNH5;A0A0B4J2H4;H7C1F6;H7C2G3	7;7;7;6;6;6;5;3;3;3;2	7;7;7;6;6;6;5;3;3;3;2	7;7;7;6;6;6;5;3;3;3;2	ES1 protein homolog, mitochondrial	C21orf33	tr|A0A0B4J2D5|A0A0B4J2D5_HUMAN Protein LOC102724023 OS=Homo sapiens GN=LOC102724023 PE=1 SV=1;tr|A0A096LPI6|A0A096LPI6_HUMAN Uncharacterized protein (Fragment) OS=Homo sapiens PE=4 SV=2;sp|P30042|ES1_HUMAN ES1 protein homolog, mitochondrial OS=Homo sapiens	11	7	7	7	6	5	7	6	6	6	6	7	5	6	5	7	6	6	6	6	7	5	6	5	7	6	6	6	6	7	5	31	31	31	28.142	268	268;279;268;182;237;257;191;137;217;224;106	0	78.156	By MS/MS	By MS/MS	By MS/MS
A0A0A0MQR1;Q9Y4K4;G3V3V7;G3V4Q4;G3V4T8	A0A0A0MQR1;Q9Y4K4	4;4;1;1;1	4;4;1;1;1	4;4;1;1;1	Mitogen-activated protein kinase kinase kinase kinase;Mitogen-activated protein kinase kinase kinase kinase 5	MAP4K5	tr|A0A0A0MQR1|A0A0A0MQR1_HUMAN Mitogen-activated protein kinase kinase kinase kinase OS=Homo sapiens GN=MAP4K5 PE=1 SV=1;sp|Q9Y4K4|M4K5_HUMAN Mitogen-activated protein kinase kinase kinase kinase 5 OS=Homo sapiens GN=MAP4K5 PE=1 SV=1	5	4	4	4	4	3	3	3	2	1	3	3	3	4	3	3	3	2	1	3	3	3	4	3	3	3	2	1	3	3	3	6.6	6.6	6.6	95.023	846	846;846;56;62;137	0	5.2303	By MS/MS	By MS/MS	By MS/MS
A0A0A0MQR2;Q9BY42;A2A2L5	A0A0A0MQR2;Q9BY42;A2A2L5	3;3;2	3;3;2	3;3;2	Protein RTF2 homolog	RTFDC1	tr|A0A0A0MQR2|A0A0A0MQR2_HUMAN Protein RTF2 homolog OS=Homo sapiens GN=RTFDC1 PE=1 SV=1;sp|Q9BY42|RTF2_HUMAN Protein RTF2 homolog OS=Homo sapiens GN=RTFDC1 PE=1 SV=3;tr|A2A2L5|A2A2L5_HUMAN Protein RTF2 homolog (Fragment) OS=Homo sapiens GN=RTFDC1 PE=1 SV=1	3	3	3	3	2	3	2	2	1	2	2	2	2	2	3	2	2	1	2	2	2	2	2	3	2	2	1	2	2	2	2	12.8	12.8	12.8	37.531	336	336;306;277	0	10.477	By MS/MS	By MS/MS	By MS/MS
A0A0A0MQS1;Q53H96;F8WEI0;B5MD87	A0A0A0MQS1;Q53H96	3;3;1;1	3;3;1;1	3;3;1;1	Pyrroline-5-carboxylate reductase;Pyrroline-5-carboxylate reductase 3	PYCRL	tr|A0A0A0MQS1|A0A0A0MQS1_HUMAN Pyrroline-5-carboxylate reductase OS=Homo sapiens GN=PYCRL PE=1 SV=1;sp|Q53H96|P5CR3_HUMAN Pyrroline-5-carboxylate reductase 3 OS=Homo sapiens GN=PYCRL PE=1 SV=3	4	3	3	3	2	3	3	2	3	2	3	3	3	2	3	3	2	3	2	3	3	3	2	3	3	2	3	2	3	3	3	12.2	12.2	12.2	29.892	286	286;274;44;137	0	6.4913	By MS/MS	By MS/MS	By MS/MS
A0A0A0MTB9;H0YAK8;A0A0A0MQT0;P09455	A0A0A0MTB9;H0YAK8;A0A0A0MQT0;P09455	3;3;3;3	3;3;3;3	3;3;3;3	Retinol-binding protein 1	RBP1	tr|A0A0A0MTB9|A0A0A0MTB9_HUMAN Retinol-binding protein 1 OS=Homo sapiens GN=RBP1 PE=1 SV=1;tr|H0YAK8|H0YAK8_HUMAN Retinol-binding protein 1 OS=Homo sapiens GN=RBP1 PE=1 SV=2;tr|A0A0A0MQT0|A0A0A0MQT0_HUMAN Retinol binding protein 1, cellular OS=Homo sapiens	4	3	3	3	3	2	3	3	3	2	3	3	3	3	2	3	3	3	2	3	3	3	3	2	3	3	3	2	3	3	3	36.3	36.3	36.3	10.644	91	91;98;197;135	0	8.2449	By MS/MS	By MS/MS	By MS/MS
A0A0A0MQU4;Q96I15;H7C1N7;H7C3V9;H7C277;H7C4A1;F8WCL3;F8WBU3;H7C2M1;C9JNL5	A0A0A0MQU4;Q96I15;H7C1N7;H7C3V9;H7C277;H7C4A1	4;4;3;3;3;2;1;1;1;1	4;4;3;3;3;2;1;1;1;1	4;4;3;3;3;2;1;1;1;1	Selenocysteine lyase	SCLY	tr|A0A0A0MQU4|A0A0A0MQU4_HUMAN Selenocysteine lyase OS=Homo sapiens GN=SCLY PE=1 SV=1;sp|Q96I15|SCLY_HUMAN Selenocysteine lyase OS=Homo sapiens GN=SCLY PE=1 SV=4;tr|H7C1N7|H7C1N7_HUMAN Selenocysteine lyase (Fragment) OS=Homo sapiens GN=SCLY PE=1 SV=1;tr|H7	10	4	4	4	4	2	2	1	1	2	1	1	1	4	2	2	1	1	2	1	1	1	4	2	2	1	1	2	1	1	1	9.7	9.7	9.7	48.793	453	453;445;122;241;251;196;71;73;109;171	0	6.5486	By MS/MS	By MS/MS	By MS/MS
A0A0A0MQW0;A0A0A0MR39;Q9P2K5;A0A087WUT0;H0YKS1;A0A0C4DGV1;H0YN19;A0A087WWC8	A0A0A0MQW0;A0A0A0MR39;Q9P2K5;A0A087WUT0;H0YKS1;A0A0C4DGV1;H0YN19	5;5;5;4;3;3;3;1	5;5;5;4;3;3;3;1	5;5;5;4;3;3;3;1	Myelin expression factor 2	MYEF2	tr|A0A0A0MQW0|A0A0A0MQW0_HUMAN Myelin expression factor 2 OS=Homo sapiens GN=MYEF2 PE=1 SV=1;tr|A0A0A0MR39|A0A0A0MR39_HUMAN Myelin expression factor 2 OS=Homo sapiens GN=MYEF2 PE=1 SV=1;sp|Q9P2K5|MYEF2_HUMAN Myelin expression factor 2 OS=Homo sapiens GN=MY	8	5	5	5	4	5	4	4	4	4	5	5	4	4	5	4	4	4	4	5	5	4	4	5	4	4	4	4	5	5	4	11.5	11.5	11.5	61.957	576	576;600;600;547;126;211;290;126	0	11.146	By MS/MS	By MS/MS	By MS/MS
C9JP00;A0A0A0MQX8;Q9NR56;H7C4T5;C9JCX1;H7C4Y1;O95205;Q86VM6;Q5VZF2	C9JP00;A0A0A0MQX8;Q9NR56;H7C4T5	3;3;3;2;1;1;1;1;1	3;3;3;2;1;1;1;1;1	3;3;3;2;1;1;1;1;1	Muscleblind-like protein 1	MBNL1	tr|C9JP00|C9JP00_HUMAN Muscleblind-like protein 1 OS=Homo sapiens GN=MBNL1 PE=1 SV=1;tr|A0A0A0MQX8|A0A0A0MQX8_HUMAN Muscleblind-like protein 1 OS=Homo sapiens GN=MBNL1 PE=1 SV=1;sp|Q9NR56|MBNL1_HUMAN Muscleblind-like protein 1 OS=Homo sapiens GN=MBNL1 PE=1	9	3	3	3	3	2	3	3	2	2	2	3	3	3	2	3	3	2	2	2	3	3	3	2	3	3	2	2	2	3	3	12.1	12.1	12.1	37.898	348	348;400;388;329;155;210;255;343;373	0	42.045	By MS/MS	By matching	By matching
A0A0A0MR02;P45880;Q5JSD2;Q5JSD1;A2A3S1	A0A0A0MR02;P45880;Q5JSD2;Q5JSD1	11;11;7;7;3	11;11;7;7;3	11;11;7;7;3	Voltage-dependent anion-selective channel protein 2	VDAC2	tr|A0A0A0MR02|A0A0A0MR02_HUMAN Voltage-dependent anion-selective channel protein 2 (Fragment) OS=Homo sapiens GN=VDAC2 PE=1 SV=1;sp|P45880|VDAC2_HUMAN Voltage-dependent anion-selective channel protein 2 OS=Homo sapiens GN=VDAC2 PE=1 SV=2;tr|Q5JSD2|Q5JSD2_H	5	11	11	11	9	11	10	11	11	10	11	10	11	9	11	10	11	11	10	11	10	11	9	11	10	11	11	10	11	10	11	48.9	48.9	48.9	30.348	282	282;294;195;204;109	0	301.04	By MS/MS	By MS/MS	By MS/MS
H3BR38;H3BM50;H3BPU5;H3BR25;H3BPT1;H3BN58;H3BSZ4;A0A0A0MR05;Q9BVC4	H3BR38;H3BM50;H3BPU5;H3BR25;H3BPT1;H3BN58;H3BSZ4;A0A0A0MR05;Q9BVC4	1;1;1;1;1;1;1;1;1	1;1;1;1;1;1;1;1;1	1;1;1;1;1;1;1;1;1	Target of rapamycin complex subunit LST8	MLST8	tr|H3BR38|H3BR38_HUMAN Target of rapamycin complex subunit LST8 OS=Homo sapiens GN=MLST8 PE=1 SV=1;tr|H3BM50|H3BM50_HUMAN Target of rapamycin complex subunit LST8 OS=Homo sapiens GN=MLST8 PE=1 SV=1;tr|H3BPU5|H3BPU5_HUMAN Target of rapamycin complex subunit	9	1	1	1	1	0	0	0	1	1	1	1	1	1	0	0	0	1	1	1	1	1	1	0	0	0	1	1	1	1	1	25	25	25	7.6896	72	72;116;131;166;198;202;275;327;326	0.0072678	2.3058	By MS/MS
Q5T092;A0A0A0MR06;Q5T091;Q9P0H9;O15258;Q5T093	Q5T092;A0A0A0MR06;Q5T091;Q9P0H9;O15258;Q5T093	3;3;3;3;3;2	3;3;3;3;3;2	3;3;3;3;3;2	Protein RER1	RER1	tr|Q5T092|Q5T092_HUMAN Protein RER1 (Fragment) OS=Homo sapiens GN=RER1 PE=1 SV=1;tr|A0A0A0MR06|A0A0A0MR06_HUMAN Protein RER1 (Fragment) OS=Homo sapiens GN=RER1 PE=1 SV=1;tr|Q5T091|Q5T091_HUMAN Protein RER1 OS=Homo sapiens GN=RER1 PE=1 SV=1;tr|Q9P0H9|Q9P0H9	6	3	3	3	3	3	3	3	3	3	3	3	3	3	3	3	3	3	3	3	3	3	3	3	3	3	3	3	3	3	3	23.4	23.4	23.4	18.388	158	158;177;187;214;196;117	0	18.979	By MS/MS	By MS/MS	By MS/MS
A0A0A0MR33;G3V5T0;A0A0C4DFM0;G3V4T6;O43708	A0A0A0MR33;G3V5T0;A0A0C4DFM0;G3V4T6;O43708	1;1;1;1;1	1;1;1;1;1	1;1;1;1;1	Maleylacetoacetate isomerase	GSTZ1	tr|A0A0A0MR33|A0A0A0MR33_HUMAN Maleylacetoacetate isomerase OS=Homo sapiens GN=GSTZ1 PE=1 SV=1;tr|G3V5T0|G3V5T0_HUMAN Maleylacetoacetate isomerase OS=Homo sapiens GN=GSTZ1 PE=1 SV=1;tr|A0A0C4DFM0|A0A0C4DFM0_HUMAN Glutathione transferase zeta 1 (Maleylaceto	5	1	1	1	1	1	1	1	1	1	1	1	1	1	1	1	1	1	1	1	1	1	1	1	1	1	1	1	1	1	1	5.2	5.2	5.2	19.373	174	174;202;216;217;216	0.0088255	2.2665	By MS/MS	By MS/MS	By MS/MS
A0A0C4DG68;A0A0A0MR59;Q8TB72	A0A0C4DG68;A0A0A0MR59;Q8TB72	5;5;4	2;2;1	2;2;1	Pumilio homolog 2	PUM2	tr|A0A0C4DG68|A0A0C4DG68_HUMAN Pumilio homolog 2 (Fragment) OS=Homo sapiens GN=PUM2 PE=1 SV=1;tr|A0A0A0MR59|A0A0A0MR59_HUMAN Pumilio homolog 2 OS=Homo sapiens GN=PUM2 PE=1 SV=1;sp|Q8TB72|PUM2_HUMAN Pumilio homolog 2 OS=Homo sapiens GN=PUM2 PE=1 SV=2	3	5	2	2	4	5	5	5	4	5	5	4	4	2	2	2	2	2	2	2	2	2	2	2	2	2	2	2	2	2	2	7	3.7	3.7	94.068	876	876;929;1066	0	7.1612	By MS/MS	By MS/MS	By MS/MS
A0A0A0MR66;P98175	A0A0A0MR66;P98175	14;14	14;14	13;13	RNA-binding protein 10	RBM10	tr|A0A0A0MR66|A0A0A0MR66_HUMAN RNA binding motif protein 10, isoform CRA_d OS=Homo sapiens GN=RBM10 PE=1 SV=1;sp|P98175|RBM10_HUMAN RNA-binding protein 10 OS=Homo sapiens GN=RBM10 PE=1 SV=3	2	14	14	13	11	12	11	12	12	8	14	11	11	11	12	11	12	12	8	14	11	11	10	11	10	11	11	7	13	10	10	15.5	15.5	14.5	110.36	995	995;930	0	38.074	By MS/MS	By MS/MS	By MS/MS
A0A0A0MRA3;A0A0A0MTS7;Q8WZ42	A0A0A0MRA3;A0A0A0MTS7;Q8WZ42	4;4;4	4;4;4	4;4;4	Titin	TTN	tr|A0A0A0MRA3|A0A0A0MRA3_HUMAN Titin OS=Homo sapiens GN=TTN PE=1 SV=1;tr|A0A0A0MTS7|A0A0A0MTS7_HUMAN Titin OS=Homo sapiens GN=TTN PE=1 SV=1;sp|Q8WZ42|TITIN_HUMAN Titin OS=Homo sapiens GN=TTN PE=1 SV=4	3	4	4	4	3	3	3	3	3	3	3	3	3	3	3	3	3	3	3	3	3	3	3	3	3	3	3	3	3	3	3	0.2	0.2	0.2	3014	27118	27118;35991;34350	0	4.4192	By matching	By MS/MS	By MS/MS
A0A0A0MRA5;B7Z4B8;Q9BUJ2;M0R3F1;M0QYZ0;M0R203;M0QZV6;M0R0K8;M0QYI8;M0QYM5	A0A0A0MRA5;B7Z4B8;Q9BUJ2;M0R3F1;M0QYZ0	15;15;15;12;8;3;3;3;3;2	15;15;15;12;8;3;3;3;3;2	15;15;15;12;8;3;3;3;3;2	Heterogeneous nuclear ribonucleoprotein U-like protein 1	HNRNPUL1	tr|A0A0A0MRA5|A0A0A0MRA5_HUMAN Heterogeneous nuclear ribonucleoprotein U-like protein 1 OS=Homo sapiens GN=HNRNPUL1 PE=1 SV=1;tr|B7Z4B8|B7Z4B8_HUMAN Heterogeneous nuclear ribonucleoprotein U-like protein 1 OS=Homo sapiens GN=HNRNPUL1 PE=1 SV=1;sp|Q9BUJ2|HN	10	15	15	15	15	15	13	15	13	15	14	14	15	15	15	13	15	13	15	14	14	15	15	15	13	15	13	15	14	14	15	24	24	24	85.939	766	766;767;856;641;371;81;118;158;172;90	0	138.49	By MS/MS	By MS/MS	By MS/MS
A0A0A0MRA8;Q9Y2J2;J3KT37;A0A0J9YW31;A0A0J9YW26;J3QS55;J3QRQ6;J3KS70;J3QLU5;J3QS83;J3QKY2;J3KRD1;J3QKK4;J3QR33	A0A0A0MRA8;Q9Y2J2	22;20;5;5;5;3;2;2;2;2;2;2;2;2	19;17;4;5;5;2;2;2;2;2;2;2;2;2	2;2;0;0;0;2;2;2;2;0;2;2;2;2	Band 4.1-like protein 3;Band 4.1-like protein 3, N-terminally processed	EPB41L3	tr|A0A0A0MRA8|A0A0A0MRA8_HUMAN Band 4.1-like protein 3 OS=Homo sapiens GN=EPB41L3 PE=1 SV=1;sp|Q9Y2J2|E41L3_HUMAN Band 4.1-like protein 3 OS=Homo sapiens GN=EPB41L3 PE=1 SV=2	14	22	19	2	19	21	20	18	18	19	19	20	20	16	18	17	17	16	16	17	17	18	2	2	2	2	1	2	1	2	2	36.3	33.1	4.7	102.29	918	918;1087;147;184;188;162;79;91;96;110;113;117;125;127	0	323.31	By MS/MS	By MS/MS	By MS/MS
A0A0A0MRE1;B4DJ07;A0A0A0MSB8;Q9UPT5;C9JME6;B5MCY9;K7ERQ5;C9JKC2	A0A0A0MRE1;B4DJ07;A0A0A0MSB8;Q9UPT5;C9JME6;B5MCY9;K7ERQ5	5;5;5;5;3;3;3;1	5;5;5;5;3;3;3;1	5;5;5;5;3;3;3;1	Exocyst complex component 7	EXOC7	tr|A0A0A0MRE1|A0A0A0MRE1_HUMAN Exocyst complex component 7 (Fragment) OS=Homo sapiens GN=EXOC7 PE=1 SV=1;tr|B4DJ07|B4DJ07_HUMAN Exocyst complex component 7 OS=Homo sapiens GN=EXOC7 PE=1 SV=1;tr|A0A0A0MSB8|A0A0A0MSB8_HUMAN Exocyst complex component 7 OS=Hom	8	5	5	5	3	2	3	4	5	2	2	4	4	3	2	3	4	5	2	2	4	4	3	2	3	4	5	2	2	4	4	11	11	11	70.2	617	617;656;693;735;121;159;168;122	0	14.978	By MS/MS	By MS/MS	By MS/MS
G3V5X4;A0A0A0MRE3;Q8WXH0;A0A0C4DGK3;G3V5D3;G3V403;A0A0C4DH87	G3V5X4;A0A0A0MRE3;Q8WXH0;A0A0C4DGK3	10;10;10;5;1;1;1	10;10;10;5;1;1;1	10;10;10;5;1;1;1	Nesprin-2	SYNE2	tr|G3V5X4|G3V5X4_HUMAN Nesprin-2 OS=Homo sapiens GN=SYNE2 PE=1 SV=1;tr|A0A0A0MRE3|A0A0A0MRE3_HUMAN Nesprin-2 OS=Homo sapiens GN=SYNE2 PE=1 SV=1;sp|Q8WXH0|SYNE2_HUMAN Nesprin-2 OS=Homo sapiens GN=SYNE2 PE=1 SV=3;tr|A0A0C4DGK3|A0A0C4DGK3_HUMAN Nesprin-2 OS=H	7	10	10	10	9	6	5	9	4	5	8	7	6	9	6	5	9	4	5	8	7	6	9	6	5	9	4	5	8	7	6	1.8	1.8	1.8	787.71	6818	6818;6824;6885;3541;162;172;668	0	17.347	By MS/MS	By MS/MS	By MS/MS
A0A0A0MRE6;O94967	A0A0A0MRE6;O94967	3;3	3;3	3;3	WD repeat-containing protein 47	WDR47	tr|A0A0A0MRE6|A0A0A0MRE6_HUMAN WD repeat-containing protein 47 OS=Homo sapiens GN=WDR47 PE=1 SV=1;sp|O94967|WDR47_HUMAN WD repeat-containing protein 47 OS=Homo sapiens GN=WDR47 PE=1 SV=1	2	3	3	3	3	2	2	3	3	2	3	3	2	3	2	2	3	3	2	3	3	2	3	2	2	3	3	2	3	3	2	4.9	4.9	4.9	98.701	893	893;919	0	6.4968	By MS/MS	By matching	By MS/MS
A0A0A0MRE9;A0A0A0MRF6;Q99996;H7BYL6	A0A0A0MRE9;A0A0A0MRF6;Q99996;H7BYL6	4;4;4;3	4;4;4;3	4;4;4;3	A-kinase anchor protein 9	AKAP9	tr|A0A0A0MRE9|A0A0A0MRE9_HUMAN A-kinase anchor protein 9 OS=Homo sapiens GN=AKAP9 PE=1 SV=1;tr|A0A0A0MRF6|A0A0A0MRF6_HUMAN A-kinase anchor protein 9 OS=Homo sapiens GN=AKAP9 PE=1 SV=1;sp|Q99996|AKAP9_HUMAN A-kinase anchor protein 9 OS=Homo sapiens GN=AKAP9	4	4	4	4	4	4	2	4	2	2	3	3	3	4	4	2	4	2	2	3	3	3	4	4	2	4	2	2	3	3	3	1.6	1.6	1.6	362.57	3126	3126;3910;3911;1769	0	6.8994	By matching	By MS/MS	By matching
A0A0A0MRI1;Q8IXQ4	A0A0A0MRI1;Q8IXQ4	4;4	4;4	4;4	GPALPP motifs-containing protein 1	GPALPP1	tr|A0A0A0MRI1|A0A0A0MRI1_HUMAN GPALPP motifs-containing protein 1 OS=Homo sapiens GN=GPALPP1 PE=1 SV=1;sp|Q8IXQ4|GPAM1_HUMAN GPALPP motifs-containing protein 1 OS=Homo sapiens GN=GPALPP1 PE=1 SV=1	2	4	4	4	3	3	2	3	4	3	4	3	4	3	3	2	3	4	3	4	3	4	3	3	2	3	4	3	4	3	4	12.4	12.4	12.4	37.971	338	338;340	0	10.622	By MS/MS	By MS/MS	By matching
A0A0A0MRI2;Q9UNH7;G3V5X9;G3V2U1;H0YJF8;G3V4Z5	A0A0A0MRI2;Q9UNH7;G3V5X9	10;10;5;2;2;2	10;10;5;2;2;2	9;9;4;1;1;1	Sorting nexin-6;Sorting nexin-6, N-terminally processed	SNX6	tr|A0A0A0MRI2|A0A0A0MRI2_HUMAN Sorting nexin 6, isoform CRA_b OS=Homo sapiens GN=SNX6 PE=1 SV=1;sp|Q9UNH7|SNX6_HUMAN Sorting nexin-6 OS=Homo sapiens GN=SNX6 PE=1 SV=1;tr|G3V5X9|G3V5X9_HUMAN Sorting nexin-6 (Fragment) OS=Homo sapiens GN=SNX6 PE=1 SV=1	6	10	10	9	10	8	8	9	10	8	6	10	7	10	8	8	9	10	8	6	10	7	9	7	7	8	9	7	5	9	6	23.9	23.9	23.9	47.804	418	418;406;239;132;150;169	0	68.761	By MS/MS	By MS/MS	By MS/MS
A0A0A0MRJ0;Q5VT25;A0A0A0MRJ1;H0Y5V1;H0Y6V3;H0Y7V8;H0Y6R0	A0A0A0MRJ0;Q5VT25;A0A0A0MRJ1;H0Y5V1	5;5;3;3;2;2;1	5;5;3;3;2;2;1	5;5;3;3;2;2;1	Non-specific serine/threonine protein kinase;Serine/threonine-protein kinase MRCK alpha	CDC42BPA	tr|A0A0A0MRJ0|A0A0A0MRJ0_HUMAN Serine/threonine-protein kinase MRCK alpha OS=Homo sapiens GN=CDC42BPA PE=1 SV=1;sp|Q5VT25|MRCKA_HUMAN Serine/threonine-protein kinase MRCK alpha OS=Homo sapiens GN=CDC42BPA PE=1 SV=1;tr|A0A0A0MRJ1|A0A0A0MRJ1_HUMAN Serine/thr	7	5	5	5	3	2	2	4	2	3	4	4	3	3	2	2	4	2	3	4	4	3	3	2	2	4	2	3	4	4	3	3.4	3.4	3.4	193.63	1699	1699;1732;1018;1048;728;984;546	0	7.7504	By MS/MS	By MS/MS	By MS/MS
A0A0A0MRJ2;Q5VTZ4;P18847	A0A0A0MRJ2;Q5VTZ4;P18847	4;4;4	4;4;4	4;4;4	Cyclic AMP-dependent transcription factor ATF-3	ATF3	tr|A0A0A0MRJ2|A0A0A0MRJ2_HUMAN Cyclic AMP-dependent transcription factor ATF-3 (Fragment) OS=Homo sapiens GN=ATF3 PE=1 SV=1;tr|Q5VTZ4|Q5VTZ4_HUMAN Cyclic AMP-dependent transcription factor ATF-3 (Fragment) OS=Homo sapiens GN=ATF3 PE=1 SV=1;sp|P18847|ATF3_H	3	4	4	4	4	3	4	4	4	3	3	4	3	4	3	4	4	4	3	3	4	3	4	3	4	4	4	3	3	4	3	34	34	34	17.643	153	153;175;181	0	27.184	By MS/MS	By MS/MS	By MS/MS
F6S8N6;A0A0A0MRJ6;H7BY58;P22061;F8WDT3;F8WAV5;F8WAX2;H7C4X2;C9J0F2	F6S8N6;A0A0A0MRJ6;H7BY58;P22061	5;5;5;5;2;2;2;1;1	5;5;5;5;2;2;2;1;1	5;5;5;5;2;2;2;1;1	Protein-L-isoaspartate O-methyltransferase;Protein-L-isoaspartate(D-aspartate) O-methyltransferase	PCMT1	tr|F6S8N6|F6S8N6_HUMAN Protein-L-isoaspartate(D-aspartate) O-methyltransferase OS=Homo sapiens GN=PCMT1 PE=1 SV=1;tr|A0A0A0MRJ6|A0A0A0MRJ6_HUMAN Protein-L-isoaspartate O-methyltransferase OS=Homo sapiens GN=PCMT1 PE=1 SV=1;tr|H7BY58|H7BY58_HUMAN Protein-L-	9	5	5	5	5	3	3	3	4	4	3	4	4	5	3	3	3	4	4	3	4	4	5	3	3	3	4	4	3	4	4	20.8	20.8	20.8	26.626	250	250;285;286;227;120;124;130;67;96	0	14.373	By MS/MS	By MS/MS	By MS/MS
A0A0C4DFQ1;A0A0A0MRK6;Q13505	A0A0C4DFQ1;A0A0A0MRK6;Q13505	4;4;4	4;4;4	4;4;4	Metaxin-1	MTX1	tr|A0A0C4DFQ1|A0A0C4DFQ1_HUMAN Metaxin-1 OS=Homo sapiens GN=MTX1 PE=1 SV=1;tr|A0A0A0MRK6|A0A0A0MRK6_HUMAN Metaxin 1, isoform CRA_b OS=Homo sapiens GN=MTX1 PE=1 SV=1;sp|Q13505|MTX1_HUMAN Metaxin-1 OS=Homo sapiens GN=MTX1 PE=1 SV=2	3	4	4	4	3	3	2	3	3	3	3	3	3	3	3	2	3	3	3	3	3	3	3	3	2	3	3	3	3	3	3	13.1	13.1	13.1	47.994	435	435;466;466	0	10.868	By MS/MS	By MS/MS	By MS/MS
J3QSX6;F8W8M4;A0A0A0MRL6;O14639;H0Y7N6;F6XFR5	J3QSX6;F8W8M4;A0A0A0MRL6;O14639;H0Y7N6;F6XFR5	2;2;2;2;1;1	2;2;2;2;1;1	2;2;2;2;1;1	Actin-binding LIM protein 1	ABLIM1	tr|J3QSX6|J3QSX6_HUMAN Actin-binding LIM protein 1 OS=Homo sapiens GN=ABLIM1 PE=1 SV=2;tr|F8W8M4|F8W8M4_HUMAN Actin-binding LIM protein 1 OS=Homo sapiens GN=ABLIM1 PE=1 SV=1;tr|A0A0A0MRL6|A0A0A0MRL6_HUMAN Actin-binding LIM protein 1 OS=Homo sapiens GN=ABLI	6	2	2	2	2	2	2	2	2	2	2	2	2	2	2	2	2	2	2	2	2	2	2	2	2	2	2	2	2	2	2	7.2	7.2	7.2	46.07	401	401;718;746;778;172;173	0	7.1082	By MS/MS	By MS/MS	By MS/MS
A0A0A0MRL7;P55210	A0A0A0MRL7;P55210	1;1	1;1	1;1	Caspase-7;Caspase-7 subunit p20;Caspase-7 subunit p11	CASP7	tr|A0A0A0MRL7|A0A0A0MRL7_HUMAN Caspase-7 OS=Homo sapiens GN=CASP7 PE=1 SV=1;sp|P55210|CASP7_HUMAN Caspase-7 OS=Homo sapiens GN=CASP7 PE=1 SV=1	2	1	1	1	0	1	0	0	1	0	1	1	0	0	1	0	0	1	0	1	1	0	0	1	0	0	1	0	1	1	0	3.6	3.6	3.6	43.728	388	388;303	0.00051773	3.642		By MS/MS
A0A0A0MRM8;A0A0D9SGC1;E7EW20;Q9UM54;Q5JVM0	A0A0A0MRM8;A0A0D9SGC1;E7EW20;Q9UM54	19;18;18;18;1	19;18;18;18;1	19;18;18;18;1	Unconventional myosin-VI	MYO6	tr|A0A0A0MRM8|A0A0A0MRM8_HUMAN Unconventional myosin-VI OS=Homo sapiens GN=MYO6 PE=1 SV=1;tr|A0A0D9SGC1|A0A0D9SGC1_HUMAN Unconventional myosin-VI OS=Homo sapiens GN=MYO6 PE=1 SV=1;tr|E7EW20|E7EW20_HUMAN Unconventional myosin-VI OS=Homo sapiens GN=MYO6 PE=1	5	19	19	19	16	14	14	14	15	13	15	14	15	16	14	14	14	15	13	15	14	15	16	14	14	14	15	13	15	14	15	19.8	19.8	19.8	145.01	1253	1253;1294;1295;1294;174	0	100.9	By MS/MS	By MS/MS	By MS/MS
A0A0A0MRM9;Q14978;S4R349;S4R402;S4R341;S4R3C2	A0A0A0MRM9;Q14978	11;11;4;1;1;1	11;11;4;1;1;1	11;11;4;1;1;1	Nucleolar and coiled-body phosphoprotein 1	NOLC1	tr|A0A0A0MRM9|A0A0A0MRM9_HUMAN Nucleolar and coiled-body phosphoprotein 1 (Fragment) OS=Homo sapiens GN=NOLC1 PE=1 SV=1;sp|Q14978|NOLC1_HUMAN Nucleolar and coiled-body phosphoprotein 1 OS=Homo sapiens GN=NOLC1 PE=1 SV=2	6	11	11	11	10	9	10	8	8	9	9	9	9	10	9	10	8	8	9	9	9	9	10	9	10	8	8	9	9	9	9	13.3	13.3	13.3	74.543	708	708;699;258;46;73;281	0	32.735	By MS/MS	By MS/MS	By MS/MS
A0A0A0MRP2;O14772;E9PK10;E9PMK0;E9PMM4;A6NHC7;E9PKE1;H0YDF0;V9GXZ4	A0A0A0MRP2;O14772;E9PK10;E9PMK0;E9PMM4;A6NHC7;E9PKE1;H0YDF0;V9GXZ4	2;2;1;1;1;1;1;1;1	2;2;1;1;1;1;1;1;1	2;2;1;1;1;1;1;1;1	Fucose-1-phosphate guanylyltransferase	FPGT;FPGT-TNNI3K	tr|A0A0A0MRP2|A0A0A0MRP2_HUMAN Fucose-1-phosphate guanylyltransferase OS=Homo sapiens GN=FPGT PE=1 SV=1;sp|O14772|FPGT_HUMAN Fucose-1-phosphate guanylyltransferase OS=Homo sapiens GN=FPGT PE=1 SV=2;tr|E9PK10|E9PK10_HUMAN Fucose-1-phosphate guanylyltransfer	9	2	2	2	2	2	2	1	2	2	0	2	2	2	2	2	1	2	2	0	2	2	2	2	2	1	2	2	0	2	2	3.5	3.5	3.5	68.009	607	607;594;101;128;137;151;162;174;949	0.00074571	3.2027	By MS/MS	By MS/MS	By MS/MS
A0A0A0MRP6;B7ZLQ5;P28370	A0A0A0MRP6;B7ZLQ5;P28370	6;6;6	3;3;3	3;3;3	Probable global transcription activator SNF2L1	SMARCA1	tr|A0A0A0MRP6|A0A0A0MRP6_HUMAN Probable global transcription activator SNF2L1 OS=Homo sapiens GN=SMARCA1 PE=1 SV=1;tr|B7ZLQ5|B7ZLQ5_HUMAN Probable global transcription activator SNF2L1 OS=Homo sapiens GN=SMARCA1 PE=1 SV=1;sp|P28370|SMCA1_HUMAN Probable glo	3	6	3	3	6	6	6	6	6	6	6	6	6	3	3	3	3	3	3	3	3	3	3	3	3	3	3	3	3	3	3	6.6	4.2	4.2	122.86	1058	1058;1070;1054	0	9.4089	By MS/MS	By MS/MS	By MS/MS
A0A0A0MRR1;Q5VV50;Q5VV52	A0A0A0MRR1;Q5VV50;Q5VV52	1;1;1	1;1;1	1;1;1	Zinc finger protein 691	ZNF691	tr|A0A0A0MRR1|A0A0A0MRR1_HUMAN Zinc finger protein 691 (Fragment) OS=Homo sapiens GN=ZNF691 PE=1 SV=1;tr|Q5VV50|Q5VV50_HUMAN Zinc finger protein 691 OS=Homo sapiens GN=ZNF691 PE=1 SV=1;sp|Q5VV52|ZN691_HUMAN Zinc finger protein 691 OS=Homo sapiens GN=ZNF691	3	1	1	1	0	1	0	0	0	0	0	1	0	0	1	0	0	0	0	0	1	0	0	1	0	0	0	0	0	1	0	4.4	4.4	4.4	33.708	296	296;306;312	0.0099166	2.2347		By MS/MS
A0A0A0MRR7;P09234	A0A0A0MRR7;P09234	2;2	2;2	2;2	U1 small nuclear ribonucleoprotein C	SNRPC	tr|A0A0A0MRR7|A0A0A0MRR7_HUMAN U1 small nuclear ribonucleoprotein C OS=Homo sapiens GN=SNRPC PE=1 SV=1;sp|P09234|RU1C_HUMAN U1 small nuclear ribonucleoprotein C OS=Homo sapiens GN=SNRPC PE=1 SV=1	2	2	2	2	2	2	1	2	1	1	2	2	2	2	2	1	2	1	1	2	2	2	2	2	1	2	1	1	2	2	2	16.7	16.7	16.7	19.687	180	180;159	0	17.706	By MS/MS	By MS/MS	By MS/MS
B6VEX4;A0A0A0MRT6;Q8IZP0	B6VEX4;A0A0A0MRT6;Q8IZP0	9;9;9	9;9;9	7;7;7	Abl interactor 1	ABI1	tr|B6VEX4|B6VEX4_HUMAN Abl interactor 1 OS=Homo sapiens GN=ABI1 PE=1 SV=1;tr|A0A0A0MRT6|A0A0A0MRT6_HUMAN Abl interactor 1 OS=Homo sapiens GN=ABI1 PE=1 SV=1;sp|Q8IZP0|ABI1_HUMAN Abl interactor 1 OS=Homo sapiens GN=ABI1 PE=1 SV=4	3	9	9	7	9	7	6	6	7	7	8	8	5	9	7	6	6	7	7	8	8	5	7	6	5	5	6	5	6	7	5	28.5	28.5	22.1	43.294	393	393;475;508	0	18.601	By MS/MS	By MS/MS	By MS/MS
B4DZ84;D3DX48;A0A0A0MRU0;A0A0D9SFF8;D3DX49;A0A0C4DH75;Q14168;E5RI47;A0A087WVY2;E5RFN8;A0A087X0C7;E5RK50;E5RJK0;E5RK44;E5RI32;E5RIU3	B4DZ84;D3DX48;A0A0A0MRU0;A0A0D9SFF8;D3DX49;A0A0C4DH75;Q14168;E5RI47	5;5;5;5;5;5;5;3;2;1;1;1;1;1;1;1	5;5;5;5;5;5;5;3;2;1;1;1;1;1;1;1	5;5;5;5;5;5;5;3;2;1;1;1;1;1;1;1	MAGUK p55 subfamily member 2	MPP2	tr|B4DZ84|B4DZ84_HUMAN MAGUK p55 subfamily member 2 OS=Homo sapiens GN=MPP2 PE=1 SV=1;tr|D3DX48|D3DX48_HUMAN MAGUK p55 subfamily member 2 OS=Homo sapiens GN=MPP2 PE=1 SV=1;tr|A0A0A0MRU0|A0A0A0MRU0_HUMAN MAGUK p55 subfamily member 2 OS=Homo sapiens GN=MPP2	16	5	5	5	5	3	4	3	2	2	2	3	3	5	3	4	3	2	2	2	3	3	5	3	4	3	2	2	2	3	3	10.4	10.4	10.4	60.516	541	541;552;569;573;576;597;576;190;186;73;112;126;140;144;148;151	0	7.7031	By MS/MS	By matching	By MS/MS
A0A0A0MRV0;Q9P2E9;A0A087WVV2;F8W7S5;A0A087WU26;A2A2S5;V9GY78	A0A0A0MRV0;Q9P2E9;A0A087WVV2;F8W7S5	28;28;25;24;12;3;1	28;28;25;24;12;3;1	28;28;25;24;12;3;1	Ribosome-binding protein 1	RRBP1	tr|A0A0A0MRV0|A0A0A0MRV0_HUMAN Ribosome-binding protein 1 OS=Homo sapiens GN=RRBP1 PE=1 SV=1;sp|Q9P2E9|RRBP1_HUMAN Ribosome-binding protein 1 OS=Homo sapiens GN=RRBP1 PE=1 SV=4;tr|A0A087WVV2|A0A087WVV2_HUMAN Ribosome-binding protein 1 OS=Homo sapiens GN=RR	7	28	28	28	25	27	24	23	26	23	25	25	26	25	27	24	23	26	23	25	25	26	25	27	24	23	26	23	25	25	26	25	25	25	152.45	1410	1410;1410;934;751;346;300;229	0	219.75	By MS/MS	By MS/MS	By MS/MS
C9J8U3;C9JZ40;A0A0A0MRW7;Q7Z2E3	C9J8U3;C9JZ40;A0A0A0MRW7;Q7Z2E3	1;1;1;1	1;1;1;1	1;1;1;1	Aprataxin	APTX	tr|C9J8U3|C9J8U3_HUMAN Aprataxin (Fragment) OS=Homo sapiens GN=APTX PE=1 SV=1;tr|C9JZ40|C9JZ40_HUMAN Aprataxin (Fragment) OS=Homo sapiens GN=APTX PE=1 SV=1;tr|A0A0A0MRW7|A0A0A0MRW7_HUMAN Aprataxin OS=Homo sapiens GN=APTX PE=1 SV=1;sp|Q7Z2E3|APTX_HUMAN Apra	4	1	1	1	1	1	1	1	1	1	1	1	1	1	1	1	1	1	1	1	1	1	1	1	1	1	1	1	1	1	1	17.4	17.4	17.4	17.731	155	155;216;336;356	0.0074847	2.2852	By MS/MS	By matching	By matching
C9JB16;A0A0A0MRX1;Q12926	C9JB16;A0A0A0MRX1;Q12926	1;1;1	1;1;1	1;1;1	ELAV-like protein;ELAV-like protein 2	ELAVL2	tr|C9JB16|C9JB16_HUMAN ELAV-like protein 2 (Fragment) OS=Homo sapiens GN=ELAVL2 PE=1 SV=1;tr|A0A0A0MRX1|A0A0A0MRX1_HUMAN ELAV-like protein OS=Homo sapiens GN=ELAVL2 PE=1 SV=1;sp|Q12926|ELAV2_HUMAN ELAV-like protein 2 OS=Homo sapiens GN=ELAVL2 PE=1 SV=2	3	1	1	1	1	1	1	1	0	0	1	0	1	1	1	1	1	0	0	1	0	1	1	1	1	1	0	0	1	0	1	16.7	16.7	16.7	10.118	90	90;389;359	0.0014764	3.0687	By MS/MS	By matching	By matching
A0A0A0MRX2;Q96HY6	A0A0A0MRX2;Q96HY6	4;4	4;4	4;4	DDRGK domain-containing protein 1	DDRGK1	tr|A0A0A0MRX2|A0A0A0MRX2_HUMAN DDRGK domain-containing protein 1 OS=Homo sapiens GN=DDRGK1 PE=1 SV=1;sp|Q96HY6|DDRGK_HUMAN DDRGK domain-containing protein 1 OS=Homo sapiens GN=DDRGK1 PE=1 SV=2	2	4	4	4	4	4	3	3	3	3	2	3	3	4	4	3	3	3	3	2	3	3	4	4	3	3	3	3	2	3	3	26.5	26.5	26.5	33.939	298	298;314	0	154.16	By MS/MS	By MS/MS	By MS/MS
F8WDP1;A0A0A0MRY0;Q8WUA7	F8WDP1;A0A0A0MRY0;Q8WUA7	1;1;1	1;1;1	1;1;1	TBC1 domain family member 22A	TBC1D22A	tr|F8WDP1|F8WDP1_HUMAN TBC1 domain family member 22A OS=Homo sapiens GN=TBC1D22A PE=1 SV=1;tr|A0A0A0MRY0|A0A0A0MRY0_HUMAN TBC1 domain family member 22A OS=Homo sapiens GN=TBC1D22A PE=1 SV=1;sp|Q8WUA7|TB22A_HUMAN TBC1 domain family member 22A OS=Homo sapien	3	1	1	1	1	0	1	0	0	0	1	0	0	1	0	1	0	0	0	1	0	0	1	0	1	0	0	0	1	0	0	9.3	9.3	9.3	25.766	237	237;487;517	0	6.5793	By MS/MS		By MS/MS
E7EW15;E7EMV7;A0A0A0MRZ4;Q15025	E7EW15;E7EMV7;A0A0A0MRZ4;Q15025	2;2;2;2	2;2;2;2	2;2;2;2	TNFAIP3-interacting protein 1	TNIP1	tr|E7EW15|E7EW15_HUMAN TNFAIP3-interacting protein 1 (Fragment) OS=Homo sapiens GN=TNIP1 PE=1 SV=1;tr|E7EMV7|E7EMV7_HUMAN TNFAIP3-interacting protein 1 OS=Homo sapiens GN=TNIP1 PE=1 SV=1;tr|A0A0A0MRZ4|A0A0A0MRZ4_HUMAN TNFAIP3-interacting protein 1 OS=Homo	4	2	2	2	2	2	2	2	2	2	2	2	2	2	2	2	2	2	2	2	2	2	2	2	2	2	2	2	2	2	2	10.1	10.1	10.1	27.826	257	257;492;619;636	0.00050723	3.4104	By matching	By MS/MS	By MS/MS
G3V2G2;G3V2G1;G3V3T6;G3V328;G3V4U9;C9JQV6;A0A0A0MS38;G3V3R7;F5H211;P54252;D3VVH9;A0A087X1A8;S4R399;G3V526;E9PJN5;A0A087WXY4	G3V2G2;G3V2G1;G3V3T6;G3V328;G3V4U9;C9JQV6;A0A0A0MS38;G3V3R7;F5H211;P54252;D3VVH9;A0A087X1A8	3;3;3;3;3;3;3;3;3;3;2;2;1;1;1;1	3;3;3;3;3;3;3;3;3;3;2;2;1;1;1;1	3;3;3;3;3;3;3;3;3;3;2;2;1;1;1;1	Ataxin-3	ATXN3	tr|G3V2G2|G3V2G2_HUMAN Ataxin-3 (Fragment) OS=Homo sapiens GN=ATXN3 PE=1 SV=1;tr|G3V2G1|G3V2G1_HUMAN Ataxin-3 (Fragment) OS=Homo sapiens GN=ATXN3 PE=1 SV=1;tr|G3V3T6|G3V3T6_HUMAN Ataxin-3 (Fragment) OS=Homo sapiens GN=ATXN3 PE=1 SV=1;tr|G3V328|G3V328_HUMAN	16	3	3	3	3	3	3	3	3	3	3	3	3	3	3	3	3	3	3	3	3	3	3	3	3	3	3	3	3	3	3	41.7	41.7	41.7	17.252	151	151;223;232;260;278;291;310;329;370;364;301;324;199;200;205;288	0	30.384	By MS/MS	By MS/MS	By MS/MS
S4R3N9;A0A0A0MS41;Q9BWM7	S4R3N9;A0A0A0MS41;Q9BWM7	1;1;1	1;1;1	1;1;1	Sideroflexin;Sideroflexin-3	SFXN3	tr|S4R3N9|S4R3N9_HUMAN Sideroflexin-3 OS=Homo sapiens GN=SFXN3 PE=1 SV=1;tr|A0A0A0MS41|A0A0A0MS41_HUMAN Sideroflexin OS=Homo sapiens GN=SFXN3 PE=1 SV=1;sp|Q9BWM7|SFXN3_HUMAN Sideroflexin-3 OS=Homo sapiens GN=SFXN3 PE=1 SV=2	3	1	1	1	1	1	1	0	1	1	1	1	1	1	1	1	0	1	1	1	1	1	1	1	1	0	1	1	1	1	1	5.1	5.1	5.1	19.605	177	177;321;325	0.0066225	2.3555	By MS/MS	By MS/MS	By MS/MS
A0A0A0MS45;J3KNI1;Q9H9E3;H3BSD2;H3BMV9;E9PRT5;J3KRB5;J3QLW1;H3BQB2	A0A0A0MS45;J3KNI1;Q9H9E3	8;8;8;3;3;2;2;1;1	8;8;8;3;3;2;2;1;1	8;8;8;3;3;2;2;1;1	Conserved oligomeric Golgi complex subunit 4	COG4	tr|A0A0A0MS45|A0A0A0MS45_HUMAN Conserved oligomeric Golgi complex subunit 4 OS=Homo sapiens GN=COG4 PE=1 SV=1;tr|J3KNI1|J3KNI1_HUMAN Conserved oligomeric Golgi complex subunit 4 OS=Homo sapiens GN=COG4 PE=1 SV=1;sp|Q9H9E3|COG4_HUMAN Conserved oligomeric Go	9	8	8	8	3	5	6	5	5	5	6	4	5	3	5	6	5	5	5	6	4	5	3	5	6	5	5	5	6	4	5	12.8	12.8	12.8	87.183	768	768;789;785;130;193;100;158;72;143	0	27.101	By matching	By MS/MS	By MS/MS
A0A0A0MS51;A0A0A0MT01;CON__Q3SX14;P06396;Q5T0I0	A0A0A0MS51;A0A0A0MT01;CON__Q3SX14;P06396	5;5;5;5;2	5;5;5;5;2	5;5;5;5;2	Gelsolin	GSN	tr|A0A0A0MS51|A0A0A0MS51_HUMAN Gelsolin OS=Homo sapiens GN=GSN PE=1 SV=1;tr|A0A0A0MT01|A0A0A0MT01_HUMAN Gelsolin OS=Homo sapiens GN=GSN PE=1 SV=1;;sp|P06396|GELS_HUMAN Gelsolin OS=Homo sapiens GN=GSN PE=1 SV=1	5	5	5	5	5	5	5	4	5	4	5	4	4	5	5	5	4	5	4	5	4	4	5	5	5	4	5	4	5	4	4	6.8	6.8	6.8	82.525	748	748;767;781;782;260	0	11.132	By MS/MS	By MS/MS	By MS/MS
Q8WU40;Q5SWX3;A0A0A0MS52;A0A0A0MT11;Q13555;H0Y6G2	Q8WU40;Q5SWX3;A0A0A0MS52;A0A0A0MT11;Q13555;H0Y6G2	2;2;2;2;2;1	1;1;1;1;1;1	1;1;1;1;1;1	Calcium/calmodulin-dependent protein kinase type II subunit gamma	CAMK2G	tr|Q8WU40|Q8WU40_HUMAN CAMK2G protein (Fragment) OS=Homo sapiens GN=CAMK2G PE=1 SV=2;tr|Q5SWX3|Q5SWX3_HUMAN Calcium/calmodulin-dependent protein kinase (CaM kinase) II gamma, isoform CRA_n OS=Homo sapiens GN=CAMK2G PE=1 SV=1;tr|A0A0A0MS52|A0A0A0MS52_HUMAN	6	2	1	1	2	2	2	2	2	2	2	2	2	1	1	1	1	1	1	1	1	1	1	1	1	1	1	1	1	1	1	6.2	3.5	3.5	50.924	453	453;516;539;558;558;335	0	5.1038	By matching	By matching	By MS/MS
A0A0A0MS59;A0A0C4DFX4;Q6ZRS2	A0A0A0MS59;A0A0C4DFX4;Q6ZRS2	5;5;5	5;5;5	5;5;5	Helicase SRCAP	SRCAP	tr|A0A0A0MS59|A0A0A0MS59_HUMAN Helicase SRCAP OS=Homo sapiens GN=SRCAP PE=1 SV=1;tr|A0A0C4DFX4|A0A0C4DFX4_HUMAN Uncharacterized protein (Fragment) OS=Homo sapiens PE=4 SV=1;sp|Q6ZRS2|SRCAP_HUMAN Helicase SRCAP OS=Homo sapiens GN=SRCAP PE=1 SV=3	3	5	5	5	4	4	3	4	3	3	5	4	5	4	4	3	4	3	3	5	4	5	4	4	3	4	3	3	5	4	5	2.5	2.5	2.5	315.61	2971	2971;3053;3230	0	124.41	By MS/MS	By MS/MS	By MS/MS
A0A0A0MS70;H0Y4G9;A0A0A0MST0;Q99836	A0A0A0MS70;H0Y4G9;A0A0A0MST0;Q99836	1;1;1;1	1;1;1;1	1;1;1;1	Myeloid differentiation primary response protein MyD88	MYD88	tr|A0A0A0MS70|A0A0A0MS70_HUMAN Myeloid differentiation primary response protein MyD88 OS=Homo sapiens GN=MYD88 PE=1 SV=1;tr|H0Y4G9|H0Y4G9_HUMAN Myeloid differentiation primary response protein MyD88 (Fragment) OS=Homo sapiens GN=MYD88 PE=1 SV=1;tr|A0A0A0MS	4	1	1	1	1	0	0	1	0	0	0	1	0	1	0	0	1	0	0	0	1	0	1	0	0	1	0	0	0	1	0	6.5	6.5	6.5	34.58	309	309;316;317;296	0.007281	2.3303	By MS/MS
F8VYN8;A0A0A0MS84;J3KNW7;Q9Y592	F8VYN8;A0A0A0MS84;J3KNW7;Q9Y592	2;2;2;2	2;2;2;2	2;2;2;2	Centrosomal protein of 83 kDa	CEP83	tr|F8VYN8|F8VYN8_HUMAN Centrosomal protein of 83 kDa OS=Homo sapiens GN=CEP83 PE=1 SV=1;tr|A0A0A0MS84|A0A0A0MS84_HUMAN Centrosomal protein of 83 kDa OS=Homo sapiens GN=CEP83 PE=1 SV=1;tr|J3KNW7|J3KNW7_HUMAN Centrosomal protein of 83 kDa OS=Homo sapiens GN=	4	2	2	2	1	1	1	2	1	1	0	1	1	1	1	1	2	1	1	0	1	1	1	1	1	2	1	1	0	1	1	6.5	6.5	6.5	41.53	352	352;472;701;693	0.0033238	2.684	By matching	By matching	By MS/MS
G3V578;H0YJT9;A0A0A0MS87;Q9UN36;G3V5L7;G3V5H8;G3V4S9	G3V578;H0YJT9;A0A0A0MS87;Q9UN36;G3V5L7;G3V5H8;G3V4S9	3;3;3;3;2;2;2	3;3;3;3;2;2;2	3;3;3;3;2;2;2	Protein NDRG2	NDRG2	tr|G3V578|G3V578_HUMAN Protein NDRG2 OS=Homo sapiens GN=NDRG2 PE=1 SV=1;tr|H0YJT9|H0YJT9_HUMAN Protein NDRG2 (Fragment) OS=Homo sapiens GN=NDRG2 PE=1 SV=1;tr|A0A0A0MS87|A0A0A0MS87_HUMAN Protein NDRG2 OS=Homo sapiens GN=NDRG2 PE=1 SV=1;sp|Q9UN36|NDRG2_HUMAN	7	3	3	3	3	2	2	1	3	2	2	3	2	3	2	2	1	3	2	2	3	2	3	2	2	1	3	2	2	3	2	16.5	16.5	16.5	31.093	284	284;287;356;371;218;273;301	0	8.2562	By MS/MS	By MS/MS	By MS/MS
A0A0A0MSA9;A0A0C4DG49;P15151	A0A0A0MSA9;A0A0C4DG49;P15151	3;3;3	3;3;3	3;3;3	Poliovirus receptor	PVR	tr|A0A0A0MSA9|A0A0A0MSA9_HUMAN Poliovirus receptor OS=Homo sapiens GN=PVR PE=1 SV=1;tr|A0A0C4DG49|A0A0C4DG49_HUMAN Poliovirus receptor OS=Homo sapiens GN=PVR PE=1 SV=1;sp|P15151|PVR_HUMAN Poliovirus receptor OS=Homo sapiens GN=PVR PE=1 SV=2	3	3	3	3	3	3	3	3	3	3	3	3	3	3	3	3	3	3	3	3	3	3	3	3	3	3	3	3	3	3	3	12	12	12	42.882	392	392;417;417	0	10.825	By MS/MS	By MS/MS	By MS/MS
E9PF18;A0A0A0MSE2;Q16836	E9PF18;A0A0A0MSE2;Q16836	5;5;5	5;5;5	5;5;5	Hydroxyacyl-coenzyme A dehydrogenase, mitochondrial	HADH	tr|E9PF18|E9PF18_HUMAN Hydroxyacyl-coenzyme A dehydrogenase, mitochondrial OS=Homo sapiens GN=HADH PE=1 SV=1;tr|A0A0A0MSE2|A0A0A0MSE2_HUMAN Hydroxyacyl-coenzyme A dehydrogenase, mitochondrial OS=Homo sapiens GN=HADH PE=1 SV=1;sp|Q16836|HCDH_HUMAN Hydroxyac	3	5	5	5	5	5	5	5	5	3	5	5	5	5	5	5	5	5	3	5	5	5	5	5	5	5	5	3	5	5	5	17.3	17.3	17.3	35.236	318	318;390;314	0	14.888	By MS/MS	By MS/MS	By MS/MS
A0A0B4J1T3;A0A0A0MSE7;Q86UA6	A0A0B4J1T3;A0A0A0MSE7;Q86UA6	1;1;1	1;1;1	1;1;1	RPA-interacting protein	RPAIN	tr|A0A0B4J1T3|A0A0B4J1T3_HUMAN RPA interacting protein, isoform CRA_a OS=Homo sapiens GN=RPAIN PE=1 SV=1;tr|A0A0A0MSE7|A0A0A0MSE7_HUMAN RPA-interacting protein OS=Homo sapiens GN=RPAIN PE=1 SV=1;sp|Q86UA6|RIP_HUMAN RPA-interacting protein OS=Homo sapiens G	3	1	1	1	1	0	0	0	0	0	0	1	0	1	0	0	0	0	0	0	1	0	1	0	0	0	0	0	0	1	0	13.2	13.2	13.2	24.77	219	219;231;219	0.0012321	3.0863	By matching
A0A0A0MSF9;Q8N954	A0A0A0MSF9;Q8N954	2;2	2;2	2;2	G patch domain-containing protein 11	GPATCH11	tr|A0A0A0MSF9|A0A0A0MSF9_HUMAN G patch domain-containing protein 11 OS=Homo sapiens GN=GPATCH11 PE=1 SV=1;sp|Q8N954|GPT11_HUMAN G patch domain-containing protein 11 OS=Homo sapiens GN=GPATCH11 PE=1 SV=3	2	2	2	2	1	1	1	1	2	2	1	1	2	1	1	1	1	2	2	1	1	2	1	1	1	1	2	2	1	1	2	13.3	13.3	13.3	33.277	285	285;259	0	4.7337	By MS/MS	By matching	By MS/MS
A0A0A0MSG5;B8ZZZ7;Q9NUQ6	A0A0A0MSG5;B8ZZZ7;Q9NUQ6	2;2;2	2;2;2	2;2;2	SPATS2-like protein	SPATS2L	tr|A0A0A0MSG5|A0A0A0MSG5_HUMAN SPATS2-like protein OS=Homo sapiens GN=SPATS2L PE=1 SV=1;tr|B8ZZZ7|B8ZZZ7_HUMAN DNA polymerase-transactivated protein 6, isoform CRA_b OS=Homo sapiens GN=SPATS2L PE=1 SV=1;sp|Q9NUQ6|SPS2L_HUMAN SPATS2-like protein OS=Homo sap	3	2	2	2	2	2	2	1	2	2	1	2	2	2	2	2	1	2	2	1	2	2	2	2	2	1	2	2	1	2	2	6.9	6.9	6.9	52.425	475	475;498;558	0.0033152	2.6598	By matching	By matching	By MS/MS
A0A0A0MSH9;Q86WJ1;A0A0A0MRH8;A0A087WTM4	A0A0A0MSH9;Q86WJ1;A0A0A0MRH8	10;10;7;4	10;10;7;4	10;10;7;4	Chromodomain-helicase-DNA-binding protein 1-like	CHD1L	tr|A0A0A0MSH9|A0A0A0MSH9_HUMAN Chromodomain-helicase-DNA-binding protein 1-like OS=Homo sapiens GN=CHD1L PE=1 SV=1;sp|Q86WJ1|CHD1L_HUMAN Chromodomain-helicase-DNA-binding protein 1-like OS=Homo sapiens GN=CHD1L PE=1 SV=2;tr|A0A0A0MRH8|A0A0A0MRH8_HUMAN Chro	4	10	10	10	10	9	10	10	10	9	9	10	10	10	9	10	10	10	9	9	10	10	10	9	10	10	10	9	9	10	10	14.6	14.6	14.6	89.974	797	797;897;616;377	0	26.659	By MS/MS	By MS/MS	By MS/MS
B3KPJ4;A0A0A0MSI2;Q8IXK0	B3KPJ4;A0A0A0MSI2;Q8IXK0	5;5;5	5;5;5	5;5;5	Polyhomeotic-like protein 2	PHC2	tr|B3KPJ4|B3KPJ4_HUMAN Polyhomeotic-like protein 2 OS=Homo sapiens GN=PHC2 PE=1 SV=1;tr|A0A0A0MSI2|A0A0A0MSI2_HUMAN Polyhomeotic-like protein 2 OS=Homo sapiens GN=PHC2 PE=1 SV=1;sp|Q8IXK0|PHC2_HUMAN Polyhomeotic-like protein 2 OS=Homo sapiens GN=PHC2 PE=1	3	5	5	5	5	3	2	2	2	1	3	4	2	5	3	2	2	2	1	3	4	2	5	3	2	2	2	1	3	4	2	15.3	15.3	15.3	50.403	464	464;830;858	0	11.395	By MS/MS	By MS/MS	By MS/MS
A0A0A0MSP0;O75185	A0A0A0MSP0;O75185	1;1	1;1	1;1	Calcium-transporting ATPase;Calcium-transporting ATPase type 2C member 2	ATP2C2	tr|A0A0A0MSP0|A0A0A0MSP0_HUMAN Calcium-transporting ATPase OS=Homo sapiens GN=ATP2C2 PE=1 SV=1;sp|O75185|AT2C2_HUMAN Calcium-transporting ATPase type 2C member 2 OS=Homo sapiens GN=ATP2C2 PE=1 SV=2	2	1	1	1	1	1	1	1	1	1	0	0	0	1	1	1	1	1	1	0	0	0	1	1	1	1	1	1	0	0	0	1.9	1.9	1.9	106.22	975	975;946	0.0092634	2.2552	By matching	By matching	By MS/MS
C9JRP1;A0A0A0MST8;E9PFN4;Q9Y6M7	C9JRP1;A0A0A0MST8;E9PFN4;Q9Y6M7	2;2;2;2	2;2;2;2	2;2;2;2	Anion exchange protein;Sodium bicarbonate cotransporter 3	SLC4A7	tr|C9JRP1|C9JRP1_HUMAN Anion exchange protein (Fragment) OS=Homo sapiens GN=SLC4A7 PE=1 SV=1;tr|A0A0A0MST8|A0A0A0MST8_HUMAN Anion exchange protein OS=Homo sapiens GN=SLC4A7 PE=1 SV=1;tr|E9PFN4|E9PFN4_HUMAN Anion exchange protein OS=Homo sapiens GN=SLC4A7 P	4	2	2	2	1	1	2	2	1	2	1	1	2	1	1	2	2	1	2	1	1	2	1	1	2	2	1	2	1	1	2	2	2	2	118.46	1051	1051;1201;1210;1214	0	5.0341	By MS/MS	By MS/MS	By MS/MS
A0A0A0MSW4;P48739;B3KYB6;B3KYB7	A0A0A0MSW4;P48739;B3KYB6	13;13;8;6	13;13;8;6	11;11;6;5	Phosphatidylinositol transfer protein beta isoform	PITPNB	tr|A0A0A0MSW4|A0A0A0MSW4_HUMAN Phosphatidylinositol transfer protein beta isoform OS=Homo sapiens GN=PITPNB PE=1 SV=1;sp|P48739|PIPNB_HUMAN Phosphatidylinositol transfer protein beta isoform OS=Homo sapiens GN=PITPNB PE=1 SV=2;tr|B3KYB6|B3KYB6_HUMAN Phosph	4	13	13	11	12	13	13	13	13	13	13	13	13	12	13	13	13	13	13	13	13	13	10	11	11	11	11	11	11	11	11	50.6	50.6	47.2	31.581	271	271;271;120;168	0	215.05	By MS/MS	By MS/MS	By MS/MS
A0A0A0MSX9;P41252;J3KR24;Q5TCD1;Q5TCC6	A0A0A0MSX9;P41252;J3KR24	29;29;27;6;2	29;29;27;6;2	29;29;27;6;2	Isoleucine--tRNA ligase, cytoplasmic	IARS	tr|A0A0A0MSX9|A0A0A0MSX9_HUMAN Isoleucine--tRNA ligase, cytoplasmic OS=Homo sapiens GN=IARS PE=1 SV=1;sp|P41252|SYIC_HUMAN Isoleucine--tRNA ligase, cytoplasmic OS=Homo sapiens GN=IARS PE=1 SV=2;tr|J3KR24|J3KR24_HUMAN Isoleucine--tRNA ligase, cytoplasmic OS	5	29	29	29	28	28	26	28	27	26	26	28	26	28	28	26	28	27	26	26	28	26	28	28	26	28	27	26	26	28	26	25.9	25.9	25.9	142.29	1242	1242;1262;1152;330;174	0	323.31	By MS/MS	By MS/MS	By MS/MS
A0A0A0MT02;P18615;A2ABK4;A0A0G2JI50;E9PD43;A0A0A0MSN9;E7ENC7;E7EWR7	A0A0A0MT02;P18615;A2ABK4;A0A0G2JI50;E9PD43;A0A0A0MSN9	6;6;5;5;5;5;1;1	6;6;5;5;5;5;1;1	6;6;5;5;5;5;1;1	Negative elongation factor E	NELFE	tr|A0A0A0MT02|A0A0A0MT02_HUMAN Negative elongation factor E (Fragment) OS=Homo sapiens GN=NELFE PE=1 SV=5;sp|P18615|NELFE_HUMAN Negative elongation factor E OS=Homo sapiens GN=NELFE PE=1 SV=3;tr|A2ABK4|A2ABK4_HUMAN Negative elongation factor E (Fragment) O	8	6	6	6	5	4	4	4	2	3	4	2	5	5	4	4	4	2	3	4	2	5	5	4	4	4	2	3	4	2	5	31.3	31.3	31.3	33.708	294	294;380;159;240;260;334;36;57	0	25.106	By MS/MS	By MS/MS	By MS/MS
A0A0A0MT33;Q9UPN6	A0A0A0MT33;Q9UPN6	5;5	5;5	5;5	Protein SCAF8	SCAF8	tr|A0A0A0MT33|A0A0A0MT33_HUMAN Protein SCAF8 OS=Homo sapiens GN=SCAF8 PE=1 SV=1;sp|Q9UPN6|SCAF8_HUMAN Protein SCAF8 OS=Homo sapiens GN=SCAF8 PE=1 SV=1	2	5	5	5	5	4	4	4	3	3	4	3	3	5	4	4	4	3	3	4	3	3	5	4	4	4	3	3	4	3	3	4.9	4.9	4.9	148.86	1349	1349;1271	0	6.5666	By MS/MS	By MS/MS	By MS/MS
A0A0A0MT60;Q5T1M5;X6RKW4	A0A0A0MT60;Q5T1M5	8;8;1	8;8;1	8;8;1	Peptidyl-prolyl cis-trans isomerase;FK506-binding protein 15	FKBP15	tr|A0A0A0MT60|A0A0A0MT60_HUMAN FK506-binding protein 15 (Fragment) OS=Homo sapiens GN=FKBP15 PE=1 SV=1;sp|Q5T1M5|FKB15_HUMAN FK506-binding protein 15 OS=Homo sapiens GN=FKBP15 PE=1 SV=2	3	8	8	8	8	8	7	8	7	7	7	6	8	8	8	7	8	7	7	7	6	8	8	8	7	8	7	7	7	6	8	9.4	9.4	9.4	136.27	1244	1244;1219;497	0	30.889	By MS/MS	By MS/MS	By MS/MS
A0A0A0MT83;P26440;H0YLC3;H7C4G6;H0YKV0;H0YN10;A0A087WVD3	A0A0A0MT83;P26440;H0YLC3;H7C4G6	6;6;4;3;2;2;1	6;6;4;3;2;2;1	6;6;4;3;2;2;1	Isovaleryl-CoA dehydrogenase, mitochondrial	IVD	tr|A0A0A0MT83|A0A0A0MT83_HUMAN Isovaleryl-CoA dehydrogenase, mitochondrial OS=Homo sapiens GN=IVD PE=1 SV=1;sp|P26440|IVD_HUMAN Isovaleryl-CoA dehydrogenase, mitochondrial OS=Homo sapiens GN=IVD PE=1 SV=1;tr|H0YLC3|H0YLC3_HUMAN Isovaleryl-CoA dehydrogenase	7	6	6	6	5	5	6	5	5	5	6	6	5	5	5	6	5	5	5	6	6	5	5	5	6	5	5	5	6	6	5	15.5	15.5	15.5	46.65	426	426;423;243;307;145;212;214	0	11.744	By MS/MS	By MS/MS	By MS/MS
A0A0A0MTB8;Q8NI36	A0A0A0MTB8;Q8NI36	18;18	18;18	18;18	WD repeat-containing protein 36	WDR36	tr|A0A0A0MTB8|A0A0A0MTB8_HUMAN WD repeat-containing protein 36 OS=Homo sapiens GN=WDR36 PE=1 SV=1;sp|Q8NI36|WDR36_HUMAN WD repeat-containing protein 36 OS=Homo sapiens GN=WDR36 PE=1 SV=1	2	18	18	18	14	13	13	11	11	11	14	13	13	14	13	13	11	11	11	14	13	13	14	13	13	11	11	11	14	13	13	26.4	26.4	26.4	99.365	895	895;951	0	63.565	By MS/MS	By MS/MS	By MS/MS
A0A0A0MTR7;A0A0A0MTC1;Q63HN8	A0A0A0MTR7;A0A0A0MTC1;Q63HN8	7;7;7	7;7;7	7;7;7	E3 ubiquitin-protein ligase RNF213	RNF213	tr|A0A0A0MTR7|A0A0A0MTR7_HUMAN E3 ubiquitin-protein ligase RNF213 OS=Homo sapiens GN=RNF213 PE=1 SV=1;tr|A0A0A0MTC1|A0A0A0MTC1_HUMAN E3 ubiquitin-protein ligase RNF213 OS=Homo sapiens GN=RNF213 PE=1 SV=1;sp|Q63HN8|RN213_HUMAN E3 ubiquitin-protein ligase RN	3	7	7	7	4	4	6	5	4	5	6	5	5	4	4	6	5	4	5	6	5	5	4	4	6	5	4	5	6	5	5	1.7	1.7	1.7	591.4	5207	5207;5256;5207	0	12.955	By MS/MS	By MS/MS	By MS/MS
E5RJN7;A0A0A0MTC4;A0A0A0MTD1;F8VPI7;E7EPX0;A0A0A0MTC6;E7EVJ4;E9PH62;A0A0A0MTC5;Q9NUL3;G5EA18;E7EVI1;E5RJ67;H0YBY0;E5RFK1	E5RJN7;A0A0A0MTC4;A0A0A0MTD1;F8VPI7;E7EPX0;A0A0A0MTC6;E7EVJ4;E9PH62;A0A0A0MTC5;Q9NUL3;G5EA18;E7EVI1	8;8;8;8;8;8;8;8;8;8;7;7;3;1;1	8;8;8;8;8;8;8;8;8;8;7;7;3;1;1	8;8;8;8;8;8;8;8;8;8;7;7;3;1;1	Double-stranded RNA-binding protein Staufen homolog 2	STAU2	tr|E5RJN7|E5RJN7_HUMAN Double-stranded RNA-binding protein Staufen homolog 2 (Fragment) OS=Homo sapiens GN=STAU2 PE=1 SV=1;tr|A0A0A0MTC4|A0A0A0MTC4_HUMAN Double-stranded RNA-binding protein Staufen homolog 2 OS=Homo sapiens GN=STAU2 PE=1 SV=1;tr|A0A0A0MTD1	15	8	8	8	8	5	7	6	7	5	6	8	5	8	5	7	6	7	5	6	8	5	8	5	7	6	7	5	6	8	5	32.8	32.8	32.8	34.861	320	320;398;473;479;491;504;511;538;570;570;291;390;135;162;204	0	17.915	By MS/MS	By MS/MS	By MS/MS
H0YDQ3;E9PMP7;H0Y424;E9PMS6;A0A0A0MTE2;E9PMT2;F8WD26;J3KP06;Q8WWI1	H0YDQ3;E9PMP7;H0Y424;E9PMS6;A0A0A0MTE2;E9PMT2;F8WD26;J3KP06;Q8WWI1	1;1;1;1;1;1;1;1;1	1;1;1;1;1;1;1;1;1	1;1;1;1;1;1;1;1;1	LIM domain only protein 7	LMO7	tr|H0YDQ3|H0YDQ3_HUMAN LIM domain only protein 7 (Fragment) OS=Homo sapiens GN=LMO7 PE=1 SV=1;tr|E9PMP7|E9PMP7_HUMAN LIM domain only protein 7 (Fragment) OS=Homo sapiens GN=LMO7 PE=1 SV=7;tr|H0Y424|H0Y424_HUMAN LIM domain only protein 7 (Fragment) OS=Homo	9	1	1	1	1	1	1	1	1	1	1	1	1	1	1	1	1	1	1	1	1	1	1	1	1	1	1	1	1	1	1	4.8	4.8	4.8	34.255	292	292;1046;1056;1275;1385;1398;1631;1668;1683	0.0098988	2.2159	By matching	By matching	By MS/MS
A0A0A0MTF7;Q9UQR1	A0A0A0MTF7;Q9UQR1	2;2	2;2	2;2	Zinc finger protein 148	ZNF148	tr|A0A0A0MTF7|A0A0A0MTF7_HUMAN Zinc finger protein 148 OS=Homo sapiens GN=ZNF148 PE=1 SV=1;sp|Q9UQR1|ZN148_HUMAN Zinc finger protein 148 OS=Homo sapiens GN=ZNF148 PE=1 SV=2	2	2	2	2	1	0	0	2	1	0	2	1	2	1	0	0	2	1	0	2	1	2	1	0	0	2	1	0	2	1	2	11.5	11.5	11.5	52.69	454	454;794	0	23.7	By matching
B7ZL25;A0A140TA45;A0A140TA40;A0A0A0MTG1;B4E0K6;A0A140T8Y0;A0A0G2JIA5;A0A140TA36;A0A140TA35;A0A0G2JL52;Q5ST30	B7ZL25;A0A140TA45;A0A140TA40;A0A0A0MTG1;B4E0K6;A0A140T8Y0;A0A0G2JIA5;A0A140TA36;A0A140TA35;A0A0G2JL52;Q5ST30	3;3;3;3;3;3;3;3;3;3;3	3;3;3;3;3;3;3;3;3;3;3	3;3;3;3;3;3;3;3;3;3;3	Valine--tRNA ligase, mitochondrial	VARS2	tr|B7ZL25|B7ZL25_HUMAN VARS2 protein OS=Homo sapiens GN=VARS2 PE=1 SV=1;tr|A0A140TA45|A0A140TA45_HUMAN Valine--tRNA ligase, mitochondrial OS=Homo sapiens GN=VARS2 PE=1 SV=1;tr|A0A140TA40|A0A140TA40_HUMAN Valine--tRNA ligase, mitochondrial OS=Homo sapiens G	11	3	3	3	2	2	3	2	1	2	2	2	1	2	2	3	2	1	2	2	2	1	2	2	3	2	1	2	2	2	1	3.8	3.8	3.8	118.37	1061	1061;1061;1061;1061;1063;1063;1063;1093;1093;1093;1063	0	4.6484	By matching	By MS/MS	By MS/MS
A0A0A0MTG4;P82094;F8WF45	A0A0A0MTG4;P82094	7;7;3	7;7;3	7;7;3	TATA element modulatory factor	TMF1	tr|A0A0A0MTG4|A0A0A0MTG4_HUMAN TATA element modulatory factor OS=Homo sapiens GN=TMF1 PE=1 SV=1;sp|P82094|TMF1_HUMAN TATA element modulatory factor OS=Homo sapiens GN=TMF1 PE=1 SV=2	3	7	7	7	6	6	5	5	7	5	4	4	5	6	6	5	5	7	5	4	4	5	6	6	5	5	7	5	4	4	5	8.3	8.3	8.3	122.96	1092	1092;1093;775	0	45.073	By MS/MS	By MS/MS	By MS/MS
A0A0A0MTH9;O14981	A0A0A0MTH9;O14981	8;8	8;8	8;8	TATA-binding protein-associated factor 172	BTAF1	tr|A0A0A0MTH9|A0A0A0MTH9_HUMAN TATA-binding protein-associated factor 172 OS=Homo sapiens GN=BTAF1 PE=1 SV=1;sp|O14981|BTAF1_HUMAN TATA-binding protein-associated factor 172 OS=Homo sapiens GN=BTAF1 PE=1 SV=2	2	8	8	8	4	5	6	5	6	5	6	5	6	4	5	6	5	6	5	6	5	6	4	5	6	5	6	5	6	5	6	5.2	5.2	5.2	206.93	1849	1849;1849	0	17.558	By MS/MS	By MS/MS	By MS/MS
H7C046;A0A0R4J2G3;A0A0A0MTJ9;Q6PIU2	H7C046;A0A0R4J2G3;A0A0A0MTJ9;Q6PIU2	2;2;2;2	2;2;2;2	2;2;2;2	Neutral cholesterol ester hydrolase 1	NCEH1	tr|H7C046|H7C046_HUMAN Neutral cholesterol ester hydrolase 1 (Fragment) OS=Homo sapiens GN=NCEH1 PE=1 SV=1;tr|A0A0R4J2G3|A0A0R4J2G3_HUMAN Arylacetamide deacetylase-like 1 OS=Homo sapiens GN=NCEH1 PE=1 SV=1;tr|A0A0A0MTJ9|A0A0A0MTJ9_HUMAN Neutral cholesterol	4	2	2	2	1	1	0	1	1	2	1	1	0	1	1	0	1	1	2	1	1	0	1	1	0	1	1	2	1	1	0	7.8	7.8	7.8	33.944	307	307;440;448;408	0	6.3519	By MS/MS	By MS/MS
F5GWR1;A0A0A0MTP0;A0A0A0MTK0;Q7Z6B0;F5GZH9	F5GWR1;A0A0A0MTP0;A0A0A0MTK0;Q7Z6B0;F5GZH9	3;3;3;3;2	3;3;3;3;2	3;3;3;3;2	Coiled-coil domain-containing protein 91	CCDC91	tr|F5GWR1|F5GWR1_HUMAN Coiled-coil domain-containing protein 91 (Fragment) OS=Homo sapiens GN=CCDC91 PE=1 SV=1;tr|A0A0A0MTP0|A0A0A0MTP0_HUMAN Coiled-coil domain-containing protein 91 OS=Homo sapiens GN=CCDC91 PE=1 SV=1;tr|A0A0A0MTK0|A0A0A0MTK0_HUMAN Coiled	5	3	3	3	2	2	2	1	2	1	2	1	3	2	2	2	1	2	1	2	1	3	2	2	2	1	2	1	2	1	3	23.3	23.3	23.3	13.875	120	120;361;362;441;126	0	4.7422	By MS/MS	By MS/MS	By MS/MS
A0A0A0MTL6;Q6ZS17;H3BSX9	A0A0A0MTL6;Q6ZS17;H3BSX9	2;2;1	2;2;1	2;2;1	Protein FAM65A	FAM65A	tr|A0A0A0MTL6|A0A0A0MTL6_HUMAN Protein FAM65A OS=Homo sapiens GN=FAM65A PE=1 SV=1;sp|Q6ZS17|FA65A_HUMAN Protein FAM65A OS=Homo sapiens GN=FAM65A PE=1 SV=1;tr|H3BSX9|H3BSX9_HUMAN Protein FAM65A (Fragment) OS=Homo sapiens GN=FAM65A PE=1 SV=1	3	2	2	2	1	2	2	2	2	2	2	2	2	1	2	2	2	2	2	2	2	2	1	2	2	2	2	2	2	2	2	2	2	2	134.07	1238	1238;1223;156	0.0024337	2.9186	By matching	By MS/MS	By MS/MS
A0A0A0MTN0;Q13617;Q5T2B5;Q5T2B7	A0A0A0MTN0;Q13617;Q5T2B5	10;10;9;1	10;10;9;1	10;10;9;1	Cullin-2	CUL2	tr|A0A0A0MTN0|A0A0A0MTN0_HUMAN Cullin-2 OS=Homo sapiens GN=CUL2 PE=1 SV=1;sp|Q13617|CUL2_HUMAN Cullin-2 OS=Homo sapiens GN=CUL2 PE=1 SV=2;tr|Q5T2B5|Q5T2B5_HUMAN Cullin-2 OS=Homo sapiens GN=CUL2 PE=1 SV=1	4	10	10	10	9	9	8	8	8	10	9	8	8	9	9	8	8	8	10	9	8	8	9	9	8	8	8	10	9	8	8	17.4	17.4	17.4	88.505	758	758;745;706;90	0	70.497	By MS/MS	By MS/MS	By MS/MS
A0A0A0MTP6;O15357;F5GY16;H0Y5Q9;Q92835	A0A0A0MTP6;O15357	5;5;1;1;1	5;5;1;1;1	5;5;1;1;1	Phosphatidylinositol 3,4,5-trisphosphate 5-phosphatase 2	INPPL1	tr|A0A0A0MTP6|A0A0A0MTP6_HUMAN Phosphatidylinositol 3,4,5-trisphosphate 5-phosphatase 2 OS=Homo sapiens GN=INPPL1 PE=1 SV=1;sp|O15357|SHIP2_HUMAN Phosphatidylinositol 3,4,5-trisphosphate 5-phosphatase 2 OS=Homo sapiens GN=INPPL1 PE=1 SV=2	5	5	5	5	5	4	4	5	5	4	4	5	5	5	4	4	5	5	4	4	5	5	5	4	4	5	5	4	4	5	5	5.8	5.8	5.8	126.52	1146	1146;1258;127;810;1189	0	9.9448	By MS/MS	By MS/MS	By MS/MS
A0A0A0MTR2;Q8N543;H3BUA6;H3BR79	A0A0A0MTR2;Q8N543	5;5;2;1	5;5;2;1	5;5;2;1	Prolyl 3-hydroxylase OGFOD1	OGFOD1	tr|A0A0A0MTR2|A0A0A0MTR2_HUMAN Prolyl 3-hydroxylase OGFOD1 OS=Homo sapiens GN=OGFOD1 PE=1 SV=1;sp|Q8N543|OGFD1_HUMAN Prolyl 3-hydroxylase OGFOD1 OS=Homo sapiens GN=OGFOD1 PE=1 SV=1	4	5	5	5	0	3	3	4	4	4	2	3	5	0	3	3	4	4	4	2	3	5	0	3	3	4	4	4	2	3	5	21.4	21.4	21.4	58.378	499	499;542;175;164	0	14.374		By MS/MS	By MS/MS
A0A0A0MTS2;P06744;K7EQ48;A0A0J9YXP8;A0A0J9YX90;A0A0J9YYH3;K7EPY4;K7EP41;K7ELR7;K7ENA0;K7ERK8;K7ERC6;K7EIL4;Q8N196	A0A0A0MTS2;P06744;K7EQ48;A0A0J9YXP8;A0A0J9YX90;A0A0J9YYH3	16;16;13;9;9;9;6;5;3;3;2;2;1;1	16;16;13;9;9;9;6;5;3;3;2;2;1;1	11;11;9;8;8;8;6;5;3;3;2;2;1;1	Glucose-6-phosphate isomerase	GPI	tr|A0A0A0MTS2|A0A0A0MTS2_HUMAN Glucose-6-phosphate isomerase (Fragment) OS=Homo sapiens GN=GPI PE=1 SV=1;sp|P06744|G6PI_HUMAN Glucose-6-phosphate isomerase OS=Homo sapiens GN=GPI PE=1 SV=4;tr|K7EQ48|K7EQ48_HUMAN Glucose-6-phosphate isomerase OS=Homo sapien	14	16	16	11	14	14	13	11	15	13	14	14	13	14	14	13	11	15	13	14	14	13	9	9	8	7	10	9	9	9	9	35.1	35.1	18.8	64.824	573	573;558;474;268;279;283;167;159;146;163;133;162;110;739	0	323.31	By MS/MS	By MS/MS	By MS/MS
A0A0A6YY92;P30566;A0A096LNY6;A0A096LNY5;A0A096LPA2;B4DEP1;A0A096LP72;A0A096LNY4;A0A096LP92	A0A0A6YY92;P30566;A0A096LNY6;A0A096LNY5	9;9;6;5;4;3;3;3;2	9;9;6;5;4;3;3;3;2	9;9;6;5;4;3;3;3;2	Adenylosuccinate lyase	ADSL	tr|A0A0A6YY92|A0A0A6YY92_HUMAN Adenylosuccinate lyase OS=Homo sapiens GN=ADSL PE=1 SV=1;sp|P30566|PUR8_HUMAN Adenylosuccinate lyase OS=Homo sapiens GN=ADSL PE=1 SV=2;tr|A0A096LNY6|A0A096LNY6_HUMAN Adenylosuccinate lyase (Fragment) OS=Homo sapiens GN=ADSL P	9	9	9	9	8	9	9	9	8	8	9	9	9	8	9	9	9	8	8	9	9	9	8	9	9	9	8	8	9	9	9	23.1	23.1	23.1	56.216	498	498;484;360;262;134;127;149;164;78	0	129.52	By MS/MS	By MS/MS	By MS/MS
A0A0A6YYA0;Q9Y3B3;G3V2Y2	A0A0A6YYA0;Q9Y3B3;G3V2Y2	2;2;1	2;2;1	2;2;1	Transmembrane emp24 domain-containing protein 7	TMED7-TICAM2;TMED7	tr|A0A0A6YYA0|A0A0A6YYA0_HUMAN Protein TMED7-TICAM2 OS=Homo sapiens GN=TMED7-TICAM2 PE=3 SV=1;sp|Q9Y3B3|TMED7_HUMAN Transmembrane emp24 domain-containing protein 7 OS=Homo sapiens GN=TMED7 PE=1 SV=2;tr|G3V2Y2|G3V2Y2_HUMAN Transmembrane emp24 domain-contain	3	2	2	2	2	2	2	2	2	2	2	2	2	2	2	2	2	2	2	2	2	2	2	2	2	2	2	2	2	2	2	11.7	11.7	11.7	21.233	188	188;224;82	0	5.5966	By MS/MS	By MS/MS	By MS/MS
A0A0A6YYJ1;D6RE77;B7Z7Y1;A0A0A6YYB7;E9PCH4;Q8TEU7	A0A0A6YYJ1;D6RE77;B7Z7Y1;A0A0A6YYB7;E9PCH4;Q8TEU7	1;1;1;1;1;1	1;1;1;1;1;1	1;1;1;1;1;1	Rap guanine nucleotide exchange factor 6	RAPGEF6	tr|A0A0A6YYJ1|A0A0A6YYJ1_HUMAN Rap guanine nucleotide exchange factor 6 OS=Homo sapiens GN=RAPGEF6 PE=1 SV=1;tr|D6RE77|D6RE77_HUMAN Rap guanine nucleotide exchange factor 6 OS=Homo sapiens GN=RAPGEF6 PE=1 SV=1;tr|B7Z7Y1|B7Z7Y1_HUMAN Rap guanine nucleotide	6	1	1	1	1	1	1	1	1	0	1	1	1	1	1	1	1	1	0	1	1	1	1	1	1	1	1	0	1	1	1	2.3	2.3	2.3	93.441	827	827;1114;1204;1504;1651;1601	0.00051454	3.5624	By matching	By MS/MS	By matching
A0A0A6YYC7;Q96JP5;H3BTR0	A0A0A6YYC7;Q96JP5	3;3;1	3;3;1	3;3;1	E3 ubiquitin-protein ligase ZFP91	ZFP91-CNTF;ZFP91	tr|A0A0A6YYC7|A0A0A6YYC7_HUMAN HCG2042749, isoform CRA_d OS=Homo sapiens GN=ZFP91-CNTF PE=4 SV=1;sp|Q96JP5|ZFP91_HUMAN E3 ubiquitin-protein ligase ZFP91 OS=Homo sapiens GN=ZFP91 PE=1 SV=1	3	3	3	3	2	1	1	2	2	3	2	1	3	2	1	1	2	2	3	2	1	3	2	1	1	2	2	3	2	1	3	8.3	8.3	8.3	59.57	529	529;570;354	0	8.4663	By matching	By matching	By matching
A0A0A6YYG7;Q6IBW4;E5RJN3;H0YC55	A0A0A6YYG7;Q6IBW4;E5RJN3	3;3;2;1	3;3;2;1	3;3;2;1	Condensin-2 complex subunit H2	NCAPH2	tr|A0A0A6YYG7|A0A0A6YYG7_HUMAN Condensin-2 complex subunit H2 OS=Homo sapiens GN=NCAPH2 PE=1 SV=1;sp|Q6IBW4|CNDH2_HUMAN Condensin-2 complex subunit H2 OS=Homo sapiens GN=NCAPH2 PE=1 SV=1;tr|E5RJN3|E5RJN3_HUMAN Condensin-2 complex subunit H2 (Fragment) OS=H	4	3	3	3	2	3	2	2	2	2	3	3	2	2	3	2	2	2	2	3	3	2	2	3	2	2	2	2	3	3	2	5.6	5.6	5.6	66.257	589	589;605;292;141	0	5.7309	By matching	By MS/MS	By MS/MS
A0A0A6YYH1;H0YLI7;P59780;H0YMP5;H0YL03;H0YMK0;H0YL85;Q7Z6K5	A0A0A6YYH1;H0YLI7;P59780	3;2;2;1;1;1;1;1	3;2;2;1;1;1;1;1	3;2;2;1;1;1;1;1	AP-3 complex subunit sigma-2	C15orf38-AP3S2;AP3S2	tr|A0A0A6YYH1|A0A0A6YYH1_HUMAN Protein C15orf38-AP3S2 OS=Homo sapiens GN=C15orf38-AP3S2 PE=4 SV=1;tr|H0YLI7|H0YLI7_HUMAN AP-3 complex subunit sigma-2 OS=Homo sapiens GN=AP3S2 PE=1 SV=1;sp|P59780|AP3S2_HUMAN AP-3 complex subunit sigma-2 OS=Homo sapiens GN=A	8	3	3	3	2	2	3	3	3	2	2	2	3	2	2	3	3	3	2	2	2	3	2	2	3	3	3	2	2	2	3	8.1	8.1	8.1	43.881	394	394;205;193;130;136;184;185;226	0	6.3389	By matching	By MS/MS	By MS/MS
A0A0A6YYI3;A0A0B4J1V8;Q9NQ55;H7C446;A8MV53	A0A0A6YYI3;A0A0B4J1V8;Q9NQ55;H7C446;A8MV53	5;5;5;3;3	5;5;5;3;3	5;5;5;3;3	Suppressor of SWI4 1 homolog	PPAN-P2RY11;PPAN	tr|A0A0A6YYI3|A0A0A6YYI3_HUMAN Protein PPAN-P2RY11 OS=Homo sapiens GN=PPAN-P2RY11 PE=4 SV=1;tr|A0A0B4J1V8|A0A0B4J1V8_HUMAN HCG2039996 OS=Homo sapiens GN=PPAN-P2RY11 PE=3 SV=1;sp|Q9NQ55|SSF1_HUMAN Suppressor of SWI4 1 homolog OS=Homo sapiens GN=PPAN PE=2 SV	5	5	5	5	3	2	3	2	2	1	3	3	2	3	2	3	2	2	1	3	3	2	3	2	3	2	2	1	3	3	2	11.2	11.2	11.2	58.199	520	520;794;473;208;420	0	25.76	By MS/MS	By MS/MS	By MS/MS
A0A0A6YYL4;P57737;I3L442;I3L167;E7EP81;I3L359;I3L1U7;I3L0X9;I3L3T0;I3L426;Q9Y3D7	A0A0A6YYL4;P57737	9;8;3;3;2;1;1;1;1;1;1	9;8;3;3;2;1;1;1;1;1;1	9;8;3;3;2;1;1;1;1;1;1	Coronin;Coronin-7	CORO7-PAM16;CORO7	tr|A0A0A6YYL4|A0A0A6YYL4_HUMAN Coronin OS=Homo sapiens GN=CORO7-PAM16 PE=3 SV=1;sp|P57737|CORO7_HUMAN Coronin-7 OS=Homo sapiens GN=CORO7 PE=1 SV=2	11	9	9	9	7	6	7	5	7	6	6	6	7	7	6	7	5	7	6	6	6	7	7	6	7	5	7	6	6	6	7	9.1	9.1	9.1	114.16	1048	1048;925;190;535;367;114;129;137;145;206;125	0	17.766	By MS/MS	By MS/MS	By MS/MS
A0A0B4J1V9;Q9NRZ9;A0A087WSW7;F6XU50;Q9NW36;B1ALG6	A0A0B4J1V9;Q9NRZ9;A0A087WSW7;F6XU50	7;7;6;6;3;1	7;7;6;6;3;1	7;7;6;6;3;1	Lymphoid-specific helicase	HELLS	tr|A0A0B4J1V9|A0A0B4J1V9_HUMAN Helicase, lymphoid-specific, isoform CRA_b OS=Homo sapiens GN=HELLS PE=1 SV=1;sp|Q9NRZ9|HELLS_HUMAN Lymphoid-specific helicase OS=Homo sapiens GN=HELLS PE=1 SV=1;tr|A0A087WSW7|A0A087WSW7_HUMAN Helicase, lymphoid-specific, iso	6	7	7	7	5	5	4	4	5	5	5	6	5	5	5	4	4	5	5	5	6	5	5	5	4	4	5	5	5	6	5	8.7	8.7	8.7	102.71	884	884;838;700;714;310;192	0	24.701	By MS/MS	By MS/MS	By MS/MS
A0A0B4J1Y5;Q504U8;E9PFD7;P00533	A0A0B4J1Y5;Q504U8;E9PFD7;P00533	1;1;1;1	1;1;1;1	1;1;1;1	Receptor protein-tyrosine kinase;Epidermal growth factor receptor	EGFR	tr|A0A0B4J1Y5|A0A0B4J1Y5_HUMAN Epidermal growth factor receptor OS=Homo sapiens GN=EGFR PE=1 SV=1;tr|Q504U8|Q504U8_HUMAN Receptor protein-tyrosine kinase OS=Homo sapiens GN=EGFR PE=1 SV=1;tr|E9PFD7|E9PFD7_HUMAN Receptor protein-tyrosine kinase OS=Homo sapi	4	1	1	1	1	1	1	1	1	1	1	1	1	1	1	1	1	1	1	1	1	1	1	1	1	1	1	1	1	1	1	2.7	2.7	2.7	72.395	657	657;1091;1165;1210	0.00051507	3.5737	By matching	By MS/MS	By MS/MS
A0A0B4J1Z1;C9JAB2;Q16629	A0A0B4J1Z1;C9JAB2;Q16629	3;3;3	3;3;3	3;3;3	Serine/arginine-rich splicing factor 7	SRSF7	tr|A0A0B4J1Z1|A0A0B4J1Z1_HUMAN Serine/arginine-rich-splicing factor 7 OS=Homo sapiens GN=SRSF7 PE=1 SV=1;tr|C9JAB2|C9JAB2_HUMAN Serine/arginine-rich-splicing factor 7 OS=Homo sapiens GN=SRSF7 PE=1 SV=1;sp|Q16629|SRSF7_HUMAN Serine/arginine-rich splicing fa	3	3	3	3	2	2	2	2	2	2	3	2	2	2	2	2	2	2	2	3	2	2	2	2	2	2	2	2	3	2	2	21.9	21.9	21.9	15.763	137	137;235;238	0	8.0336	By MS/MS	By MS/MS	By MS/MS
A0A0B4J216;Q6IA69;E9PNF5	A0A0B4J216;Q6IA69;E9PNF5	2;2;1	2;2;1	2;2;1	Glutamine-dependent NAD(+) synthetase	NADSYN1	tr|A0A0B4J216|A0A0B4J216_HUMAN Glutamine-dependent NAD(+) synthetase OS=Homo sapiens GN=NADSYN1 PE=1 SV=1;sp|Q6IA69|NADE_HUMAN Glutamine-dependent NAD(+) synthetase OS=Homo sapiens GN=NADSYN1 PE=1 SV=3;tr|E9PNF5|E9PNF5_HUMAN Glutamine-dependent NAD(+) synt	3	2	2	2	2	2	2	2	2	2	1	1	2	2	2	2	2	2	2	1	1	2	2	2	2	2	2	2	1	1	2	8.1	8.1	8.1	37.493	335	335;706;149	0.00074423	3.1849	By MS/MS	By MS/MS	By MS/MS
A0A0B4J220;E9PLD3;E9PRG8	A0A0B4J220;E9PLD3;E9PRG8	2;1;1	2;1;1	2;1;1	Uncharacterized protein C11orf98	C11orf98	tr|A0A0B4J220|A0A0B4J220_HUMAN Chromosome 11 open reading frame 48, isoform CRA_c OS=Homo sapiens GN=C11orf98 PE=1 SV=1;tr|E9PLD3|E9PLD3_HUMAN Uncharacterized protein OS=Homo sapiens PE=4 SV=1;sp|E9PRG8|CK098_HUMAN Uncharacterized protein C11orf98 OS=Homo	3	2	2	2	2	1	1	2	2	2	2	2	2	2	1	1	2	2	2	2	2	2	2	1	1	2	2	2	2	2	2	21.1	21.1	21.1	14.234	123	123;99;122	0	5.4415	By MS/MS	By matching	By matching
A0A0B4J230;Q9UII2	A0A0B4J230;Q9UII2	1;1	1;1	1;1	ATPase inhibitor, mitochondrial	ATPIF1	tr|A0A0B4J230|A0A0B4J230_HUMAN ATPase inhibitor, mitochondrial OS=Homo sapiens GN=ATPIF1 PE=1 SV=1;sp|Q9UII2|ATIF1_HUMAN ATPase inhibitor, mitochondrial OS=Homo sapiens GN=ATPIF1 PE=1 SV=1	2	1	1	1	1	1	1	1	1	1	1	1	1	1	1	1	1	1	1	1	1	1	1	1	1	1	1	1	1	1	1	16	16	16	8.119	75	75;106	0.00050787	3.4217	By matching	By MS/MS	By matching
A0A0B4J2A0;Q9UHJ6	A0A0B4J2A0;Q9UHJ6	6;6	6;6	6;6	Sedoheptulokinase	TRPV1;SHPK	tr|A0A0B4J2A0|A0A0B4J2A0_HUMAN Uncharacterized protein OS=Homo sapiens PE=1 SV=1;sp|Q9UHJ6|SHPK_HUMAN Sedoheptulokinase OS=Homo sapiens GN=SHPK PE=1 SV=3	2	6	6	6	4	5	6	5	4	4	6	5	5	4	5	6	5	4	4	6	5	5	4	5	6	5	4	4	6	5	5	15.7	15.7	15.7	51.504	478	478;478	0	14.835	By MS/MS	By MS/MS	By MS/MS
K7EME0;A0A0B4J2A4;P42765	K7EME0;A0A0B4J2A4;P42765	3;3;3	3;3;3	3;3;3	3-ketoacyl-CoA thiolase, mitochondrial	ACAA2	tr|K7EME0|K7EME0_HUMAN 3-ketoacyl-CoA thiolase, mitochondrial OS=Homo sapiens GN=ACAA2 PE=1 SV=1;tr|A0A0B4J2A4|A0A0B4J2A4_HUMAN 3-ketoacyl-CoA thiolase, mitochondrial OS=Homo sapiens GN=ACAA2 PE=1 SV=1;sp|P42765|THIM_HUMAN 3-ketoacyl-CoA thiolase, mitochon	3	3	3	3	3	2	3	2	2	3	3	3	3	3	2	3	2	2	3	3	3	3	3	2	3	2	2	3	3	3	3	7	7	7	36.282	342	342;394;397	0.00052882	3.9413	By MS/MS	By MS/MS	By matching
S4R456;K7EM56;A0A0B4J2B4;K7EJ78;S4R417;K7EQJ5;K7ELC2;P62841	S4R456;K7EM56;A0A0B4J2B4;K7EJ78;S4R417;K7EQJ5;K7ELC2;P62841	2;2;2;2;2;2;2;2	2;2;2;2;2;2;2;2	2;2;2;2;2;2;2;2	40S ribosomal protein S15	RPS15	tr|S4R456|S4R456_HUMAN 40S ribosomal protein S15 (Fragment) OS=Homo sapiens GN=RPS15 PE=1 SV=1;tr|K7EM56|K7EM56_HUMAN 40S ribosomal protein S15 OS=Homo sapiens GN=RPS15 PE=1 SV=2;tr|A0A0B4J2B4|A0A0B4J2B4_HUMAN 40S ribosomal protein S15 OS=Homo sapiens GN=R	8	2	2	2	2	2	2	2	2	2	2	2	2	2	2	2	2	2	2	2	2	2	2	2	2	2	2	2	2	2	2	19.1	19.1	19.1	8.0266	68	68;112;118;129;135;141;152;145	0	6.3588	By MS/MS	By MS/MS	By MS/MS
Q5W0H4;A0A0B4J2C3;P13693;J3KPG2;E9PJF7;Q56UQ5	Q5W0H4;A0A0B4J2C3;P13693;J3KPG2;E9PJF7	3;3;3;2;2;1	3;3;3;2;2;1	3;3;3;2;2;1	Translationally-controlled tumor protein	TPT1	tr|Q5W0H4|Q5W0H4_HUMAN Translationally-controlled tumor protein OS=Homo sapiens GN=TPT1 PE=1 SV=1;tr|A0A0B4J2C3|A0A0B4J2C3_HUMAN Translationally-controlled tumor protein OS=Homo sapiens GN=TPT1 PE=1 SV=1;sp|P13693|TCTP_HUMAN Translationally-controlled tumo	6	3	3	3	3	2	3	3	3	3	2	3	3	3	2	3	3	3	3	2	3	3	3	2	3	3	3	3	2	3	3	21.3	21.3	21.3	21.525	188	188;197;172;160;162;140	0	319.62	By MS/MS	By MS/MS	By MS/MS
A0A0B4J2E5;Q15269;C9J544	A0A0B4J2E5;Q15269	9;8;2	9;8;2	9;8;2	Periodic tryptophan protein 2 homolog	PWP2	tr|A0A0B4J2E5|A0A0B4J2E5_HUMAN Protein LOC102724159 OS=Homo sapiens GN=LOC102724159 PE=1 SV=1;sp|Q15269|PWP2_HUMAN Periodic tryptophan protein 2 homolog OS=Homo sapiens GN=PWP2 PE=2 SV=2	3	9	9	9	6	7	8	7	7	7	6	7	4	6	7	8	7	7	7	6	7	4	6	7	8	7	7	7	6	7	4	10.2	10.2	10.2	102.45	919	919;919;187	0	30.699	By MS/MS	By MS/MS	By MS/MS
A0A0C4DFL7;Q16850;H7C0D0	A0A0C4DFL7;Q16850	5;5;1	5;5;1	5;5;1	Lanosterol 14-alpha demethylase	CYP51A1	tr|A0A0C4DFL7|A0A0C4DFL7_HUMAN Lanosterol 14-alpha demethylase OS=Homo sapiens GN=CYP51A1 PE=1 SV=1;sp|Q16850|CP51A_HUMAN Lanosterol 14-alpha demethylase OS=Homo sapiens GN=CYP51A1 PE=1 SV=3	3	5	5	5	4	4	5	5	3	4	4	4	4	4	4	5	5	3	4	4	4	4	4	4	5	5	3	4	4	4	4	10.4	10.4	10.4	57.278	509	509;503;222	0	12.393	By MS/MS	By MS/MS	By MS/MS
A0A0C4DFP4;Q96IV0;H0Y2P2;C9JU75	A0A0C4DFP4;Q96IV0;H0Y2P2	3;3;2;1	3;3;2;1	3;3;2;1	Peptide-N(4)-(N-acetyl-beta-glucosaminyl)asparagine amidase	NGLY1	tr|A0A0C4DFP4|A0A0C4DFP4_HUMAN Peptide-N(4)-(N-acetyl-beta-glucosaminyl)asparagine amidase (Fragment) OS=Homo sapiens GN=NGLY1 PE=1 SV=1;sp|Q96IV0|NGLY1_HUMAN Peptide-N(4)-(N-acetyl-beta-glucosaminyl)asparagine amidase OS=Homo sapiens GN=NGLY1 PE=1 SV=1;tr	4	3	3	3	3	2	3	3	3	3	3	3	3	3	2	3	3	3	3	3	3	3	3	2	3	3	3	3	3	3	3	8.4	8.4	8.4	72.011	633	633;654;240;114	0	5.321	By MS/MS	By matching	By MS/MS
A0A0C4DFR6;P55735;A8MXL6	A0A0C4DFR6;P55735;A8MXL6	5;5;4	5;5;4	5;5;4	Protein SEC13 homolog	SEC13	tr|A0A0C4DFR6|A0A0C4DFR6_HUMAN Protein SEC13 homolog OS=Homo sapiens GN=SEC13 PE=1 SV=1;sp|P55735|SEC13_HUMAN Protein SEC13 homolog OS=Homo sapiens GN=SEC13 PE=1 SV=3;tr|A8MXL6|A8MXL6_HUMAN Protein SEC13 homolog OS=Homo sapiens GN=SEC13 PE=1 SV=1	3	5	5	5	5	5	5	5	5	5	5	5	5	5	5	5	5	5	5	5	5	5	5	5	5	5	5	5	5	5	5	15.4	15.4	15.4	35.857	325	325;322;284	0	57.608	By MS/MS	By MS/MS	By MS/MS
C9JE56;A0A0C4DFX7;Q9H967	C9JE56;A0A0C4DFX7;Q9H967	1;1;1	1;1;1	1;1;1	WD repeat-containing protein 76	WDR76	tr|C9JE56|C9JE56_HUMAN WD repeat-containing protein 76 (Fragment) OS=Homo sapiens GN=WDR76 PE=1 SV=1;tr|A0A0C4DFX7|A0A0C4DFX7_HUMAN WD repeat-containing protein 76 OS=Homo sapiens GN=WDR76 PE=1 SV=1;sp|Q9H967|WDR76_HUMAN WD repeat-containing protein 76 OS=	3	1	1	1	0	1	0	1	0	0	0	1	0	0	1	0	1	0	0	0	1	0	0	1	0	1	0	0	0	1	0	7.9	7.9	7.9	25.217	228	228;562;626	0.00051427	3.5611		By matching
H0Y3X6;A0A0C4DFX9;Q9H3P2;H7C2C7;C9JEM7;C9JHL4	H0Y3X6;A0A0C4DFX9;Q9H3P2	5;5;5;2;1;1	5;5;5;2;1;1	5;5;5;2;1;1	Negative elongation factor A	NELFA	tr|H0Y3X6|H0Y3X6_HUMAN Negative elongation factor A (Fragment) OS=Homo sapiens GN=NELFA PE=1 SV=1;tr|A0A0C4DFX9|A0A0C4DFX9_HUMAN Negative elongation factor A OS=Homo sapiens GN=NELFA PE=1 SV=1;sp|Q9H3P2|NELFA_HUMAN Negative elongation factor A OS=Homo sapi	6	5	5	5	3	4	3	3	5	4	3	3	4	3	4	3	3	5	4	3	3	4	3	4	3	3	5	4	3	3	4	17.3	17.3	17.3	57.972	532	532;539;528;246;208;294	0	156.19	By MS/MS	By MS/MS	By MS/MS
C9J9K3;A0A0C4DG17;P08865;F8WD59	C9J9K3;A0A0C4DG17;P08865	7;7;7;3	7;7;7;3	7;7;7;3	40S ribosomal protein SA	RPSA	tr|C9J9K3|C9J9K3_HUMAN 40S ribosomal protein SA (Fragment) OS=Homo sapiens GN=RPSA PE=1 SV=7;tr|A0A0C4DG17|A0A0C4DG17_HUMAN 40S ribosomal protein SA OS=Homo sapiens GN=RPSA PE=1 SV=1;sp|P08865|RSSA_HUMAN 40S ribosomal protein SA OS=Homo sapiens GN=RPSA PE=	4	7	7	7	7	7	5	6	5	5	7	7	5	7	7	5	6	5	5	7	7	5	7	7	5	6	5	5	7	7	5	33.7	33.7	33.7	29.505	264	264;300;295;116	0	323.31	By MS/MS	By MS/MS	By MS/MS
E7EW77;E7EP65;A0A0C4DG21;F8WAL6;Q9NYB9;B7Z836;E9PEZ7;H7C3Q7;H0Y6B5;F8WBL5;F8WEB9	E7EW77;E7EP65;A0A0C4DG21;F8WAL6;Q9NYB9;B7Z836;E9PEZ7;H7C3Q7;H0Y6B5	6;6;6;6;6;4;4;3;3;1;1	4;4;4;4;4;3;2;3;2;1;1	4;4;4;4;4;3;2;3;2;1;1	Abl interactor 2	ABI2	tr|E7EW77|E7EW77_HUMAN Abl interactor 2 OS=Homo sapiens GN=ABI2 PE=1 SV=1;tr|E7EP65|E7EP65_HUMAN Abl interactor 2 (Fragment) OS=Homo sapiens GN=ABI2 PE=1 SV=1;tr|A0A0C4DG21|A0A0C4DG21_HUMAN Abl interactor 2 OS=Homo sapiens GN=ABI2 PE=1 SV=1;tr|F8WAL6|F8WAL	11	6	4	4	6	3	4	3	5	4	5	5	3	4	2	3	2	4	2	3	4	3	4	2	3	2	4	2	3	4	3	18.1	12.9	12.9	52.789	480	480;486;507;513;513;390;458;201;293;87;108	0	7.8894	By MS/MS	By MS/MS	By MS/MS
E7ENN3;A0A0C4DG40;Q8NF91;F5GXQ8	E7ENN3;A0A0C4DG40;Q8NF91;F5GXQ8	2;2;2;1	2;2;2;1	2;2;2;1	Nesprin-1	SYNE1	tr|E7ENN3|E7ENN3_HUMAN Nesprin-1 OS=Homo sapiens GN=SYNE1 PE=1 SV=2;tr|A0A0C4DG40|A0A0C4DG40_HUMAN Nesprin-1 OS=Homo sapiens GN=SYNE1 PE=1 SV=1;sp|Q8NF91|SYNE1_HUMAN Nesprin-1 OS=Homo sapiens GN=SYNE1 PE=1 SV=4;tr|F5GXQ8|F5GXQ8_HUMAN Nesprin-1 OS=Homo sapi	4	2	2	2	2	1	1	1	1	1	1	1	1	2	1	1	1	1	1	1	1	1	2	1	1	1	1	1	1	1	1	0.3	0.3	0.3	964.83	8392	8392;8749;8797;1433	0.0044382	2.532	By MS/MS	By MS/MS	By MS/MS
F5GYV5;H7BZV4;A0A0C4DG62;F8WCT1;Q66PJ3;F5H7X4;F8WEP2;A0A0C4DH18	F5GYV5;H7BZV4;A0A0C4DG62;F8WCT1;Q66PJ3;F5H7X4	3;3;3;3;3;2;1;1	3;3;3;3;3;2;1;1	3;3;3;3;3;2;1;1	ADP-ribosylation factor-like protein 6-interacting protein 4	ARL6IP4	tr|F5GYV5|F5GYV5_HUMAN ADP-ribosylation factor-like protein 6-interacting protein 4 (Fragment) OS=Homo sapiens GN=ARL6IP4 PE=1 SV=1;tr|H7BZV4|H7BZV4_HUMAN ADP-ribosylation factor-like protein 6-interacting protein 4 (Fragment) OS=Homo sapiens GN=ARL6IP4 PE	8	3	3	3	3	2	2	2	3	2	3	3	3	3	2	2	2	3	2	3	3	3	3	2	2	2	3	2	3	3	3	22.3	22.3	22.3	23.687	211	211;216;218;229;421;307;170;181	0	12.071	By MS/MS	By MS/MS	By MS/MS
A0A0C4DG89;Q7L014;D6RJA6;H0Y9U3	A0A0C4DG89;Q7L014	27;27;10;1	27;27;10;1	27;27;10;1	Probable ATP-dependent RNA helicase DDX46	DDX46	tr|A0A0C4DG89|A0A0C4DG89_HUMAN Probable ATP-dependent RNA helicase DDX46 OS=Homo sapiens GN=DDX46 PE=1 SV=1;sp|Q7L014|DDX46_HUMAN Probable ATP-dependent RNA helicase DDX46 OS=Homo sapiens GN=DDX46 PE=1 SV=2	4	27	27	27	23	22	21	23	21	19	23	22	20	23	22	21	23	21	19	23	22	20	23	22	21	23	21	19	23	22	20	30	30	30	117.46	1032	1032;1031;471;70	0	125.21	By MS/MS	By MS/MS	By MS/MS
A0A0C4DGA2;O75521;F1LLU7;F8WAW4;F8W6J1;C9JB63	A0A0C4DGA2;O75521;F1LLU7	4;4;2;1;1;1	4;4;2;1;1;1	4;4;2;1;1;1	Enoyl-CoA delta isomerase 2, mitochondrial	ECI2	tr|A0A0C4DGA2|A0A0C4DGA2_HUMAN Enoyl-CoA delta isomerase 2, mitochondrial OS=Homo sapiens GN=ECI2 PE=1 SV=1;sp|O75521|ECI2_HUMAN Enoyl-CoA delta isomerase 2, mitochondrial OS=Homo sapiens GN=ECI2 PE=1 SV=4;tr|F1LLU7|F1LLU7_HUMAN Enoyl-CoA delta isomerase 2	6	4	4	4	4	4	4	4	4	3	4	4	4	4	4	4	4	4	3	4	4	4	4	4	4	4	4	3	4	4	4	13.2	13.2	13.2	40.183	364	364;394;197;140;152;220	0	35.428	By MS/MS	By MS/MS	By MS/MS
A0A0C4DGA6;Q14527;H7C5K0	A0A0C4DGA6;Q14527;H7C5K0	2;2;1	2;2;1	2;2;1	Helicase-like transcription factor	HLTF	tr|A0A0C4DGA6|A0A0C4DGA6_HUMAN Helicase-like transcription factor OS=Homo sapiens GN=HLTF PE=1 SV=1;sp|Q14527|HLTF_HUMAN Helicase-like transcription factor OS=Homo sapiens GN=HLTF PE=1 SV=2;tr|H7C5K0|H7C5K0_HUMAN Helicase-like transcription factor (Fragmen	3	2	2	2	2	2	2	1	2	1	2	2	2	2	2	2	1	2	1	2	2	2	2	2	2	1	2	1	2	2	2	4.7	4.7	4.7	113.86	1008	1008;1009;425	0	15.197	By MS/MS	By matching	By MS/MS
E9PCH5;B7Z574;A0A0C4DGB5;P20810;E7ES10;E7EQ12;E7EQA0;H0Y7F0;E9PDE4;E7EVY3;A0A0A0MR45;H0YD33;H0Y9H6;A0A0C4DGD1;F8W7E0;H0Y944;E9PSG1;D6RAA8;E7EQK6;H0YA91	E9PCH5;B7Z574;A0A0C4DGB5;P20810;E7ES10;E7EQ12;E7EQA0;H0Y7F0;E9PDE4;E7EVY3;A0A0A0MR45;H0YD33;H0Y9H6;A0A0C4DGD1	12;12;12;12;11;10;10;10;10;10;8;8;8;6;3;2;2;1;1;1	12;12;12;12;11;10;10;10;10;10;8;8;8;6;3;2;2;1;1;1	12;12;12;12;11;10;10;10;10;10;8;8;8;6;3;2;2;1;1;1	Calpastatin	CAST	tr|E9PCH5|E9PCH5_HUMAN Calpastatin OS=Homo sapiens GN=CAST PE=1 SV=1;tr|B7Z574|B7Z574_HUMAN Calpastatin OS=Homo sapiens GN=CAST PE=1 SV=1;tr|A0A0C4DGB5|A0A0C4DGB5_HUMAN Calpastatin OS=Homo sapiens GN=CAST PE=1 SV=1;sp|P20810|ICAL_HUMAN Calpastatin OS=Homo	20	12	12	12	10	11	11	11	10	10	9	10	10	10	11	11	11	10	10	9	10	10	10	11	11	11	10	10	9	10	10	31.1	31.1	31.1	72.798	673	673;694;754;708;642;423;431;436;636;693;430;450;465;203;393;288;304;78;156;301	0	274.34	By MS/MS	By MS/MS	By MS/MS
E9PIY1;A0A0C4DGG1;Q9UKS6;E9PJ33;E9PJ75;E9PNM9	E9PIY1;A0A0C4DGG1;Q9UKS6;E9PJ33;E9PJ75;E9PNM9	2;2;2;1;1;1	2;2;2;1;1;1	2;2;2;1;1;1	Protein kinase C and casein kinase substrate in neurons protein 3	PACSIN3	tr|E9PIY1|E9PIY1_HUMAN Protein kinase C and casein kinase substrate in neurons protein 3 OS=Homo sapiens GN=PACSIN3 PE=1 SV=1;tr|A0A0C4DGG1|A0A0C4DGG1_HUMAN Protein kinase C and casein kinase substrate in neurons protein 3 (Fragment) OS=Homo sapiens GN=PAC	6	2	2	2	2	2	1	2	2	1	1	2	1	2	2	1	2	2	1	1	2	1	2	2	1	2	2	1	1	2	1	7.2	7.2	7.2	37.213	320	320;405;424;69;142;148	0	6.8751	By MS/MS	By MS/MS	By MS/MS
F5GWX5;A0A0C4DGG9;Q14839;Q8TDI0;K7EMY3;K7EPV1;K7ESA5;F5H6N4	F5GWX5;A0A0C4DGG9;Q14839	44;44;44;7;6;1;1;1	44;44;44;7;6;1;1;1	39;39;39;3;2;0;0;1	Chromodomain-helicase-DNA-binding protein 4	CHD4	tr|F5GWX5|F5GWX5_HUMAN Chromodomain-helicase-DNA-binding protein 4 OS=Homo sapiens GN=CHD4 PE=1 SV=1;tr|A0A0C4DGG9|A0A0C4DGG9_HUMAN Chromodomain-helicase-DNA-binding protein 4 OS=Homo sapiens GN=CHD4 PE=1 SV=1;sp|Q14839|CHD4_HUMAN Chromodomain-helicase-DNA	8	44	44	39	37	41	43	40	39	42	41	41	39	37	41	43	40	39	42	41	41	39	32	37	39	35	35	37	36	36	34	25.5	25.5	23.3	217.1	1905	1905;1937;1912;1954;1060;63;127;354	0	266.4	By MS/MS	By MS/MS	By MS/MS
A0A0C4DGH2;P62070;E9PK85	A0A0C4DGH2;P62070;E9PK85	4;4;2	4;4;2	4;4;2	Ras-related protein R-Ras2	RRAS2	tr|A0A0C4DGH2|A0A0C4DGH2_HUMAN Ras-related protein R-Ras2 OS=Homo sapiens GN=RRAS2 PE=1 SV=1;sp|P62070|RRAS2_HUMAN Ras-related protein R-Ras2 OS=Homo sapiens GN=RRAS2 PE=1 SV=1;tr|E9PK85|E9PK85_HUMAN Ras-related protein R-Ras2 (Fragment) OS=Homo sapiens GN	3	4	4	4	3	3	4	3	3	4	4	4	4	3	3	4	3	3	4	4	4	4	3	3	4	3	3	4	4	4	4	17.7	17.7	17.7	23.294	203	203;204;166	0	21.785	By matching	By MS/MS	By MS/MS
A0A0C4DGI3;B4DJV2;O75390;H0YIC4;F8W642;F8VZK9;F8VX07;F8VRP1;F8VX68;F8VPF9;F8VPA1;F8VTT8;F8W1S4;F8W4S1;H0YH82;F8VWQ5;F8VRI6	A0A0C4DGI3;B4DJV2;O75390;H0YIC4	9;9;9;5;2;2;2;2;2;2;2;2;2;2;2;1;1	9;9;9;5;2;2;2;2;2;2;2;2;2;2;2;1;1	9;9;9;5;2;2;2;2;2;2;2;2;2;2;2;1;1	Citrate synthase;Citrate synthase, mitochondrial	CS	tr|A0A0C4DGI3|A0A0C4DGI3_HUMAN Citrate synthase OS=Homo sapiens GN=CS PE=1 SV=1;tr|B4DJV2|B4DJV2_HUMAN Citrate synthase OS=Homo sapiens GN=CS PE=1 SV=1;sp|O75390|CISY_HUMAN Citrate synthase, mitochondrial OS=Homo sapiens GN=CS PE=1 SV=2;tr|H0YIC4|H0YIC4_HU	17	9	9	9	9	8	8	8	8	8	8	9	9	9	8	8	8	8	8	8	9	9	9	8	8	8	8	8	8	9	9	20.5	20.5	20.5	44.703	400	400;453;466;123;66;81;114;118;120;141;144;149;157;178;190;132;140	0	63.285	By MS/MS	By MS/MS	By MS/MS
A0A0C4DGQ8;Q6IAN0;J3QLK1;J3QLJ8;J3KRS1;J3QKT1	A0A0C4DGQ8;Q6IAN0	4;4;1;1;1;1	4;4;1;1;1;1	4;4;1;1;1;1	Dehydrogenase/reductase SDR family member 7B	DHRS7B	tr|A0A0C4DGQ8|A0A0C4DGQ8_HUMAN Dehydrogenase/reductase SDR family member 7B OS=Homo sapiens GN=DHRS7B PE=1 SV=1;sp|Q6IAN0|DRS7B_HUMAN Dehydrogenase/reductase SDR family member 7B OS=Homo sapiens GN=DHRS7B PE=1 SV=2	6	4	4	4	4	4	4	4	4	4	4	4	4	4	4	4	4	4	4	4	4	4	4	4	4	4	4	4	4	4	4	17.1	17.1	17.1	33.524	310	310;325;90;107;125;126	0	12.623	By MS/MS	By MS/MS	By MS/MS
A0A0C4DGS0;P56556;R4GN43	A0A0C4DGS0;P56556;R4GN43	2;2;1	2;2;1	2;2;1	NADH dehydrogenase [ubiquinone] 1 alpha subcomplex subunit 6	NDUFA6	tr|A0A0C4DGS0|A0A0C4DGS0_HUMAN NADH dehydrogenase [ubiquinone] 1 alpha subcomplex subunit 6 OS=Homo sapiens GN=NDUFA6 PE=1 SV=1;sp|P56556|NDUA6_HUMAN NADH dehydrogenase [ubiquinone] 1 alpha subcomplex subunit 6 OS=Homo sapiens GN=NDUFA6 PE=1 SV=3;tr|R4GN43	3	2	2	2	2	2	2	2	2	2	1	2	2	2	2	2	2	2	2	1	2	2	2	2	2	2	2	2	1	2	2	21.1	21.1	21.1	15.136	128	128;154;71	0	7.2774	By MS/MS	By matching	By MS/MS
A0A0C4DGS1;P39656;U3KQ84	A0A0C4DGS1;P39656;U3KQ84	7;7;5	7;7;5	7;7;5	Dolichyl-diphosphooligosaccharide--protein glycosyltransferase 48 kDa subunit	DDOST	tr|A0A0C4DGS1|A0A0C4DGS1_HUMAN Dolichyl-diphosphooligosaccharide--protein glycosyltransferase 48 kDa subunit OS=Homo sapiens GN=DDOST PE=1 SV=1;sp|P39656|OST48_HUMAN Dolichyl-diphosphooligosaccharide--protein glycosyltransferase 48 kDa subunit OS=Homo sapi	3	7	7	7	7	7	6	7	6	6	7	7	6	7	7	6	7	6	6	7	7	6	7	7	6	7	6	6	7	7	6	20.7	20.7	20.7	48.799	439	439;456;155	0	323.31	By MS/MS	By MS/MS	By MS/MS
A0A0C4DGS5;Q08379;B7ZC06;H0Y7B8;A0A087WYC0	A0A0C4DGS5;Q08379	13;13;5;1;1	13;13;5;1;1	13;13;5;1;1	Golgin subfamily A member 2	GOLGA2	tr|A0A0C4DGS5|A0A0C4DGS5_HUMAN Golgi autoantigen, golgin subfamily a, 2, isoform CRA_a OS=Homo sapiens GN=GOLGA2 PE=1 SV=1;sp|Q08379|GOGA2_HUMAN Golgin subfamily A member 2 OS=Homo sapiens GN=GOLGA2 PE=1 SV=3	5	13	13	13	13	12	10	11	13	9	11	11	13	13	12	10	11	13	9	11	11	13	13	12	10	11	13	9	11	11	13	18.7	18.7	18.7	111.66	990	990;1002;473;235;286	0	44.839	By MS/MS	By MS/MS	By MS/MS
A0A0C4DGS9;Q9Y6K0	A0A0C4DGS9;Q9Y6K0	1;1	1;1	1;1	Choline/ethanolaminephosphotransferase 1	CEPT1	tr|A0A0C4DGS9|A0A0C4DGS9_HUMAN Choline/ethanolaminephosphotransferase 1 OS=Homo sapiens GN=CEPT1 PE=1 SV=1;sp|Q9Y6K0|CEPT1_HUMAN Choline/ethanolaminephosphotransferase 1 OS=Homo sapiens GN=CEPT1 PE=1 SV=1	2	1	1	1	0	1	1	1	1	1	1	1	0	0	1	1	1	1	1	1	1	0	0	1	1	1	1	1	1	1	0	8.6	8.6	8.6	31.293	280	280;416	0.0024414	2.9768		By MS/MS	By MS/MS
R4GMU8;E9PLX3;A0A0C4DGV4;O43504	R4GMU8;E9PLX3;A0A0C4DGV4;O43504	1;1;1;1	1;1;1;1	1;1;1;1	Ragulator complex protein LAMTOR5	LAMTOR5	tr|R4GMU8|R4GMU8_HUMAN Ragulator complex protein LAMTOR5 OS=Homo sapiens GN=LAMTOR5 PE=1 SV=1;tr|E9PLX3|E9PLX3_HUMAN Ragulator complex protein LAMTOR5 OS=Homo sapiens GN=LAMTOR5 PE=1 SV=1;tr|A0A0C4DGV4|A0A0C4DGV4_HUMAN Hepatitis B virus x interacting prote	4	1	1	1	1	1	1	1	1	1	1	1	1	1	1	1	1	1	1	1	1	1	1	1	1	1	1	1	1	1	1	25.3	25.3	25.3	8.2153	79	79;90;173;91	0	19.025	By MS/MS	By MS/MS	By MS/MS
A0A0C4DGV5;O95218	A0A0C4DGV5;O95218	12;12	12;12	12;12	Zinc finger Ran-binding domain-containing protein 2	ZRANB2	tr|A0A0C4DGV5|A0A0C4DGV5_HUMAN Zinc finger Ran-binding domain-containing protein 2 OS=Homo sapiens GN=ZRANB2 PE=1 SV=1;sp|O95218|ZRAB2_HUMAN Zinc finger Ran-binding domain-containing protein 2 OS=Homo sapiens GN=ZRANB2 PE=1 SV=2	2	12	12	12	12	11	12	10	12	12	12	12	12	12	11	12	10	12	12	12	12	12	12	11	12	10	12	12	12	12	12	31.5	31.5	31.5	38.223	337	337;330	0	102.78	By MS/MS	By MS/MS	By MS/MS
E7ESL0;A0A0C4DGX2;J3KQY1;Q9NWU5	E7ESL0;A0A0C4DGX2;J3KQY1;Q9NWU5	4;4;4;4	4;4;4;4	4;4;4;4	39S ribosomal protein L22, mitochondrial	MRPL22	tr|E7ESL0|E7ESL0_HUMAN 39S ribosomal protein L22, mitochondrial OS=Homo sapiens GN=MRPL22 PE=1 SV=1;tr|A0A0C4DGX2|A0A0C4DGX2_HUMAN 39S ribosomal protein L22, mitochondrial OS=Homo sapiens GN=MRPL22 PE=1 SV=1;tr|J3KQY1|J3KQY1_HUMAN 39S ribosomal protein L22	4	4	4	4	3	3	3	2	2	2	3	3	2	3	3	3	2	2	2	3	3	2	3	3	3	2	2	2	3	3	2	23.1	23.1	23.1	24.325	212	212;228;232;206	0	18.518	By MS/MS	By MS/MS	By MS/MS
A0A0C4DGX4;Q13616	A0A0C4DGX4;Q13616	19;19	19;19	19;19	Cullin-1	CUL1	tr|A0A0C4DGX4|A0A0C4DGX4_HUMAN Cullin-1 OS=Homo sapiens GN=CUL1 PE=1 SV=1;sp|Q13616|CUL1_HUMAN Cullin-1 OS=Homo sapiens GN=CUL1 PE=1 SV=2	2	19	19	19	16	18	16	15	16	17	17	17	17	16	18	16	15	16	17	17	17	17	16	18	16	15	16	17	17	17	17	29	29	29	87.387	752	752;776	0	105.09	By MS/MS	By MS/MS	By MS/MS
A0A0C4DGZ0;P24928;A0A087WWE2	A0A0C4DGZ0;P24928;A0A087WWE2	23;23;20	23;23;20	23;23;20	DNA-directed RNA polymerase;DNA-directed RNA polymerase II subunit RPB1	POLR2A	tr|A0A0C4DGZ0|A0A0C4DGZ0_HUMAN DNA-directed RNA polymerase subunit OS=Homo sapiens GN=POLR2A PE=1 SV=1;sp|P24928|RPB1_HUMAN DNA-directed RNA polymerase II subunit RPB1 OS=Homo sapiens GN=POLR2A PE=1 SV=2;tr|A0A087WWE2|A0A087WWE2_HUMAN DNA-directed RNA poly	3	23	23	23	20	19	18	20	20	19	19	19	18	20	19	18	20	20	19	19	19	18	20	19	18	20	20	19	19	19	18	15.5	15.5	15.5	217.2	1970	1970;1970;1980	0	62.634	By MS/MS	By MS/MS	By MS/MS
A0A0C4DGZ9;O14773	A0A0C4DGZ9;O14773	2;2	2;2	2;2	Tripeptidyl-peptidase 1	TPP1	tr|A0A0C4DGZ9|A0A0C4DGZ9_HUMAN Tripeptidyl-peptidase 1 OS=Homo sapiens GN=TPP1 PE=1 SV=1;sp|O14773|TPP1_HUMAN Tripeptidyl-peptidase 1 OS=Homo sapiens GN=TPP1 PE=1 SV=2	2	2	2	2	2	2	2	1	2	0	1	1	1	2	2	2	1	2	0	1	1	1	2	2	2	1	2	0	1	1	1	3.1	3.1	3.1	60.457	556	556;563	0	9.4908	By MS/MS	By MS/MS	By MS/MS
A0A0C4DH01;Q9NVU0;H3BM46;H3BRY1;H3BMR4	A0A0C4DH01;Q9NVU0	6;6;1;1;1	6;6;1;1;1	6;6;1;1;1	DNA-directed RNA polymerase III subunit RPC5	POLR3E	tr|A0A0C4DH01|A0A0C4DH01_HUMAN DNA-directed RNA polymerase III subunit RPC5 OS=Homo sapiens GN=POLR3E PE=1 SV=1;sp|Q9NVU0|RPC5_HUMAN DNA-directed RNA polymerase III subunit RPC5 OS=Homo sapiens GN=POLR3E PE=1 SV=1	5	6	6	6	6	5	6	5	6	5	5	6	5	6	5	6	5	6	5	5	6	5	6	5	6	5	6	5	5	6	5	12.8	12.8	12.8	75.773	672	672;708;63;99;139	0	24.355	By MS/MS	By MS/MS	By MS/MS
A0A0C4DH83;Q9NZN3;Q9NZN4	A0A0C4DH83;Q9NZN3	4;4;1	1;1;0	1;1;0	EH domain-containing protein 3	EHD3	tr|A0A0C4DH83|A0A0C4DH83_HUMAN EH domain-containing protein 3 OS=Homo sapiens GN=EHD3 PE=1 SV=1;sp|Q9NZN3|EHD3_HUMAN EH domain-containing protein 3 OS=Homo sapiens GN=EHD3 PE=1 SV=2	3	4	1	1	3	3	3	3	4	3	3	2	3	1	1	1	1	1	1	1	0	0	1	1	1	1	1	1	1	0	0	6.8	1.6	1.6	61.895	546	546;535;543	0.0033262	2.6897	By MS/MS	By matching	By matching
A0A0D9SEI3;B7ZVY7;A0A0D9SER5;A0A0D9SEN2;J3QR44;P21127;J3QR29;Q5QPR3;Q9UQ88;Q5QPR4;E9PFJ2;A0A087WYI9;A0A087X1I0;Q5QPQ9	A0A0D9SEI3;B7ZVY7;A0A0D9SER5;A0A0D9SEN2;J3QR44;P21127;J3QR29;Q5QPR3;Q9UQ88;Q5QPR4	7;7;7;7;7;7;6;6;6;5;2;2;2;1	7;7;7;7;7;7;6;6;6;5;2;2;2;1	5;5;5;5;5;5;5;4;4;4;0;0;0;0	Cyclin-dependent kinase 11B;Cyclin-dependent kinase 11A	CDK11B;CDC2L1;CDK11A	tr|A0A0D9SEI3|A0A0D9SEI3_HUMAN Cyclin-dependent kinase 11B OS=Homo sapiens GN=CDK11B PE=1 SV=1;tr|B7ZVY7|B7ZVY7_HUMAN Cell division cycle 2-like 1 (PITSLRE proteins) OS=Homo sapiens GN=CDC2L1 PE=1 SV=1;tr|A0A0D9SER5|A0A0D9SER5_HUMAN Cyclin-dependent kinase	14	7	7	5	6	3	4	5	5	4	4	6	5	6	3	4	5	5	4	4	6	5	4	2	3	3	3	2	2	4	3	8.8	8.8	6.5	89.437	772	772;782;783;785;795;795;748;779;783;746;151;203;244;37	0	19.85	By MS/MS	By MS/MS	By MS/MS
A0A0D9SEJ5;F5GY05;Q96EK7	A0A0D9SEJ5;F5GY05;Q96EK7	12;12;12	12;12;12	12;12;12	Constitutive coactivator of peroxisome proliferator-activated receptor gamma	FAM120B	tr|A0A0D9SEJ5|A0A0D9SEJ5_HUMAN Constitutive coactivator of peroxisome proliferator-activated receptor gamma OS=Homo sapiens GN=FAM120B PE=1 SV=1;tr|F5GY05|F5GY05_HUMAN Constitutive coactivator of peroxisome proliferator-activated receptor gamma OS=Homo sap	3	12	12	12	9	9	10	9	9	10	10	9	9	9	9	10	9	9	10	10	9	9	9	9	10	9	9	10	10	9	9	16.7	16.7	16.7	105.19	922	922;933;910	0	25.548	By MS/MS	By MS/MS	By MS/MS
A0A0D9SEM4;Q08170	A0A0D9SEM4;Q08170	8;8	4;4	4;4	Serine/arginine-rich splicing factor 4	SRSF4	tr|A0A0D9SEM4|A0A0D9SEM4_HUMAN Serine/arginine-rich-splicing factor 4 (Fragment) OS=Homo sapiens GN=SRSF4 PE=1 SV=1;sp|Q08170|SRSF4_HUMAN Serine/arginine-rich splicing factor 4 OS=Homo sapiens GN=SRSF4 PE=1 SV=2	2	8	4	4	6	5	6	5	6	6	6	6	6	2	2	2	2	2	3	2	3	2	2	2	2	2	2	3	2	3	2	17.2	6.6	6.6	43.647	378	378;494	0	10.529	By MS/MS	By MS/MS	By MS/MS
A0A0D9SG71;A0A0D9SEZ6;A0A0R4J2E5;P49459	A0A0D9SG71;A0A0D9SEZ6;A0A0R4J2E5;P49459	1;1;1;1	1;1;1;1	1;1;1;1	Ubiquitin-conjugating enzyme E2 A	UBE2A	tr|A0A0D9SG71|A0A0D9SG71_HUMAN Ubiquitin-conjugating enzyme E2 A OS=Homo sapiens GN=UBE2A PE=1 SV=1;tr|A0A0D9SEZ6|A0A0D9SEZ6_HUMAN Ubiquitin-conjugating enzyme E2 A OS=Homo sapiens GN=UBE2A PE=1 SV=1;tr|A0A0R4J2E5|A0A0R4J2E5_HUMAN Ubiquitin-conjugating enz	4	1	1	1	1	1	0	1	0	1	0	1	0	1	1	0	1	0	1	0	1	0	1	1	0	1	0	1	0	1	0	14.3	14.3	14.3	13.635	119	119;123;149;152	0.0024384	2.9541	By MS/MS	By matching
A0A0D9SFB3;A0A0D9SG12;A0A0D9SF53;O00571;O15523;A0A0J9YYH6;A0A0J9YVQ7;C9J081;B4DLA0;C9J8G5;A0A087WX09;A0A087WVZ1;D6RCM4;Q9NQI0;H0Y960	A0A0D9SFB3;A0A0D9SG12;A0A0D9SF53;O00571;O15523	24;24;24;24;19;5;4;4;3;3;2;2;2;2;1	23;23;23;23;18;5;4;4;3;3;2;2;2;2;1	23;23;23;23;18;5;4;4;3;3;2;2;2;2;1	ATP-dependent RNA helicase DDX3X;ATP-dependent RNA helicase DDX3Y	DDX3X;DDX3Y	tr|A0A0D9SFB3|A0A0D9SFB3_HUMAN ATP-dependent RNA helicase DDX3X OS=Homo sapiens GN=DDX3X PE=1 SV=1;tr|A0A0D9SG12|A0A0D9SG12_HUMAN ATP-dependent RNA helicase DDX3X OS=Homo sapiens GN=DDX3X PE=1 SV=1;tr|A0A0D9SF53|A0A0D9SF53_HUMAN ATP-dependent RNA helicase	15	24	23	23	24	22	24	22	24	20	24	23	24	23	21	23	21	23	19	23	22	23	23	21	23	21	23	19	23	22	23	39.7	38	38	70.839	640	640;647;733;662;660;164;164;250;139;224;98;138;518;724;305	0	323.31	By MS/MS	By MS/MS	By MS/MS
A0A0D9SF54;A0A0D9SGF6;A0A0D9SFF6;A0A0D9SFH4	A0A0D9SF54;A0A0D9SGF6	74;73;5;2	1;0;0;0	1;0;0;0		SPTAN1	tr|A0A0D9SF54|A0A0D9SF54_HUMAN Spectrin alpha chain, non-erythrocytic 1 OS=Homo sapiens GN=SPTAN1 PE=1 SV=1;tr|A0A0D9SGF6|A0A0D9SGF6_HUMAN Spectrin alpha chain, non-erythrocytic 1 OS=Homo sapiens GN=SPTAN1 PE=1 SV=1	4	74	1	1	66	65	60	62	62	62	62	69	62	1	1	1	1	1	1	1	1	1	1	1	1	1	1	1	1	1	1	35.6	0.7	0.7	282.83	2457	2457;2498;153;68	0	5.2683	By MS/MS	By MS/MS	By matching
A0A0D9SF60;Q99569	A0A0D9SF60;Q99569	1;1	1;1	1;1	Plakophilin-4	PKP4	tr|A0A0D9SF60|A0A0D9SF60_HUMAN Plakophilin-4 OS=Homo sapiens GN=PKP4 PE=1 SV=1;sp|Q99569|PKP4_HUMAN Plakophilin-4 OS=Homo sapiens GN=PKP4 PE=1 SV=2	2	1	1	1	0	1	1	1	1	1	1	0	1	0	1	1	1	1	1	1	0	1	0	1	1	1	1	1	1	0	1	1.1	1.1	1.1	133.97	1208	1208;1192	0.0024366	2.9387		By MS/MS	By MS/MS
A0A0D9SF70;G5E9L0;Q8N6H7;E9PQP3;E9PIY6;H0YDN9;E9PMU9	A0A0D9SF70;G5E9L0;Q8N6H7;E9PQP3;E9PIY6;H0YDN9	4;4;4;3;3;2;1	4;4;4;3;3;2;1	4;4;4;3;3;2;1	ADP-ribosylation factor GTPase-activating protein 2	ARFGAP2	tr|A0A0D9SF70|A0A0D9SF70_HUMAN ADP-ribosylation factor GTPase-activating protein 2 OS=Homo sapiens GN=ARFGAP2 PE=1 SV=1;tr|G5E9L0|G5E9L0_HUMAN ADP-ribosylation factor GTPase-activating protein 2 OS=Homo sapiens GN=ARFGAP2 PE=1 SV=2;sp|Q8N6H7|ARFG2_HUMAN AD	7	4	4	4	3	3	2	2	3	3	3	4	3	3	3	2	2	3	3	3	4	3	3	3	2	2	3	3	3	4	3	10.6	10.6	10.6	42.153	385	385;493;521;274;327;237;156	0	6.5244	By MS/MS	By MS/MS	By MS/MS
A0A0D9SF88;A0A0D9SFW0;D6RD73;Q9HCE5	A0A0D9SF88;A0A0D9SFW0;D6RD73;Q9HCE5	1;1;1;1	1;1;1;1	1;1;1;1	N6-adenosine-methyltransferase subunit METTL14	METTL14	tr|A0A0D9SF88|A0A0D9SF88_HUMAN N6-adenosine-methyltransferase subunit METTL14 OS=Homo sapiens GN=METTL14 PE=1 SV=1;tr|A0A0D9SFW0|A0A0D9SFW0_HUMAN N6-adenosine-methyltransferase subunit METTL14 OS=Homo sapiens GN=METTL14 PE=1 SV=1;tr|D6RD73|D6RD73_HUMAN N6-	4	1	1	1	1	1	1	0	1	1	1	1	1	1	1	1	0	1	1	1	1	1	1	1	1	0	1	1	1	1	1	17.2	17.2	17.2	7.29	64	64;89;122;456	0.0035244	2.5749	By matching	By MS/MS	By MS/MS
M0QYI1;M0R3C8;A0A0D9SFL2;M0QYH2;Q96T60;A0A0D9SEV0;M0R000	M0QYI1;M0R3C8;A0A0D9SFL2;M0QYH2;Q96T60;A0A0D9SEV0;M0R000	2;2;2;2;2;1;1	2;2;2;2;2;1;1	2;2;2;2;2;1;1	Bifunctional polynucleotide phosphatase/kinase;Polynucleotide 3-phosphatase;Polynucleotide 5-hydroxyl-kinase	PNKP	tr|M0QYI1|M0QYI1_HUMAN Bifunctional polynucleotide phosphatase/kinase (Fragment) OS=Homo sapiens GN=PNKP PE=1 SV=2;tr|M0R3C8|M0R3C8_HUMAN Bifunctional polynucleotide phosphatase/kinase OS=Homo sapiens GN=PNKP PE=1 SV=1;tr|A0A0D9SFL2|A0A0D9SFL2_HUMAN Bifunc	7	2	2	2	1	2	1	2	1	1	2	2	2	1	2	1	2	1	1	2	2	2	1	2	1	2	1	1	2	2	2	8.1	8.1	8.1	26.912	247	247;455;485;490;521;174;176	0.00050226	3.3097	By matching	By MS/MS	By matching
A0A0D9SFR5;H3BQ06;Q9ULP9;H3BV07	A0A0D9SFR5;H3BQ06;Q9ULP9	4;4;4;1	4;4;4;1	4;4;4;1	TBC1 domain family member 24	TBC1D24	tr|A0A0D9SFR5|A0A0D9SFR5_HUMAN TBC1 domain family member 24 OS=Homo sapiens GN=TBC1D24 PE=4 SV=1;tr|H3BQ06|H3BQ06_HUMAN Uncharacterized protein OS=Homo sapiens PE=4 SV=1;sp|Q9ULP9|TBC24_HUMAN TBC1 domain family member 24 OS=Homo sapiens GN=TBC1D24 PE=1 SV=	4	4	4	4	2	2	2	3	4	2	3	3	3	2	2	2	3	4	2	3	3	3	2	2	2	3	4	2	3	3	3	13.6	13.6	13.6	38.37	339	339;376;559;54	0	8.9526	By MS/MS	By MS/MS	By MS/MS
A0A0D9SFS3;E9PDF2;E9PCR7;Q02218;E9PFG7;C9J4G7;Q9ULD0	A0A0D9SFS3;E9PDF2;E9PCR7;Q02218;E9PFG7	11;11;11;11;8;3;3	11;11;11;11;8;3;3	11;11;11;11;8;3;3	2-oxoglutarate dehydrogenase, mitochondrial	OGDH	tr|A0A0D9SFS3|A0A0D9SFS3_HUMAN 2-oxoglutarate dehydrogenase, mitochondrial OS=Homo sapiens GN=OGDH PE=1 SV=1;tr|E9PDF2|E9PDF2_HUMAN 2-oxoglutarate dehydrogenase, mitochondrial OS=Homo sapiens GN=OGDH PE=1 SV=1;tr|E9PCR7|E9PCR7_HUMAN 2-oxoglutarate dehydrog	7	11	11	11	11	9	9	9	10	8	9	11	9	11	9	9	9	10	8	9	11	9	11	9	9	9	10	8	9	11	9	14.6	14.6	14.6	113.31	1001	1001;1034;1038;1023;873;211;1010	0	41.497	By MS/MS	By MS/MS	By MS/MS
A0A0D9SG77;Q05086;A0A0D9SGI3;A0A0D9SES7;A0A0D9SF91;A0A0D9SFU3;A0A0U1RVK3;A0A0D9SGJ0;A0A0D9SG54	A0A0D9SG77;Q05086;A0A0D9SGI3	7;7;4;2;2;1;1;1;1	7;7;4;2;2;1;1;1;1	7;7;4;2;2;1;1;1;1	Ubiquitin-protein ligase E3A	UBE3A	tr|A0A0D9SG77|A0A0D9SG77_HUMAN Ubiquitin-protein ligase E3A OS=Homo sapiens GN=UBE3A PE=1 SV=1;sp|Q05086|UBE3A_HUMAN Ubiquitin-protein ligase E3A OS=Homo sapiens GN=UBE3A PE=1 SV=4;tr|A0A0D9SGI3|A0A0D9SGI3_HUMAN Ubiquitin-protein ligase E3A (Fragment) OS=H	9	7	7	7	6	5	5	6	7	7	5	6	6	6	5	5	6	7	7	5	6	6	6	5	5	6	7	7	5	6	6	13.6	13.6	13.6	88.082	765	765;875;237;148;187;49;50;62;77	0	64.016	By MS/MS	By MS/MS	By MS/MS
A0A0D9SGH0;Q92581	A0A0D9SGH0;Q92581	2;2	2;2	2;2	Sodium/hydrogen exchanger 6	SLC9A6	tr|A0A0D9SGH0|A0A0D9SGH0_HUMAN Sodium/hydrogen exchanger 6 (Fragment) OS=Homo sapiens GN=SLC9A6 PE=1 SV=3;sp|Q92581|SL9A6_HUMAN Sodium/hydrogen exchanger 6 OS=Homo sapiens GN=SLC9A6 PE=1 SV=2	2	2	2	2	2	2	2	2	2	2	2	2	2	2	2	2	2	2	2	2	2	2	2	2	2	2	2	2	2	2	2	11.6	11.6	11.6	23.259	207	207;669	0.00051203	3.5199	By MS/MS	By MS/MS	By MS/MS
A0A140T8Z0;A0A0G2JH68;O60610;H9KV28;B4E2I7	A0A140T8Z0;A0A0G2JH68;O60610;H9KV28	20;20;20;19;1	20;20;20;19;1	20;20;20;19;1	Protein diaphanous homolog 1	DIAPH1	tr|A0A140T8Z0|A0A140T8Z0_HUMAN Protein diaphanous homolog 1 OS=Homo sapiens GN=DIAPH1 PE=1 SV=1;tr|A0A0G2JH68|A0A0G2JH68_HUMAN Protein diaphanous homolog 1 OS=Homo sapiens GN=DIAPH1 PE=1 SV=1;sp|O60610|DIAP1_HUMAN Protein diaphanous homolog 1 OS=Homo sapie	5	20	20	20	15	17	16	16	15	14	13	19	16	15	17	16	16	15	14	13	19	16	15	17	16	16	15	14	13	19	16	17	17	17	140.3	1263	1263;1272;1272;1228;201	0	75.046	By MS/MS	By MS/MS	By MS/MS
A0A0G2JIS2;A2ABF8;A0A0G2JIR1;A2ABF9;A0A0G2JK64;Q96KQ7;A0A0G2JRR0;A0A0G2JRN8;H0Y4K5	A0A0G2JIS2;A2ABF8;A0A0G2JIR1;A2ABF9;A0A0G2JK64;Q96KQ7;A0A0G2JRR0;A0A0G2JRN8	10;10;10;9;9;9;7;6;2	10;10;10;9;9;9;7;6;2	10;10;10;9;9;9;7;6;2	Histone-lysine N-methyltransferase EHMT2	EHMT2	tr|A0A0G2JIS2|A0A0G2JIS2_HUMAN Histone-lysine N-methyltransferase EHMT2 OS=Homo sapiens GN=EHMT2 PE=1 SV=1;tr|A2ABF8|A2ABF8_HUMAN Histone-lysine N-methyltransferase EHMT2 OS=Homo sapiens GN=EHMT2 PE=1 SV=1;tr|A0A0G2JIR1|A0A0G2JIR1_HUMAN Histone-lysine N-me	9	10	10	10	10	9	9	7	9	8	9	10	8	10	9	9	7	9	8	9	10	8	10	9	9	7	9	8	9	10	8	11.8	11.8	11.8	129.03	1176	1176;1233;1233;1267;1267;1210;888;922;298	0	20.103	By MS/MS	By MS/MS	By MS/MS
A0A0G2JIW1;P0DMV9;P0DMV8;V9GZ37	A0A0G2JIW1;P0DMV9;P0DMV8;V9GZ37	25;25;25;18	23;23;23;17	15;15;15;10	Heat shock 70 kDa protein 1B;Heat shock 70 kDa protein 1A	HSPA1B;HSPA1A	tr|A0A0G2JIW1|A0A0G2JIW1_HUMAN Heat shock 70 kDa protein 1B OS=Homo sapiens GN=HSPA1B PE=1 SV=1;sp|P0DMV9|HS71B_HUMAN Heat shock 70 kDa protein 1B OS=Homo sapiens GN=HSPA1B PE=1 SV=1;sp|P0DMV8|HS71A_HUMAN Heat shock 70 kDa protein 1A OS=Homo sapiens GN=HSP	4	25	23	15	25	25	22	23	22	22	23	24	25	23	23	20	21	20	20	21	23	23	15	15	14	14	14	14	14	15	15	42.7	39.6	27.3	70.108	642	642;641;641;476	0	323.31	By MS/MS	By MS/MS	By MS/MS
A0A0G2JIZ4;P14373	A0A0G2JIZ4;P14373	3;3	3;3	3;3	Zinc finger protein RFP	TRIM27	tr|A0A0G2JIZ4|A0A0G2JIZ4_HUMAN Zinc finger protein RFP (Fragment) OS=Homo sapiens GN=TRIM27 PE=1 SV=1;sp|P14373|TRI27_HUMAN Zinc finger protein RFP OS=Homo sapiens GN=TRIM27 PE=1 SV=1	2	3	3	3	3	2	1	1	0	1	1	2	2	3	2	1	1	0	1	1	2	2	3	2	1	1	0	1	1	2	2	14.5	14.5	14.5	28.746	249	249;513	0.00053419	4.1223	By MS/MS	By matching	By MS/MS
H0Y759;A0A0G2JJ92	H0Y759;A0A0G2JJ92	1;1	1;1	1;1		BAG6	tr|H0Y759|H0Y759_HUMAN Large proline-rich protein BAG6 (Fragment) OS=Homo sapiens GN=BAG6 PE=1 SV=1;tr|A0A0G2JJ92|A0A0G2JJ92_HUMAN Large proline-rich protein BAG6 (Fragment) OS=Homo sapiens GN=BAG6 PE=1 SV=1	2	1	1	1	0	1	1	1	1	0	1	0	1	0	1	1	1	1	0	1	0	1	0	1	1	1	1	0	1	0	1	8.8	8.8	8.8	23.012	238	238;238	0.00051813	3.656		By matching	By MS/MS
H0Y6K2;A0A140T9E9;A0A0G2JK44;P25440;A0A0G2JHN8;A0A140T9I1;A0A140T9V2;U3KQA6;A0A0G2JHL0;A0A140T9F7;E9PIQ3;H0Y799;A0A140T9X8;H0YDJ7;E9PKQ9;U3KPW0	H0Y6K2;A0A140T9E9;A0A0G2JK44;P25440;A0A0G2JHN8;A0A140T9I1;A0A140T9V2;U3KQA6;A0A0G2JHL0;A0A140T9F7	12;12;12;12;8;8;8;6;6;6;3;2;2;1;1;1	12;12;12;12;8;8;8;6;6;6;3;2;2;1;1;1	11;11;11;11;7;7;8;6;6;6;3;2;2;1;1;1	Bromodomain-containing protein 2	BRD2	tr|H0Y6K2|H0Y6K2_HUMAN Bromodomain-containing protein 2 (Fragment) OS=Homo sapiens GN=BRD2 PE=1 SV=1;tr|A0A140T9E9|A0A140T9E9_HUMAN Bromodomain-containing protein 2 (Fragment) OS=Homo sapiens GN=BRD2 PE=1 SV=1;tr|A0A0G2JK44|A0A0G2JK44_HUMAN Bromodomain-con	16	12	12	11	11	10	11	9	12	8	10	12	12	11	10	11	9	12	8	10	12	12	10	9	10	8	11	8	9	11	11	21.8	21.8	20.8	88.288	807	807;807;836;801;328;363;648;552;613;619;401;296;296;137;147;159	0	50.404	By MS/MS	By MS/MS	By MS/MS
A0A0G2JNZ5;A0A0G2JNZ0;A0A0G2JLB3;P04062	A0A0G2JNZ5;A0A0G2JNZ0;A0A0G2JLB3;P04062	2;2;2;2	2;2;2;2	2;2;2;2	Glucosylceramidase	GBA	tr|A0A0G2JNZ5|A0A0G2JNZ5_HUMAN Glucosylceramidase OS=Homo sapiens GN=GBA PE=1 SV=1;tr|A0A0G2JNZ0|A0A0G2JNZ0_HUMAN Glucosylceramidase OS=Homo sapiens GN=GBA PE=1 SV=1;tr|A0A0G2JLB3|A0A0G2JLB3_HUMAN Glucosylceramidase OS=Homo sapiens GN=GBA PE=1 SV=1;sp|P040	4	2	2	2	1	1	2	2	2	2	2	2	2	1	1	2	2	2	2	2	2	2	1	1	2	2	2	2	2	2	2	4	4	4	50.263	449	449;487;536;536	0.0028626	2.7311	By matching	By matching	By MS/MS
A0A0G2JLD8;E7EUY5;Q04837;C9K0U8	A0A0G2JLD8;E7EUY5;Q04837;C9K0U8	4;4;4;3	4;4;4;3	4;4;4;3	Single-stranded DNA-binding protein, mitochondrial	SSBP1	tr|A0A0G2JLD8|A0A0G2JLD8_HUMAN Single-stranded DNA-binding protein, mitochondrial (Fragment) OS=Homo sapiens GN=SSBP1 PE=1 SV=1;tr|E7EUY5|E7EUY5_HUMAN Single-stranded DNA-binding protein, mitochondrial (Fragment) OS=Homo sapiens GN=SSBP1 PE=1 SV=1;sp|Q0483	4	4	4	4	4	3	4	3	4	4	4	4	4	4	3	4	3	4	4	4	4	4	4	3	4	3	4	4	4	4	4	29.9	29.9	29.9	15.598	134	134;135;148;121	0	20.022	By MS/MS	By MS/MS	By MS/MS
A0A0G2JQJ7;A0A0G2JPD5;A0A0G2JS76;A0A0G2JMX7;P10636;I3L170;I3L2Z2	A0A0G2JQJ7;A0A0G2JPD5;A0A0G2JS76;A0A0G2JMX7;P10636;I3L170	8;8;8;8;8;6;1	8;8;8;8;8;6;1	8;8;8;8;8;6;1	Microtubule-associated protein tau;Microtubule-associated protein	MAPT	tr|A0A0G2JQJ7|A0A0G2JQJ7_HUMAN Microtubule-associated protein OS=Homo sapiens GN=MAPT PE=1 SV=1;tr|A0A0G2JPD5|A0A0G2JPD5_HUMAN Microtubule-associated protein OS=Homo sapiens GN=MAPT PE=1 SV=1;tr|A0A0G2JS76|A0A0G2JS76_HUMAN Microtubule-associated protein OS	7	8	8	8	6	8	8	7	6	6	6	7	8	6	8	8	7	6	6	6	7	8	6	8	8	7	6	6	6	7	8	16.8	16.8	16.8	78.954	758	758;758;776;776;758;341;59	0	28.641	By matching	By MS/MS	By MS/MS
A0A0G2JMZ8;Q16625	A0A0G2JMZ8;Q16625	5;5	5;5	5;5	Occludin	OCLN	tr|A0A0G2JMZ8|A0A0G2JMZ8_HUMAN Occludin OS=Homo sapiens GN=OCLN PE=1 SV=1;sp|Q16625|OCLN_HUMAN Occludin OS=Homo sapiens GN=OCLN PE=1 SV=1	2	5	5	5	5	5	5	5	5	5	5	4	4	5	5	5	5	5	5	5	4	4	5	5	5	5	5	5	5	4	4	12.1	12.1	12.1	59.129	522	522;522	0	12.597	By MS/MS	By MS/MS	By MS/MS
H0Y9J8;A0A0G2JNH5;A0A0G2JP78;A0A0G2JPT5;O75943	H0Y9J8;A0A0G2JNH5;A0A0G2JP78;A0A0G2JPT5;O75943	1;1;1;1;1	1;1;1;1;1	1;1;1;1;1	Cell cycle checkpoint protein RAD17	RAD17	tr|H0Y9J8|H0Y9J8_HUMAN Cell cycle checkpoint protein RAD17 (Fragment) OS=Homo sapiens GN=RAD17 PE=1 SV=1;tr|A0A0G2JNH5|A0A0G2JNH5_HUMAN Cell cycle checkpoint protein RAD17 OS=Homo sapiens GN=RAD17 PE=1 SV=1;tr|A0A0G2JP78|A0A0G2JP78_HUMAN Cell cycle checkpo	5	1	1	1	0	1	1	1	0	1	0	0	1	0	1	1	1	0	1	0	0	1	0	1	1	1	0	1	0	0	1	7.9	7.9	7.9	18.374	165	165;505;584;681;681	0.0033199	2.6751		By MS/MS	By matching
A0A0G2JNZ2;A0A0G2JPP5;Q14160;A0A0G2JMS7;H0YCG0;H0YDF9;Q5T0G3	A0A0G2JNZ2;A0A0G2JPP5;Q14160;A0A0G2JMS7	15;15;15;14;7;1;1	15;15;15;14;7;1;1	14;14;14;14;7;1;0	Protein scribble homolog	SCRIB	tr|A0A0G2JNZ2|A0A0G2JNZ2_HUMAN Protein scribble homolog OS=Homo sapiens GN=SCRIB PE=1 SV=1;tr|A0A0G2JPP5|A0A0G2JPP5_HUMAN Protein scribble homolog OS=Homo sapiens GN=SCRIB PE=1 SV=1;sp|Q14160|SCRIB_HUMAN Protein scribble homolog OS=Homo sapiens GN=SCRIB PE	7	15	15	14	13	12	11	10	10	9	12	13	9	13	12	11	10	10	9	12	13	9	12	11	10	9	9	9	11	12	8	11.7	11.7	11.1	174.91	1630	1630;1655;1630;1549;650;140;154	0	32.527	By MS/MS	By MS/MS	By MS/MS
A0A0G2JQD0;P48449;A0A0G2JS81;C9J315	A0A0G2JQD0;P48449	3;3;1;1	3;3;1;1	3;3;1;1	Lanosterol synthase	LSS	tr|A0A0G2JQD0|A0A0G2JQD0_HUMAN Lanosterol synthase (Fragment) OS=Homo sapiens GN=LSS PE=1 SV=1;sp|P48449|ERG7_HUMAN Lanosterol synthase OS=Homo sapiens GN=LSS PE=1 SV=1	4	3	3	3	2	2	3	2	3	1	2	2	2	2	2	3	2	3	1	2	2	2	2	2	3	2	3	1	2	2	2	5.8	5.8	5.8	62.75	549	549;732;78;262	0	16.091	By MS/MS	By MS/MS	By MS/MS
A0A0G2JS82;O94973;A0A0G2JQM1;A0A0G2JRF9;A0A0G2JQA4;E9PR62;A0A0G2JRS3;A0A0G2JS17;A0A0G2JQT9;H0YEG0;H0YDE9;E9PQP4;E9PNC4	A0A0G2JS82;O94973;A0A0G2JQM1	14;14;13;5;5;5;3;3;3;3;3;2;2	14;14;13;5;5;5;3;3;3;3;3;2;2	9;9;8;4;4;4;2;2;2;2;2;2;1	AP-2 complex subunit alpha-2	AP2A2	tr|A0A0G2JS82|A0A0G2JS82_HUMAN AP-2 complex subunit alpha-2 (Fragment) OS=Homo sapiens GN=AP2A2 PE=1 SV=1;sp|O94973|AP2A2_HUMAN AP-2 complex subunit alpha-2 OS=Homo sapiens GN=AP2A2 PE=1 SV=2;tr|A0A0G2JQM1|A0A0G2JQM1_HUMAN AP-2 complex subunit alpha-2 (Fra	13	14	14	9	12	13	12	12	12	10	11	12	12	12	13	12	12	12	10	11	12	12	7	9	8	8	8	7	8	8	8	17.3	17.3	11.7	101.54	917	917;939;634;356;356;378;140;157;173;185;185;90;125	0	47.977	By MS/MS	By MS/MS	By MS/MS
A0A0J9YVP0;O95714;H3BUQ1	A0A0J9YVP0;O95714;H3BUQ1	2;2;1	2;2;1	2;2;1	E3 ubiquitin-protein ligase HERC2	HERC2	tr|A0A0J9YVP0|A0A0J9YVP0_HUMAN E3 ubiquitin-protein ligase HERC2 (Fragment) OS=Homo sapiens GN=HERC2 PE=1 SV=1;sp|O95714|HERC2_HUMAN E3 ubiquitin-protein ligase HERC2 OS=Homo sapiens GN=HERC2 PE=1 SV=2;tr|H3BUQ1|H3BUQ1_HUMAN E3 ubiquitin-protein ligase HER	3	2	2	2	1	2	1	1	1	2	2	2	1	1	2	1	1	1	2	2	2	1	1	2	1	1	1	2	2	2	1	1.4	1.4	1.4	224.96	2081	2081;4834;200	0.00052659	3.8805	By matching	By MS/MS	By MS/MS
A0A0J9YYL3;A0A0J9YVP6;A0A0J9YXJ8;A0A0J9YXX5;Q9UHX1;A0A0J9YVR6;E9PQ56;A0A0J9YWM1;H0YEM1;E9PN18;E9PMU7;E9PL19;H0YCP8	A0A0J9YYL3;A0A0J9YVP6;A0A0J9YXJ8;A0A0J9YXX5;Q9UHX1	17;17;16;16;16;8;8;7;7;6;5;3;3	17;17;16;16;16;8;8;7;7;6;5;3;3	17;17;16;16;16;8;8;7;7;6;5;3;3	Poly(U)-binding-splicing factor PUF60	PUF60	tr|A0A0J9YYL3|A0A0J9YYL3_HUMAN Poly(U)-binding-splicing factor PUF60 (Fragment) OS=Homo sapiens GN=PUF60 PE=1 SV=1;tr|A0A0J9YVP6|A0A0J9YVP6_HUMAN Poly(U)-binding-splicing factor PUF60 (Fragment) OS=Homo sapiens GN=PUF60 PE=1 SV=1;tr|A0A0J9YXJ8|A0A0J9YXJ8_H	13	17	17	17	17	15	15	15	16	17	15	16	16	17	15	15	15	16	17	15	16	16	17	15	15	15	16	17	15	16	16	42.8	42.8	42.8	54.626	505	505;534;522;551;559;315;323;329;336;263;247;228;273	0	323.31	By MS/MS	By MS/MS	By MS/MS
A0A0J9YW64;A6NIW2;Q5JSL3	A0A0J9YW64;A6NIW2;Q5JSL3	4;4;4	4;4;4	4;4;4	Dedicator of cytokinesis protein 11	DOCK11	tr|A0A0J9YW64|A0A0J9YW64_HUMAN Dedicator of cytokinesis protein 11 (Fragment) OS=Homo sapiens GN=DOCK11 PE=1 SV=1;tr|A6NIW2|A6NIW2_HUMAN Dedicator of cytokinesis protein 11 OS=Homo sapiens GN=DOCK11 PE=1 SV=2;sp|Q5JSL3|DOC11_HUMAN Dedicator of cytokinesis	3	4	4	4	3	4	3	3	3	1	3	3	3	3	4	3	3	3	1	3	3	3	3	4	3	3	3	1	3	3	3	2.6	2.6	2.6	218.19	1902	1902;2077;2073	0	8.6756	By MS/MS	By MS/MS	By MS/MS
A0A0J9YWB6;Q9Y5B0;A0A0J9YWJ4;K7EJD2;A0A0A0MR03;K7EPW4	A0A0J9YWB6;Q9Y5B0;A0A0J9YWJ4;K7EJD2;A0A0A0MR03	3;3;2;2;2;1	3;3;2;2;2;1	3;3;2;2;2;1	RNA polymerase II subunit A C-terminal domain phosphatase	CTDP1	tr|A0A0J9YWB6|A0A0J9YWB6_HUMAN RNA polymerase II subunit A C-terminal domain phosphatase (Fragment) OS=Homo sapiens GN=CTDP1 PE=1 SV=1;sp|Q9Y5B0|CTDP1_HUMAN RNA polymerase II subunit A C-terminal domain phosphatase OS=Homo sapiens GN=CTDP1 PE=1 SV=3;tr|A0A	6	3	3	3	3	2	1	2	3	3	1	1	2	3	2	1	2	3	3	1	1	2	3	2	1	2	3	3	1	1	2	10.1	10.1	10.1	87.191	805	805;961;737;799;842;78	0	20.37	By matching	By MS/MS	By matching
A0A0J9YX62;O75190;E9PH18;C9J2C4;C9JN01;C9JB42;C9JDR7;C9JDX6;F8WCZ4;C9J2P2;C9JRD2;C9JXB9;Q8WWF6;Q8NHS0;Q7Z6W7	A0A0J9YX62;O75190;E9PH18;C9J2C4	3;3;2;2;1;1;1;1;1;1;1;1;1;1;1	3;3;2;2;1;1;1;1;1;1;1;1;1;1;1	2;2;2;1;1;1;1;1;1;1;0;0;1;0;1	DnaJ homolog subfamily B member 6	DNAJB6	tr|A0A0J9YX62|A0A0J9YX62_HUMAN DnaJ homolog subfamily B member 6 OS=Homo sapiens GN=DNAJB6 PE=1 SV=1;sp|O75190|DNJB6_HUMAN DnaJ homolog subfamily B member 6 OS=Homo sapiens GN=DNAJB6 PE=1 SV=2;tr|E9PH18|E9PH18_HUMAN DnaJ homolog subfamily B member 6 OS=Hom	15	3	3	2	1	2	1	1	2	2	3	2	2	1	2	1	1	2	2	3	2	2	1	2	1	1	1	2	2	2	1	12.6	12.6	9.6	36.657	334	334;326;211;228;45;66;98;125;129;146;228;244;145;232;309	0	6.5132	By MS/MS	By MS/MS	By matching
A0A0J9YXC7;P48059;C9JF46;A0A0M3HER1	A0A0J9YXC7;P48059	3;3;1;1	3;3;1;1	3;3;1;1	LIM and senescent cell antigen-like-containing domain protein 1	LIMS1	tr|A0A0J9YXC7|A0A0J9YXC7_HUMAN LIM and senescent cell antigen-like-containing domain protein 3 OS=Homo sapiens GN=LIMS4 PE=1 SV=1;sp|P48059|LIMS1_HUMAN LIM and senescent cell antigen-like-containing domain protein 1 OS=Homo sapiens GN=LIMS1 PE=1 SV=4	4	3	3	3	3	3	3	3	3	3	3	3	3	3	3	3	3	3	3	3	3	3	3	3	3	3	3	3	3	3	3	10.3	10.3	10.3	45.724	398	398;325;177;209	0	8.0047	By matching	By MS/MS	By MS/MS
A0A0J9YXQ9;Q53QD4;Q8WVT3;A0A0G2JQW1;H7C1E5;H7C0T3;H7C185;H7C0K3;H7C373	A0A0J9YXQ9;Q53QD4;Q8WVT3;A0A0G2JQW1;H7C1E5;H7C0T3	4;4;4;3;2;2;1;1;1	4;4;4;3;2;2;1;1;1	4;4;4;3;2;2;1;1;1	Trafficking protein particle complex subunit 12	CGI-87;TRAPPC12	tr|A0A0J9YXQ9|A0A0J9YXQ9_HUMAN Trafficking protein particle complex subunit 12 OS=Homo sapiens GN=TRAPPC12 PE=1 SV=1;tr|Q53QD4|Q53QD4_HUMAN Putative uncharacterized protein CGI-87 (Fragment) OS=Homo sapiens GN=CGI-87 PE=1 SV=1;sp|Q8WVT3|TPC12_HUMAN Traffic	9	4	4	4	2	2	2	2	2	3	3	3	2	2	2	2	2	2	3	3	3	2	2	2	2	2	2	3	3	3	2	14	14	14	42.952	379	379;386;735;364;212;234;63;122;192	0	6.562	By MS/MS	By MS/MS	By MS/MS
A0A0J9YXT0;Q9H0F7;H7C5H6;C9IZ13	A0A0J9YXT0;Q9H0F7;H7C5H6;C9IZ13	2;2;1;1	2;2;1;1	2;2;1;1	ADP-ribosylation factor-like protein 6	ARL6	tr|A0A0J9YXT0|A0A0J9YXT0_HUMAN ADP-ribosylation factor-like protein 6 (Fragment) OS=Homo sapiens GN=ARL6 PE=1 SV=1;sp|Q9H0F7|ARL6_HUMAN ADP-ribosylation factor-like protein 6 OS=Homo sapiens GN=ARL6 PE=1 SV=1;tr|H7C5H6|H7C5H6_HUMAN ADP-ribosylation factor-	4	2	2	2	2	2	2	2	2	1	1	2	2	2	2	2	2	2	1	1	2	2	2	2	2	2	2	1	1	2	2	16.3	16.3	16.3	16.989	147	147;186;54;121	0	8.1021	By MS/MS	By matching	By MS/MS
A0A0J9YYJ0;Q8N129	A0A0J9YYJ0;Q8N129	2;2	2;2	2;2	Protein canopy homolog 4	CNPY4	tr|A0A0J9YYJ0|A0A0J9YYJ0_HUMAN Protein canopy homolog 4 (Fragment) OS=Homo sapiens GN=CNPY4 PE=1 SV=1;sp|Q8N129|CNPY4_HUMAN Protein canopy homolog 4 OS=Homo sapiens GN=CNPY4 PE=2 SV=1	2	2	2	2	1	1	0	1	1	0	0	1	1	1	1	0	1	1	0	0	1	1	1	1	0	1	1	0	0	1	1	19.5	19.5	19.5	13.171	118	118;248	0.00074294	3.1634	By MS/MS	By MS/MS
A0A0M3HER2	A0A0M3HER2	1	1	1			tr|A0A0M3HER2|A0A0M3HER2_HUMAN Centromere protein V OS=Homo sapiens GN=CENPV PE=1 SV=1	1	1	1	1	1	1	1	1	1	1	1	1	1	1	1	1	1	1	1	1	1	1	1	1	1	1	1	1	1	1	1	12	12	12	18.807	175	175	0	19.024	By MS/MS	By MS/MS	By MS/MS
A0A0R4J2F6;Q12894	A0A0R4J2F6;Q12894	2;2	2;2	2;2	Interferon-related developmental regulator 2	IFRD2	tr|A0A0R4J2F6|A0A0R4J2F6_HUMAN Interferon-related developmental regulator 2 OS=Homo sapiens GN=IFRD2 PE=1 SV=1;sp|Q12894|IFRD2_HUMAN Interferon-related developmental regulator 2 OS=Homo sapiens GN=IFRD2 PE=1 SV=3	2	2	2	2	1	1	1	1	1	1	2	1	0	1	1	1	1	1	1	2	1	0	1	1	1	1	1	1	2	1	0	6.8	6.8	6.8	48.047	442	442;506	0.0028812	2.7856	By matching	By matching	By matching
A0A0U1RQC9;P04637;J3KP33;E7EQX7;A0A087WZU8;E7ESS1;A0A087X1Q1;E9PFT5;E7EMR6;A0A087WXZ1;A0A087WT22;E9PCY9;S4R334	A0A0U1RQC9;P04637;J3KP33;E7EQX7;A0A087WZU8;E7ESS1;A0A087X1Q1	7;7;6;5;5;4;4;3;3;3;3;1;1	7;7;6;5;5;4;4;3;3;3;3;1;1	7;7;6;5;5;4;4;3;3;3;3;1;1	Cellular tumor antigen p53	TP53	tr|A0A0U1RQC9|A0A0U1RQC9_HUMAN Cellular tumor antigen p53 OS=Homo sapiens GN=TP53 PE=1 SV=1;sp|P04637|P53_HUMAN Cellular tumor antigen p53 OS=Homo sapiens GN=TP53 PE=1 SV=4;tr|J3KP33|J3KP33_HUMAN Cellular tumor antigen p53 OS=Homo sapiens GN=TP53 PE=1 SV=1	13	7	7	7	7	7	6	6	7	6	6	7	6	7	7	6	6	7	6	6	7	6	7	7	6	6	7	6	6	7	6	20.2	20.2	20.2	45.884	410	410;393;343;285;382;199;234;155;165;182;187;128;143	0	12.562	By MS/MS	By MS/MS	By MS/MS
E3W994;J3KR49;A0A0U1RQI6;E7ERI8;E7EW49;O75122;B3KR06;E7ENG2;D6RBU8;C9J668;H7C4X8;H7C4I5;H7C5M8;H7C4M5	E3W994;J3KR49;A0A0U1RQI6;E7ERI8;E7EW49;O75122	21;21;21;21;21;21;9;9;6;4;3;3;3;1	21;21;21;21;21;21;9;9;6;4;3;3;3;1	20;20;20;20;20;20;9;9;6;4;3;3;2;1	CLIP-associating protein 2	CLASP2	tr|E3W994|E3W994_HUMAN CLIP-associating protein 2 OS=Homo sapiens GN=CLASP2 PE=1 SV=2;tr|J3KR49|J3KR49_HUMAN CLIP-associating protein 2 OS=Homo sapiens GN=CLASP2 PE=1 SV=1;tr|A0A0U1RQI6|A0A0U1RQI6_HUMAN CLIP-associating protein 2 OS=Homo sapiens GN=CLASP2	14	21	21	20	14	15	15	17	16	15	20	18	17	14	15	15	17	16	15	20	18	17	13	15	15	17	16	15	19	17	17	23.1	23.1	22.5	138.86	1273	1273;1293;1304;1513;1514;1294;454;458;233;178;184;205;220;179	0	55.041	By MS/MS	By MS/MS	By MS/MS
A0A0U1RQK4	A0A0U1RQK4	1	1	1			tr|A0A0U1RQK4|A0A0U1RQK4_HUMAN [Protein ADP-ribosylarginine] hydrolase-like protein 1 OS=Homo sapiens GN=ADPRHL1 PE=1 SV=1	1	1	1	1	1	1	1	1	1	1	1	1	1	1	1	1	1	1	1	1	1	1	1	1	1	1	1	1	1	1	1	0.6	0.6	0.6	211.81	1967	1967	0.009253	2.247	By MS/MS	By MS/MS	By MS/MS
A0A0U1RQK7;A0A0A0MSA7;O43432;B1AN91;B1AN92	A0A0U1RQK7;A0A0A0MSA7;O43432	14;13;13;1;1	11;10;10;1;1	11;10;10;1;1	Eukaryotic translation initiation factor 4 gamma 3	EIF4G3	tr|A0A0U1RQK7|A0A0U1RQK7_HUMAN Eukaryotic translation initiation factor 4 gamma 3 OS=Homo sapiens GN=EIF4G3 PE=1 SV=1;tr|A0A0A0MSA7|A0A0A0MSA7_HUMAN Eukaryotic translation initiation factor 4 gamma 3 OS=Homo sapiens GN=EIF4G3 PE=1 SV=1;sp|O43432|IF4G3_HUMA	5	14	11	11	11	13	13	14	12	12	11	12	11	8	10	10	11	9	9	8	9	8	8	10	10	11	9	9	8	9	8	9.4	7.6	7.6	195.27	1774	1774;1621;1585;217;220	0	31.489	By MS/MS	By MS/MS	By MS/MS
A0A0U1RQQ9;Q6P3W7;F8VSC5;H0YI32;F8VPW3	A0A0U1RQQ9;Q6P3W7;F8VSC5	8;8;7;1;1	8;8;7;1;1	8;8;7;1;1	SCY1-like protein 2	SCYL2	tr|A0A0U1RQQ9|A0A0U1RQQ9_HUMAN SCY1-like protein 2 OS=Homo sapiens GN=SCYL2 PE=1 SV=1;sp|Q6P3W7|SCYL2_HUMAN SCY1-like protein 2 OS=Homo sapiens GN=SCYL2 PE=1 SV=1;tr|F8VSC5|F8VSC5_HUMAN SCY1-like protein 2 (Fragment) OS=Homo sapiens GN=SCYL2 PE=1 SV=1	5	8	8	8	7	7	6	8	7	7	8	8	5	7	7	6	8	7	7	8	8	5	7	7	6	8	7	7	8	8	5	11.7	11.7	11.7	104.11	933	933;929;681;60;76	0	34.591	By MS/MS	By MS/MS	By MS/MS
A0A0U1RQR9;A0A0U1RRM7;A0A0U1RQW3;Q8WXE1	A0A0U1RQR9;A0A0U1RRM7;A0A0U1RQW3;Q8WXE1	1;1;1;1	1;1;1;1	1;1;1;1	ATR-interacting protein	ATRIP	tr|A0A0U1RQR9|A0A0U1RQR9_HUMAN ATR-interacting protein OS=Homo sapiens GN=ATRIP PE=1 SV=1;tr|A0A0U1RRM7|A0A0U1RRM7_HUMAN ATR-interacting protein (Fragment) OS=Homo sapiens GN=ATRIP PE=1 SV=1;tr|A0A0U1RQW3|A0A0U1RQW3_HUMAN ATR-interacting protein OS=Homo sa	4	1	1	1	1	1	1	1	1	1	0	1	1	1	1	1	1	1	1	0	1	1	1	1	1	1	1	1	0	1	1	8.4	8.4	8.4	15.326	131	131;196;464;791	0.0098832	2.2026	By MS/MS	By matching	By matching
A0A0U1RQV4;Q13464	A0A0U1RQV4;Q13464	12;12	10;10	10;10	Rho-associated protein kinase 1	ROCK1	tr|A0A0U1RQV4|A0A0U1RQV4_HUMAN Rho-associated protein kinase 1 OS=Homo sapiens GN=ROCK1 PE=1 SV=1;sp|Q13464|ROCK1_HUMAN Rho-associated protein kinase 1 OS=Homo sapiens GN=ROCK1 PE=1 SV=1	2	12	10	10	10	11	11	11	9	10	10	10	9	8	9	9	9	8	9	8	9	8	8	9	9	9	8	9	8	9	8	11.8	10.1	10.1	133.07	1137	1137;1354	0	21.542	By MS/MS	By MS/MS	By MS/MS
A0A0U1RR15	A0A0U1RR15	1	1	1			tr|A0A0U1RR15|A0A0U1RR15_HUMAN Uncharacterized protein OS=Homo sapiens PE=4 SV=1	1	1	1	1	0	1	1	0	1	1	0	0	1	0	1	1	0	1	1	0	0	1	0	1	1	0	1	1	0	0	1	5.9	5.9	5.9	20.112	170	170	0	6.0555		By MS/MS	By MS/MS
A0A0U1RRF2;B5MC64;A0A0U1RR64;A0A0U1RRD2;F8WD83;A0A0U1RR76;A6NJ78	A0A0U1RRF2;B5MC64;A0A0U1RR64;A0A0U1RRD2;F8WD83;A0A0U1RR76;A6NJ78	1;1;1;1;1;1;1	1;1;1;1;1;1;1	1;1;1;1;1;1;1	Probable methyltransferase-like protein 15	METTL15	tr|A0A0U1RRF2|A0A0U1RRF2_HUMAN Probable methyltransferase-like protein 15 OS=Homo sapiens GN=METTL15 PE=1 SV=1;tr|B5MC64|B5MC64_HUMAN Probable methyltransferase-like protein 15 OS=Homo sapiens GN=METTL15 PE=1 SV=1;tr|A0A0U1RR64|A0A0U1RR64_HUMAN Probable me	7	1	1	1	1	1	1	1	1	1	1	1	1	1	1	1	1	1	1	1	1	1	1	1	1	1	1	1	1	1	1	14.4	14.4	14.4	10.762	90	90;93;107;149;164;274;407	0.0024468	3.0035	By MS/MS	By MS/MS	By MS/MS
J3QT38;A0A0U1RRB6;Q9Y2D4;F8W6R7	J3QT38;A0A0U1RRB6;Q9Y2D4;F8W6R7	2;2;2;1	2;2;2;1	2;2;2;1	Exocyst complex component 6B	EXOC6B	tr|J3QT38|J3QT38_HUMAN Exocyst complex component 6B OS=Homo sapiens GN=EXOC6B PE=1 SV=1;tr|A0A0U1RRB6|A0A0U1RRB6_HUMAN Exocyst complex component 6B OS=Homo sapiens GN=EXOC6B PE=1 SV=1;sp|Q9Y2D4|EXC6B_HUMAN Exocyst complex component 6B OS=Homo sapiens GN=EX	4	2	2	2	2	1	1	1	1	2	2	2	2	2	1	1	1	1	2	2	2	2	2	1	1	1	1	2	2	2	2	3.8	3.8	3.8	79.368	681	681;815;811;40	0	4.8585	By MS/MS	By MS/MS	By MS/MS
A0A0U1RRH6;O94880	A0A0U1RRH6;O94880	4;4	4;4	4;4	PHD finger protein 14	PHF14	tr|A0A0U1RRH6|A0A0U1RRH6_HUMAN PHD finger protein 14 OS=Homo sapiens GN=PHF14 PE=1 SV=1;sp|O94880|PHF14_HUMAN PHD finger protein 14 OS=Homo sapiens GN=PHF14 PE=1 SV=2	2	4	4	4	4	2	2	2	2	2	3	3	3	4	2	2	2	2	2	3	3	3	4	2	2	2	2	2	3	3	3	4.9	4.9	4.9	106.99	948	948;888	0	8.5289	By MS/MS	By MS/MS	By MS/MS
S4R3D7;S4R3V1;F6XEV2;A0A0U1RRK1;Q9BPX6	S4R3D7;S4R3V1;F6XEV2;A0A0U1RRK1;Q9BPX6	1;1;1;1;1	1;1;1;1;1	1;1;1;1;1	Calcium uptake protein 1, mitochondrial	MICU1	tr|S4R3D7|S4R3D7_HUMAN Calcium uptake protein 1, mitochondrial (Fragment) OS=Homo sapiens GN=MICU1 PE=1 SV=1;tr|S4R3V1|S4R3V1_HUMAN Calcium uptake protein 1, mitochondrial (Fragment) OS=Homo sapiens GN=MICU1 PE=1 SV=7;tr|F6XEV2|F6XEV2_HUMAN Calcium uptake	5	1	1	1	0	1	1	1	0	1	1	1	1	0	1	1	1	0	1	1	1	1	0	1	1	1	0	1	1	1	1	5.2	5.2	5.2	24.137	212	212;388;478;480;476	0.006618	2.3531		By MS/MS	By matching
A0A0U1RRL7	A0A0U1RRL7	2	2	2			tr|A0A0U1RRL7|A0A0U1RRL7_HUMAN Protein MMP24-AS1 OS=Homo sapiens GN=MMP24-AS1 PE=1 SV=1	1	2	2	2	2	2	2	2	2	1	2	2	2	2	2	2	2	2	1	2	2	2	2	2	2	2	2	1	2	2	2	74.6	74.6	74.6	7.6794	71	71	0	9.1011	By MS/MS	By MS/MS	By MS/MS
A0A0U1RRM1;Q8WXI9;A0A0U1RR30;A0A0U1RRK3;A0A0U1RR34	A0A0U1RRM1;Q8WXI9	11;11;5;3;3	11;11;5;3;3	11;11;5;3;3	Transcriptional repressor p66-beta	GATAD2B	tr|A0A0U1RRM1|A0A0U1RRM1_HUMAN Transcriptional repressor p66-beta OS=Homo sapiens GN=GATAD2B PE=1 SV=1;sp|Q8WXI9|P66B_HUMAN Transcriptional repressor p66-beta OS=Homo sapiens GN=GATAD2B PE=1 SV=1	5	11	11	11	11	10	10	9	11	8	9	10	9	11	10	10	9	11	8	9	10	9	11	10	10	9	11	8	9	10	9	29.3	29.3	29.3	63.461	577	577;593;263;149;187	0	55.652	By MS/MS	By MS/MS	By MS/MS
A6NLN1;A0A0U1RRM4;P26599;A0A0D9SF20;K7EK45;A0A087WUW5;K7ELW5;K7ES59;A0A087WU68;K7EKJ7	A6NLN1;A0A0U1RRM4;P26599;A0A0D9SF20;K7EK45	8;8;8;4;4;2;2;2;2;2	8;8;8;4;4;2;2;2;2;2	6;6;6;4;3;2;1;1;1;1	Polypyrimidine tract-binding protein 1	PTBP1	tr|A6NLN1|A6NLN1_HUMAN Polypyrimidine tract binding protein 1, isoform CRA_b OS=Homo sapiens GN=PTBP1 PE=1 SV=4;tr|A0A0U1RRM4|A0A0U1RRM4_HUMAN Polypyrimidine tract-binding protein 1 OS=Homo sapiens GN=PTBP1 PE=1 SV=1;sp|P26599|PTBP1_HUMAN Polypyrimidine tr	10	8	8	6	8	8	7	8	8	8	8	8	8	8	8	7	8	8	8	8	8	8	6	6	6	6	6	6	6	6	6	18	18	15.2	56.51	527	527;588;531;197;256;82;105;149;227;238	0	232.92	By MS/MS	By MS/MS	By MS/MS
A0A0U1RRM6;Q8N8S7;A0A075B6E5;A0A0U1RQP7	A0A0U1RRM6;Q8N8S7;A0A075B6E5	13;13;7;5	13;13;7;5	12;12;6;5	Protein enabled homolog	ENAH	tr|A0A0U1RRM6|A0A0U1RRM6_HUMAN Protein enabled homolog OS=Homo sapiens GN=ENAH PE=1 SV=1;sp|Q8N8S7|ENAH_HUMAN Protein enabled homolog OS=Homo sapiens GN=ENAH PE=1 SV=2;tr|A0A075B6E5|A0A075B6E5_HUMAN Protein enabled homolog (Fragment) OS=Homo sapiens GN=ENA	4	13	13	12	10	9	9	10	12	10	11	12	9	10	9	9	10	12	10	11	12	9	10	8	8	9	11	9	10	11	9	21.2	21.2	20.1	87.399	802	802;591;213;242	0	121.37	By MS/MS	By MS/MS	By MS/MS
A0A0X1KG71;Q8WX92	A0A0X1KG71;Q8WX92	7;6	7;6	7;6	Negative elongation factor B	NELFB	tr|A0A0X1KG71|A0A0X1KG71_HUMAN Negative elongation factor B OS=Homo sapiens GN=NELFB PE=1 SV=1;sp|Q8WX92|NELFB_HUMAN Negative elongation factor B OS=Homo sapiens GN=NELFB PE=1 SV=1	2	7	7	7	5	5	6	6	6	5	5	6	7	5	5	6	6	6	5	5	6	7	5	5	6	6	6	5	5	6	7	13.7	13.7	13.7	70.038	628	628;580	0	22.003	By MS/MS	By MS/MS	By MS/MS
A0A0X1KG72;H0Y4Z8;Q3YEC7;G3V154;F2Z2T0;H0Y7H6	A0A0X1KG72;H0Y4Z8;Q3YEC7;G3V154;F2Z2T0	3;3;3;2;2;1	3;3;3;2;2;1	3;3;3;2;2;1	Rab-like protein 6	RABL6	tr|A0A0X1KG72|A0A0X1KG72_HUMAN Rab-like protein 6 (Fragment) OS=Homo sapiens GN=RABL6 PE=1 SV=1;tr|H0Y4Z8|H0Y4Z8_HUMAN Chromosome 9 open reading frame 86, isoform CRA_b OS=Homo sapiens GN=RABL6 PE=1 SV=2;sp|Q3YEC7|RABL6_HUMAN Rab-like protein 6 OS=Homo sap	6	3	3	3	3	3	3	3	3	3	2	3	2	3	3	3	3	3	3	2	3	2	3	3	3	3	3	3	2	3	2	4.6	4.6	4.6	78.212	716	716;730;729;471;484;215	0	42.287	By MS/MS	By MS/MS	By MS/MS
A0A140T937;A0A140T962;A0A140T9J9;A0A140T912;A0A140T9B3;A0A140T930;Q29963;Q07000;P30508;P30501;P30505;Q29960;A0A0G2JI36;A0A140T9W2;A0A0G2JIF0;A0A140T9U0;A0A0G2JIF2;A0A0G2JH50;A0A140T9M0;A0A0G2JL56;A2BF26;P01893;P30455;P30443;Q9TNN7;Q29865;P30510;P30504;P04222;A0A140T9X6;A0A140T9W7;A0A140T9W3;A0A140T9D9;A0A140T9C2;A0A140T939;Q31611;A0A0G2JNX1;A0A140T9V0;A0A140T8X0;Q8MH48;A0A0G2JNF2;Q5RJ85;A0A0G2JPQ…	A0A140T937;A0A140T962;A0A140T9J9;A0A140T912;A0A140T9B3;A0A140T930;Q29963;Q07000;P30508;P30501;P30505;Q29960;A0A0G2JI36;A0A140T9W2;A0A0G2JIF0;A0A140T9U0;A0A0G2JIF2;A0A0G2JH50;A0A140T9M0;A0A0G2JL56;A2BF26;P01893;P30455;P30443;Q9TNN7;Q29865;P30510;P30504;P04222	5;5;5;5;5;5;5;5;5;5;4;4;3;3;3;3;3;3;3;3;3;3;3;3;3;3;3;3;3;1;1;1;1;1;1;1;1;1;1;1;1;1;1;1;1;1;1;1;1;1	5;5;5;5;5;5;5;5;5;5;4;4;3;3;3;3;3;3;3;3;3;3;3;3;3;3;3;3;3;1;1;1;1;1;1;1;1;1;1;1;1;1;1;1;1;1;1;1;1;1	0;0;0;0;0;0;0;0;0;0;0;0;0;0;0;0;0;0;0;0;0;0;0;0;0;0;0;0;0;0;0;0;0;0;0;0;0;0;0;0;0;0;0;0;0;0;0;0;0;0	HLA class I histocompatibility antigen, Cw-6 alpha chain;HLA class I histocompatibility antigen, Cw-15 alpha chain;HLA class I histocompatibility antigen, Cw-12 alpha chain;HLA class I histocompatibility antigen, Cw-2 alpha chain;HLA class I histocompatibility antigen, Cw-8 alpha chain;HLA class I histocompatibility antigen, Cw-16 alpha chain;Putative HLA class I histocompatibility antigen, alpha…	HLA-C;HLA-H;HLA-A	tr|A0A140T937|A0A140T937_HUMAN HLA class I histocompatibility antigen, Cw-6 alpha chain OS=Homo sapiens GN=HLA-C PE=1 SV=1;tr|A0A140T962|A0A140T962_HUMAN HLA class I histocompatibility antigen, Cw-6 alpha chain OS=Homo sapiens GN=HLA-C PE=1 SV=1;tr|A0A140T	50	5	5	0	4	4	4	2	3	4	3	4	3	4	4	4	2	3	4	3	4	3	0	0	0	0	0	0	0	0	0	17.7	17.7	0	38.331	339	339;368;372;372;397;397;366;366;366;366;366;366;299;355;368;368;371;372;372;394;397;362;365;365;366;366;366;366;366;213;225;225;225;225;225;246;246;334;334;338;339;343;343;346;346;358;442;442;338;358	0	26.037	By MS/MS	By MS/MS	By MS/MS
O19617;A0A140T921;A2AEA2;A0A140T9H5;A0A140T9U8;P10321;Q31612;Q95604;A0A140TA21;A0A140TA05;F6U0H7;A0A140T9D4;A0A140T9T1;A0A140T9M5;A0A140T9L3;A0A140T9E1;A0A140T942;P30499;F8W9Z8;A0A140TA12;A0A140TA03;A0A140T9Z7;A0A140T9Z4;A0A140TA13;A0A140TA02;A0A140T953	O19617;A0A140T921;A2AEA2;A0A140T9H5;A0A140T9U8;P10321;Q31612;Q95604	5;5;5;5;5;5;4;3;2;2;2;2;2;2;2;2;2;2;1;1;1;1;1;1;1;1	1;1;1;1;1;1;0;0;0;0;0;0;0;0;0;0;0;0;0;0;0;0;0;0;0;0	1;1;1;1;1;1;0;0;0;0;0;0;0;0;0;0;0;0;0;0;0;0;0;0;0;0	HLA class I histocompatibility antigen, Cw-7 alpha chain;HLA class I histocompatibility antigen, B-73 alpha chain;HLA class I histocompatibility antigen, Cw-17 alpha chain	HLA-C;HLA-B	tr|O19617|O19617_HUMAN HLA class I antigen OS=Homo sapiens GN=HLA-C PE=1 SV=1;tr|A0A140T921|A0A140T921_HUMAN HLA class I histocompatibility antigen, Cw-6 alpha chain OS=Homo sapiens GN=HLA-C PE=1 SV=1;tr|A2AEA2|A2AEA2_HUMAN HLA class I histocompatibility a	26	5	1	1	4	4	4	2	3	4	3	4	3	1	1	1	1	1	1	1	1	1	1	1	1	1	1	1	1	1	1	17.2	4.4	4.4	40.71	366	366;368;372;372;397;366;363;372;224;224;246;246;261;261;261;261;261;366;131;131;131;131;131;224;224;246	0.00052329	3.7853	By MS/MS	By MS/MS	By MS/MS
A0A140TA09;Q99942	A0A140TA09;Q99942	1;1	1;1	1;1	E3 ubiquitin-protein ligase RNF5	RNF5	tr|A0A140TA09|A0A140TA09_HUMAN E3 ubiquitin-protein ligase RNF5 OS=Homo sapiens GN=RNF5 PE=1 SV=1;sp|Q99942|RNF5_HUMAN E3 ubiquitin-protein ligase RNF5 OS=Homo sapiens GN=RNF5 PE=1 SV=1	2	1	1	1	1	1	1	1	1	1	1	1	1	1	1	1	1	1	1	1	1	1	1	1	1	1	1	1	1	1	1	16.5	16.5	16.5	10.013	91	91;180	0.00074608	3.2103	By MS/MS	By MS/MS	By MS/MS
A0A140TA76;Q8ND56;K7EMZ9;A0A0G2JQ95;A0A096LP11;I3L4Q1	A0A140TA76;Q8ND56;K7EMZ9	6;6;5;2;2;1	6;6;5;2;2;1	6;6;5;2;2;1	Protein LSM14 homolog A	LSM14A	tr|A0A140TA76|A0A140TA76_HUMAN Protein LSM14 homolog A (Fragment) OS=Homo sapiens GN=LSM14A PE=1 SV=1;sp|Q8ND56|LS14A_HUMAN Protein LSM14 homolog A OS=Homo sapiens GN=LSM14A PE=1 SV=3;tr|K7EMZ9|K7EMZ9_HUMAN Protein LSM14 homolog A (Fragment) OS=Homo sapien	6	6	6	6	6	6	6	6	6	4	4	6	6	6	6	6	6	6	4	4	6	6	6	6	6	6	6	4	4	6	6	25.3	25.3	25.3	38.018	344	344;463;314;144;148;102	0	46.989	By MS/MS	By MS/MS	By MS/MS
F8WC54;A0AVL1;Q13443	F8WC54;A0AVL1;Q13443	4;4;4	4;4;4	4;4;4	Disintegrin and metalloproteinase domain-containing protein 9	ADAM9	tr|F8WC54|F8WC54_HUMAN Disintegrin and metalloproteinase domain-containing protein 9 OS=Homo sapiens GN=ADAM9 PE=1 SV=1;tr|A0AVL1|A0AVL1_HUMAN ADAM9 protein OS=Homo sapiens GN=ADAM9 PE=1 SV=1;sp|Q13443|ADAM9_HUMAN Disintegrin and metalloproteinase domain-c	3	4	4	4	4	4	4	4	4	4	4	4	4	4	4	4	4	4	4	4	4	4	4	4	4	4	4	4	4	4	4	10	10	10	69.323	628	628;712;819	0	7.1071	By matching	By MS/MS	By MS/MS
A0AVT1;H0Y8S8;H0Y9U5	A0AVT1	17;7;1	17;7;1	17;7;1	Ubiquitin-like modifier-activating enzyme 6	UBA6	sp|A0AVT1|UBA6_HUMAN Ubiquitin-like modifier-activating enzyme 6 OS=Homo sapiens GN=UBA6 PE=1 SV=1	3	17	17	17	15	16	17	15	16	15	13	15	13	15	16	17	15	16	15	13	15	13	15	16	17	15	16	15	13	15	13	22.6	22.6	22.6	117.97	1052	1052;271;88	0	59.673	By MS/MS	By MS/MS	By MS/MS
A0JP02;B4DJX4;Q9HAU0;H0YGJ6	A0JP02;B4DJX4;Q9HAU0	3;3;3;1	3;3;3;1	3;3;3;1	Pleckstrin homology domain-containing family A member 5	PLEKHA5	tr|A0JP02|A0JP02_HUMAN PLEKHA5 protein OS=Homo sapiens GN=PLEKHA5 PE=1 SV=1;tr|B4DJX4|B4DJX4_HUMAN Pleckstrin homology domain-containing family A member 5 (Fragment) OS=Homo sapiens GN=PLEKHA5 PE=1 SV=1;sp|Q9HAU0|PKHA5_HUMAN Pleckstrin homology domain-cont	4	3	3	3	3	3	3	3	3	2	3	2	3	3	3	3	3	3	2	3	2	3	3	3	3	3	3	2	3	2	3	6.2	6.2	6.2	99.692	874	874;977;1116;397	0	5.4333	By MS/MS	By matching	By matching
A0MZ66	A0MZ66	14	14	14	Shootin-1	KIAA1598	sp|A0MZ66|SHOT1_HUMAN Shootin-1 OS=Homo sapiens GN=SHTN1 PE=1 SV=4	1	14	14	14	12	12	13	10	10	11	9	12	11	12	12	13	10	10	11	9	12	11	12	12	13	10	10	11	9	12	11	28.7	28.7	28.7	71.639	631	631	0	70.284	By MS/MS	By MS/MS	By MS/MS
A1L0T0;E9PL44;E9PJS0;M0R026	A1L0T0;E9PL44;E9PJS0;M0R026	2;1;1;1	2;1;1;1	2;1;1;1	Acetolactate synthase-like protein	ILVBL	sp|A1L0T0|ILVBL_HUMAN Acetolactate synthase-like protein OS=Homo sapiens GN=ILVBL PE=1 SV=2;tr|E9PL44|E9PL44_HUMAN Acetolactate synthase-like protein (Fragment) OS=Homo sapiens GN=ILVBL PE=1 SV=1;tr|E9PJS0|E9PJS0_HUMAN Acetolactate synthase-like protein (F	4	2	2	2	2	1	2	2	2	1	2	2	1	2	1	2	2	2	1	2	2	1	2	1	2	2	2	1	2	2	1	5.1	5.1	5.1	67.867	632	632;166;262;525	0	21.196	By MS/MS	By MS/MS	By MS/MS
A2A274;Q99798	A2A274;Q99798	21;21	21;21	21;21	Aconitate hydratase, mitochondrial	ACO2	tr|A2A274|A2A274_HUMAN Aconitate hydratase, mitochondrial OS=Homo sapiens GN=ACO2 PE=1 SV=1;sp|Q99798|ACON_HUMAN Aconitate hydratase, mitochondrial OS=Homo sapiens GN=ACO2 PE=1 SV=2	2	21	21	21	20	17	18	16	19	17	16	20	17	20	17	18	16	19	17	16	20	17	20	17	18	16	19	17	16	20	17	29.1	29.1	29.1	87.819	805	805;780	0	182.43	By MS/MS	By MS/MS	By MS/MS
A2A2G5;Q9UJ14	A2A2G5;Q9UJ14	2;2	2;2	2;2	Gamma-glutamyltransferase 7;Gamma-glutamyltransferase 7 heavy chain;Gamma-glutamyltransferase 7 light chain	GGT7	tr|A2A2G5|A2A2G5_HUMAN Gamma-glutamyltransferase 7 (Fragment) OS=Homo sapiens GN=GGT7 PE=1 SV=7;sp|Q9UJ14|GGT7_HUMAN Gamma-glutamyltransferase 7 OS=Homo sapiens GN=GGT7 PE=1 SV=2	2	2	2	2	2	1	2	2	1	1	1	2	2	2	1	2	2	1	1	1	2	2	2	1	2	2	1	1	1	2	2	14.8	14.8	14.8	21.09	203	203;662	0	4.545	By matching	By MS/MS	By MS/MS
A2A2Q9;Q9Y312	A2A2Q9;Q9Y312	1;1	1;1	1;1	Protein AAR2 homolog	AAR2	tr|A2A2Q9|A2A2Q9_HUMAN Protein AAR2 homolog OS=Homo sapiens GN=AAR2 PE=1 SV=1;sp|Q9Y312|AAR2_HUMAN Protein AAR2 homolog OS=Homo sapiens GN=AAR2 PE=1 SV=2	2	1	1	1	1	1	1	1	1	0	1	1	1	1	1	1	1	1	0	1	1	1	1	1	1	1	1	0	1	1	1	4.3	4.3	4.3	45.034	398	398;384	0	5.5066	By matching	By MS/MS	By MS/MS
A2IDA3;P29372	A2IDA3;P29372	3;3	3;3	3;3	DNA-3-methyladenine glycosylase	MPG	tr|A2IDA3|A2IDA3_HUMAN DNA-3-methyladenine glycosylase (Fragment) OS=Homo sapiens GN=MPG PE=1 SV=1;sp|P29372|3MG_HUMAN DNA-3-methyladenine glycosylase OS=Homo sapiens GN=MPG PE=1 SV=3	2	3	3	3	3	3	3	2	3	3	3	3	3	3	3	3	2	3	3	3	3	3	3	3	3	2	3	3	3	3	3	25.5	25.5	25.5	27.295	251	251;298	0	27.04	By MS/MS	By MS/MS	By MS/MS
A2IDC6;Q13084;A2IDC7;Q4TT37	A2IDC6;Q13084;A2IDC7;Q4TT37	3;3;2;2	3;3;2;2	3;3;2;2	39S ribosomal protein L28, mitochondrial	MRPL28	tr|A2IDC6|A2IDC6_HUMAN 39S ribosomal protein L28, mitochondrial (Fragment) OS=Homo sapiens GN=MRPL28 PE=1 SV=1;sp|Q13084|RM28_HUMAN 39S ribosomal protein L28, mitochondrial OS=Homo sapiens GN=MRPL28 PE=1 SV=4;tr|A2IDC7|A2IDC7_HUMAN 39S ribosomal protein L2	4	3	3	3	3	3	3	3	3	3	3	3	3	3	3	3	3	3	3	3	3	3	3	3	3	3	3	3	3	3	3	9.2	9.2	9.2	28.506	240	240;256;194;218	0	6.7575	By MS/MS	By MS/MS	By MS/MS
A2RRP1;H0Y5G7;H7BZR3	A2RRP1;H0Y5G7	3;2;1	3;2;1	3;2;1	Neuroblastoma-amplified sequence	NBAS	sp|A2RRP1|NBAS_HUMAN Neuroblastoma-amplified sequence OS=Homo sapiens GN=NBAS PE=1 SV=2;tr|H0Y5G7|H0Y5G7_HUMAN Neuroblastoma-amplified sequence (Fragment) OS=Homo sapiens GN=NBAS PE=1 SV=1	3	3	3	3	2	2	2	1	2	2	2	3	2	2	2	2	1	2	2	2	3	2	2	2	2	1	2	2	2	3	2	1.9	1.9	1.9	268.57	2371	2371;1419;184	0	11.227	By MS/MS	By MS/MS	By matching
A3KN83	A3KN83	4	4	3	Protein strawberry notch homolog 1	SBNO1	sp|A3KN83|SBNO1_HUMAN Protein strawberry notch homolog 1 OS=Homo sapiens GN=SBNO1 PE=1 SV=1	1	4	4	3	4	0	2	1	4	2	3	3	4	4	0	2	1	4	2	3	3	4	3	0	2	1	3	2	2	2	3	3.8	3.8	2.9	154.31	1393	1393	0	6.6429	By MS/MS		By matching
A4D1E9;C9J8R7;C9JNI1;C9JEQ8;F8WBB5;F8WBY0;F8WCN4	A4D1E9;C9J8R7;C9JNI1;C9JEQ8;F8WBB5	4;3;3;3;2;1;1	4;3;3;3;2;1;1	4;3;3;3;2;1;1	GTP-binding protein 10	GTPBP10	sp|A4D1E9|GTPBA_HUMAN GTP-binding protein 10 OS=Homo sapiens GN=GTPBP10 PE=1 SV=1;tr|C9J8R7|C9J8R7_HUMAN GTP-binding protein 10 (Fragment) OS=Homo sapiens GN=GTPBP10 PE=1 SV=1;tr|C9JNI1|C9JNI1_HUMAN GTP-binding protein 10 (Fragment) OS=Homo sapiens GN=GTPB	7	4	4	4	4	4	4	3	3	3	4	4	3	4	4	4	3	3	3	4	4	3	4	4	4	3	3	3	4	4	3	15.8	15.8	15.8	42.932	387	387;210;236;243;107;70;79	0	132.85	By MS/MS	By MS/MS	By MS/MS
A4D1P6;C9J1X0	A4D1P6;C9J1X0	4;3	4;3	4;3	WD repeat-containing protein 91	WDR91	sp|A4D1P6|WDR91_HUMAN WD repeat-containing protein 91 OS=Homo sapiens GN=WDR91 PE=1 SV=2;tr|C9J1X0|C9J1X0_HUMAN WD repeat-containing protein 91 OS=Homo sapiens GN=WDR91 PE=1 SV=1	2	4	4	4	4	2	4	3	3	2	2	2	4	4	2	4	3	3	2	2	2	4	4	2	4	3	3	2	2	2	4	7.8	7.8	7.8	83.343	747	747;712	0	7.0069	By MS/MS	By matching	By MS/MS
A4D1S0	A4D1S0	3	3	3	Killer cell lectin-like receptor subfamily G member 2	KLRG2	sp|A4D1S0|KLRG2_HUMAN Killer cell lectin-like receptor subfamily G member 2 OS=Homo sapiens GN=KLRG2 PE=1 SV=3	1	3	3	3	3	2	3	3	3	2	3	3	2	3	2	3	3	3	2	3	3	2	3	2	3	3	3	2	3	3	2	13	13	13	42.85	409	409	0	11.79	By matching	By MS/MS	By MS/MS
F5H4Q5;A5D8V6	F5H4Q5;A5D8V6	1;1	1;1	1;1	Vacuolar protein sorting-associated protein 37C	VPS37C	tr|F5H4Q5|F5H4Q5_HUMAN Vacuolar protein sorting-associated protein 37C (Fragment) OS=Homo sapiens GN=VPS37C PE=1 SV=1;sp|A5D8V6|VP37C_HUMAN Vacuolar protein sorting-associated protein 37C OS=Homo sapiens GN=VPS37C PE=1 SV=2	2	1	1	1	0	0	0	1	1	1	0	0	0	0	0	0	1	1	1	0	0	0	0	0	0	1	1	1	0	0	0	7.4	7.4	7.4	17.143	148	148;355	0.0026461	2.8026
A5PLN9	A5PLN9	1	1	1	Trafficking protein particle complex subunit 13	TRAPPC13	sp|A5PLN9|TPC13_HUMAN Trafficking protein particle complex subunit 13 OS=Homo sapiens GN=TRAPPC13 PE=1 SV=2	1	1	1	1	0	0	0	1	0	0	0	1	0	0	0	0	1	0	0	0	1	0	0	0	0	1	0	0	0	1	0	6.7	6.7	6.7	46.523	417	417	0.0046577	2.5058
A5YKK6;H3BNB1;H3BMZ2;H3BR89;H3BVC9;H3BMH0;B5MDN3;H3BT18;H3BTH2;H3BU44	A5YKK6	23;3;3;2;2;2;2;1;1;1	23;3;3;2;2;2;2;1;1;1	23;3;3;2;2;2;2;1;1;1	CCR4-NOT transcription complex subunit 1	CNOT1	sp|A5YKK6|CNOT1_HUMAN CCR4-NOT transcription complex subunit 1 OS=Homo sapiens GN=CNOT1 PE=1 SV=2	10	23	23	23	19	19	18	18	20	17	19	21	19	19	19	18	18	20	17	19	21	19	19	19	18	18	20	17	19	21	19	10.9	10.9	10.9	266.94	2376	2376;185;439;193;241;277;316;62;68;96	0	65.719	By MS/MS	By MS/MS	By MS/MS
A6NCC9;E9PME3;C9JHT9;C9JJV1;Q9Y5U2	A6NCC9;E9PME3;C9JHT9;C9JJV1;Q9Y5U2	1;1;1;1;1	1;1;1;1;1	1;1;1;1;1	Protein TSSC4	TSSC4	tr|A6NCC9|A6NCC9_HUMAN Protein TSSC4 OS=Homo sapiens GN=TSSC4 PE=1 SV=1;tr|E9PME3|E9PME3_HUMAN Protein TSSC4 (Fragment) OS=Homo sapiens GN=TSSC4 PE=1 SV=1;tr|C9JHT9|C9JHT9_HUMAN Protein TSSC4 (Fragment) OS=Homo sapiens GN=TSSC4 PE=1 SV=1;tr|C9JJV1|C9JJV1_H	5	1	1	1	1	1	1	1	1	0	1	1	1	1	1	1	1	1	0	1	1	1	1	1	1	1	1	0	1	1	1	10.2	10.2	10.2	13.847	127	127;191;203;208;329	0.0028674	2.7417	By MS/MS	By MS/MS	By MS/MS
A6ND22;Q9Y3D3	A6ND22;Q9Y3D3	1;1	1;1	1;1	28S ribosomal protein S16, mitochondrial	MRPS16	tr|A6ND22|A6ND22_HUMAN 28S ribosomal protein S16, mitochondrial OS=Homo sapiens GN=MRPS16 PE=1 SV=1;sp|Q9Y3D3|RT16_HUMAN 28S ribosomal protein S16, mitochondrial OS=Homo sapiens GN=MRPS16 PE=1 SV=1	2	1	1	1	1	1	1	1	1	1	1	1	1	1	1	1	1	1	1	1	1	1	1	1	1	1	1	1	1	1	1	18.2	18.2	18.2	11.15	99	99;137	0.00052083	3.7448	By matching	By MS/MS	By MS/MS
A6NDG6	A6NDG6	3	3	3	Phosphoglycolate phosphatase	PGP	sp|A6NDG6|PGP_HUMAN Glycerol-3-phosphate phosphatase OS=Homo sapiens GN=PGP PE=1 SV=1	1	3	3	3	2	3	2	2	2	2	2	2	3	2	3	2	2	2	2	2	2	3	2	3	2	2	2	2	2	2	3	10.6	10.6	10.6	34.006	321	321	0	7.2757	By MS/MS	By MS/MS	By MS/MS
A6NDU8;A0A0C4DGW6	A6NDU8;A0A0C4DGW6	3;2	3;2	3;2	UPF0600 protein C5orf51	C5orf51	sp|A6NDU8|CE051_HUMAN UPF0600 protein C5orf51 OS=Homo sapiens GN=C5orf51 PE=1 SV=1;tr|A0A0C4DGW6|A0A0C4DGW6_HUMAN UPF0600 protein C5orf51 OS=Homo sapiens GN=C5orf51 PE=1 SV=1	2	3	3	3	3	2	2	2	2	2	2	3	2	3	2	2	2	2	2	2	3	2	3	2	2	2	2	2	2	3	2	18	18	18	33.62	294	294;152	0	81.328	By MS/MS	By MS/MS	By MS/MS
A6NL93;A6NEL0;P05114	A6NL93;A6NEL0;P05114	6;6;6	6;6;6	6;6;6	Non-histone chromosomal protein HMG-14	HMGN1	tr|A6NL93|A6NL93_HUMAN Non-histone chromosomal protein HMG-14 OS=Homo sapiens GN=HMGN1 PE=1 SV=1;tr|A6NEL0|A6NEL0_HUMAN Non-histone chromosomal protein HMG-14 OS=Homo sapiens GN=HMGN1 PE=1 SV=1;sp|P05114|HMGN1_HUMAN Non-histone chromosomal protein HMG-14 O	3	6	6	6	6	6	6	6	6	6	6	6	6	6	6	6	6	6	6	6	6	6	6	6	6	6	6	6	6	6	6	41.1	41.1	41.1	9.5355	90	90;116;100	0	92.733	By MS/MS	By MS/MS	By MS/MS
A6NEM2;P51610;H7C1C4	A6NEM2;P51610	22;20;5	22;20;5	22;20;5	Host cell factor 1;HCF N-terminal chain 1;HCF N-terminal chain 2;HCF N-terminal chain 3;HCF N-terminal chain 4;HCF N-terminal chain 5;HCF N-terminal chain 6;HCF C-terminal chain 1;HCF C-terminal chain 2;HCF C-terminal chain 3;HCF C-terminal chain 4;HCF C-terminal chain 5;HCF C-terminal chain 6	HCFC1	tr|A6NEM2|A6NEM2_HUMAN Host cell factor 1 OS=Homo sapiens GN=HCFC1 PE=1 SV=2;sp|P51610|HCFC1_HUMAN Host cell factor 1 OS=Homo sapiens GN=HCFC1 PE=1 SV=2	3	22	22	22	20	21	20	21	20	19	18	19	20	20	21	20	21	20	19	18	19	20	20	21	20	21	20	19	18	19	20	14.7	14.7	14.7	213.47	2080	2080;2035;611	0	323.31	By MS/MS	By MS/MS	By MS/MS
A6NFX8;Q9UKK9;A6NJU6;A6NCQ0;C9JYY9;H0YEY4	A6NFX8;Q9UKK9;A6NJU6;A6NCQ0	10;10;7;6;3;3	10;10;7;6;3;3	10;10;7;6;3;3	ADP-sugar pyrophosphatase	NUDT5	tr|A6NFX8|A6NFX8_HUMAN ADP-sugar pyrophosphatase OS=Homo sapiens GN=NUDT5 PE=1 SV=1;sp|Q9UKK9|NUDT5_HUMAN ADP-sugar pyrophosphatase OS=Homo sapiens GN=NUDT5 PE=1 SV=1;tr|A6NJU6|A6NJU6_HUMAN ADP-sugar pyrophosphatase OS=Homo sapiens GN=NUDT5 PE=1 SV=2;tr|A6	6	10	10	10	10	7	6	10	7	8	10	8	10	10	7	6	10	7	8	10	8	10	10	7	6	10	7	8	10	8	10	50	50	50	25.895	232	232;219;186;180;98;137	0	159.12	By MS/MS	By MS/MS	By MS/MS
A6NG10;K7EMC9;Q969T9;K7EIN1;K7ESN4;K7EIJ0;B4DFG2;K7ENL2;K7EIK1	A6NG10;K7EMC9;Q969T9;K7EIN1;K7ESN4;K7EIJ0;B4DFG2;K7ENL2;K7EIK1	4;4;4;3;3;3;3;3;2	4;4;4;3;3;3;3;3;2	4;4;4;3;3;3;3;3;2	WW domain-binding protein 2	WBP2	tr|A6NG10|A6NG10_HUMAN WW domain-binding protein 2 OS=Homo sapiens GN=WBP2 PE=1 SV=2;tr|K7EMC9|K7EMC9_HUMAN WW domain-binding protein 2 OS=Homo sapiens GN=WBP2 PE=1 SV=1;sp|Q969T9|WBP2_HUMAN WW domain-binding protein 2 OS=Homo sapiens GN=WBP2 PE=1 SV=1;tr|	9	4	4	4	3	4	4	4	4	3	3	4	3	3	4	4	4	4	3	3	4	3	3	4	4	4	4	3	3	4	3	29.3	29.3	29.3	25.807	239	239;257;261;114;152;167;216;231;205	0	9.4655	By MS/MS	By MS/MS	By MS/MS
A6NGJ0;P51808;F2Z328	A6NGJ0;P51808;F2Z328	2;2;1	2;2;1	2;2;1	Dynein light chain Tctex-type 3	DYNLT3	tr|A6NGJ0|A6NGJ0_HUMAN Dynein light chain Tctex-type 3 OS=Homo sapiens GN=DYNLT3 PE=1 SV=1;sp|P51808|DYLT3_HUMAN Dynein light chain Tctex-type 3 OS=Homo sapiens GN=DYNLT3 PE=1 SV=1;tr|F2Z328|F2Z328_HUMAN Dynein light chain Tctex-type 3 OS=Homo sapiens GN=D	3	2	2	2	2	1	1	1	1	2	2	1	1	2	1	1	1	1	2	2	1	1	2	1	1	1	1	2	2	1	1	17.8	17.8	17.8	16.979	152	152;116;122	0	19.169	By MS/MS	By MS/MS	By MS/MS
A6NGP5;Q9H910;H3BU16;H3BMV3;H3BMT0;H3BTV5;H3BMM8;B4E1P3	A6NGP5;Q9H910;H3BU16;H3BMV3;H3BMT0;H3BTV5	8;8;6;6;4;4;3;3	8;8;6;6;4;4;3;3	8;8;6;6;4;4;3;3	Hematological and neurological expressed 1-like protein	HN1L	tr|A6NGP5|A6NGP5_HUMAN Hematological and neurological-expressed 1-like protein OS=Homo sapiens GN=HN1L PE=1 SV=2;sp|Q9H910|HN1L_HUMAN Hematological and neurological expressed 1-like protein OS=Homo sapiens GN=HN1L PE=1 SV=1;tr|H3BU16|H3BU16_HUMAN Hematolog	8	8	8	8	8	8	8	8	8	8	8	8	7	8	8	8	8	8	8	8	8	7	8	8	8	8	8	8	8	8	7	61.2	61.2	61.2	18.906	178	178;190;167;190;115;116;70;98	0	33.493	By MS/MS	By MS/MS	By MS/MS
A6NHN7;A6NHB5;Q14202;A6NL54	A6NHN7;A6NHB5;Q14202;A6NL54	2;2;2;1	2;2;2;1	2;2;2;1	Zinc finger MYM-type protein 3	ZMYM3	tr|A6NHN7|A6NHN7_HUMAN Zinc finger MYM-type protein 3 OS=Homo sapiens GN=ZMYM3 PE=1 SV=1;tr|A6NHB5|A6NHB5_HUMAN Zinc finger MYM-type protein 3 OS=Homo sapiens GN=ZMYM3 PE=1 SV=1;sp|Q14202|ZMYM3_HUMAN Zinc finger MYM-type protein 3 OS=Homo sapiens GN=ZMYM3	4	2	2	2	2	2	2	2	2	1	2	2	2	2	2	2	2	2	1	2	2	2	2	2	2	2	2	1	2	2	2	2.3	2.3	2.3	141.79	1280	1280;1372;1370;497	0	6.2333	By matching	By MS/MS	By MS/MS
B5MC82;P30046;A6NHG4;J3KQ18	B5MC82;P30046;A6NHG4;J3KQ18	4;4;4;3	4;4;4;3	4;4;4;3	D-dopachrome decarboxylase;D-dopachrome decarboxylase-like protein	DDT;DDTL	tr|B5MC82|B5MC82_HUMAN D-dopachrome decarboxylase OS=Homo sapiens GN=DDT PE=4 SV=2;sp|P30046|DOPD_HUMAN D-dopachrome decarboxylase OS=Homo sapiens GN=DDT PE=1 SV=3;sp|A6NHG4|DDTL_HUMAN D-dopachrome decarboxylase-like protein OS=Homo sapiens GN=DDTL PE=2 SV	4	4	4	4	3	2	1	1	2	2	4	3	2	3	2	1	1	2	2	4	3	2	3	2	1	1	2	2	4	3	2	26.5	26.5	26.5	17.718	166	166;118;134;132	0	20.766	By MS/MS	By MS/MS	By matching
A6NHQ2	A6NHQ2	2	1	1	rRNA/tRNA 2-O-methyltransferase fibrillarin-like protein 1	FBLL1	sp|A6NHQ2|FBLL1_HUMAN rRNA/tRNA 2-O-methyltransferase fibrillarin-like protein 1 OS=Homo sapiens GN=FBLL1 PE=3 SV=2	1	2	1	1	2	2	1	2	2	2	2	2	2	1	1	0	1	1	1	1	1	1	1	1	0	1	1	1	1	1	1	7.8	3.3	3.3	34.803	334	334	0	7.0208	By MS/MS	By MS/MS	By matching
A6NHR9;J3KTL8;J3QSH1	A6NHR9;J3KTL8	19;13;2	19;13;2	19;13;2	Structural maintenance of chromosomes flexible hinge domain-containing protein 1	SMCHD1	sp|A6NHR9|SMHD1_HUMAN Structural maintenance of chromosomes flexible hinge domain-containing protein 1 OS=Homo sapiens GN=SMCHD1 PE=1 SV=2;tr|J3KTL8|J3KTL8_HUMAN Structural maintenance of chromosomes flexible hinge domain-containing protein 1 (Fragment) OS	3	19	19	19	18	16	18	16	15	16	16	15	16	18	16	18	16	15	16	16	15	16	18	16	18	16	15	16	16	15	16	12.5	12.5	12.5	226.37	2005	2005;1388;150	0	79.158	By MS/MS	By MS/MS	By MS/MS
A6NIH7	A6NIH7	2	2	2	Protein unc-119 homolog B	UNC119B	sp|A6NIH7|U119B_HUMAN Protein unc-119 homolog B OS=Homo sapiens GN=UNC119B PE=1 SV=1	1	2	2	2	1	2	1	1	1	2	1	1	1	1	2	1	1	1	2	1	1	1	1	2	1	1	1	2	1	1	1	10.8	10.8	10.8	28.136	251	251	0	5.2298	By MS/MS	By MS/MS	By MS/MS
A6NIT2;A6NMN0;P46020	A6NIT2;A6NMN0;P46020	2;2;2	2;2;2	2;2;2	Phosphorylase b kinase regulatory subunit alpha, skeletal muscle isoform	PHKA1	tr|A6NIT2|A6NIT2_HUMAN Phosphorylase b kinase regulatory subunit alpha, skeletal muscle isoform OS=Homo sapiens GN=PHKA1 PE=1 SV=1;tr|A6NMN0|A6NMN0_HUMAN Phosphorylase b kinase regulatory subunit alpha, skeletal muscle isoform OS=Homo sapiens GN=PHKA1 PE=1	3	2	2	2	2	2	0	2	2	2	2	2	2	2	2	0	2	2	2	2	2	2	2	2	0	2	2	2	2	2	2	3.6	3.6	3.6	132.63	1181	1181;1240;1223	0	6.5339	By MS/MS	By matching
A6NJA2;P54578;J3QQT6;J3KS55	A6NJA2;P54578	12;12;1;1	12;12;1;1	11;11;1;1	Ubiquitin carboxyl-terminal hydrolase;Ubiquitin carboxyl-terminal hydrolase 14	USP14	tr|A6NJA2|A6NJA2_HUMAN Ubiquitin carboxyl-terminal hydrolase 14 OS=Homo sapiens GN=USP14 PE=1 SV=2;sp|P54578|UBP14_HUMAN Ubiquitin carboxyl-terminal hydrolase 14 OS=Homo sapiens GN=USP14 PE=1 SV=3	4	12	12	11	11	9	10	9	10	8	10	10	10	11	9	10	9	10	8	10	10	10	10	8	9	8	9	7	9	9	9	28.6	28.6	27	51.086	448	448;494;20;28	0	151.33	By MS/MS	By MS/MS	By MS/MS
A6NKD9;G3V4C8;H0YJY5;H0YJE0	A6NKD9	3;1;1;1	3;1;1;1	3;1;1;1	Coiled-coil domain-containing protein 85C	CCDC85C	sp|A6NKD9|CC85C_HUMAN Coiled-coil domain-containing protein 85C OS=Homo sapiens GN=CCDC85C PE=1 SV=1	4	3	3	3	2	3	3	2	1	1	3	0	2	2	3	3	2	1	1	3	0	2	2	3	3	2	1	1	3	0	2	11	11	11	45.209	419	419;116;123;190	0	4.3704	By matching	By MS/MS	By MS/MS
A6NLH6;Q9P003	A6NLH6;Q9P003	1;1	1;1	1;1	Protein cornichon homolog 4	CNIH4	tr|A6NLH6|A6NLH6_HUMAN Protein cornichon homolog 4 OS=Homo sapiens GN=CNIH4 PE=1 SV=1;sp|Q9P003|CNIH4_HUMAN Protein cornichon homolog 4 OS=Homo sapiens GN=CNIH4 PE=1 SV=1	2	1	1	1	0	0	0	0	0	0	1	0	0	0	0	0	0	0	0	1	0	0	0	0	0	0	0	0	1	0	0	14.6	14.6	14.6	15.771	137	137;139	0.00051666	3.6126
E9PM31;H0YEE2;E9PJK1;E9PRJ8;H0YDL9;H0YDJ9;E9PIF1;A6NMH8;P60033	E9PM31;H0YEE2;E9PJK1;E9PRJ8;H0YDL9;H0YDJ9;E9PIF1;A6NMH8;P60033	1;1;1;1;1;1;1;1;1	1;1;1;1;1;1;1;1;1	1;1;1;1;1;1;1;1;1	Tetraspanin;CD81 antigen	CD81	tr|E9PM31|E9PM31_HUMAN CD81 antigen (Fragment) OS=Homo sapiens GN=CD81 PE=1 SV=7;tr|H0YEE2|H0YEE2_HUMAN Tetraspanin (Fragment) OS=Homo sapiens GN=CD81 PE=1 SV=1;tr|E9PJK1|E9PJK1_HUMAN Tetraspanin OS=Homo sapiens GN=CD81 PE=1 SV=1;tr|E9PRJ8|E9PRJ8_HUMAN Tet	9	1	1	1	1	1	1	1	1	1	1	1	1	1	1	1	1	1	1	1	1	1	1	1	1	1	1	1	1	1	1	21.5	21.5	21.5	10.099	93	93;148;165;209;221;225;242;274;236	0	323.31	By matching	By MS/MS	By MS/MS
A6NMQ1;P09884;A0A087WU64	A6NMQ1;P09884;A0A087WU64	5;5;4	5;5;4	5;5;4	DNA polymerase;DNA polymerase alpha catalytic subunit	POLA1	tr|A6NMQ1|A6NMQ1_HUMAN DNA polymerase OS=Homo sapiens GN=POLA1 PE=1 SV=1;sp|P09884|DPOLA_HUMAN DNA polymerase alpha catalytic subunit OS=Homo sapiens GN=POLA1 PE=1 SV=2;tr|A0A087WU64|A0A087WU64_HUMAN DNA polymerase OS=Homo sapiens GN=POLA1 PE=1 SV=1	3	5	5	5	3	5	5	4	5	5	4	3	4	3	5	5	4	5	5	4	3	4	3	5	5	4	5	5	4	3	4	5.4	5.4	5.4	166.46	1468	1468;1462;1461	0	18.282	By MS/MS	By MS/MS	By MS/MS
A6NMQ3;Q5T5H1;O43768	A6NMQ3;Q5T5H1;O43768	8;8;8	8;8;8	7;7;7	Alpha-endosulfine	ENSA	tr|A6NMQ3|A6NMQ3_HUMAN Alpha-endosulfine OS=Homo sapiens GN=ENSA PE=1 SV=2;tr|Q5T5H1|Q5T5H1_HUMAN Alpha-endosulfine OS=Homo sapiens GN=ENSA PE=1 SV=1;sp|O43768|ENSA_HUMAN Alpha-endosulfine OS=Homo sapiens GN=ENSA PE=1 SV=1	3	8	8	7	8	8	7	8	7	8	7	7	7	8	8	7	8	7	8	7	7	7	7	7	6	7	6	7	6	6	6	54.3	54.3	46.4	15.634	140	140;187;121	0	211.14	By MS/MS	By MS/MS	By MS/MS
A6NNI4;G8JLH6;P21926;F5GXT1;A0A087WZG3;A0A087WU13	A6NNI4;G8JLH6;P21926;F5GXT1;A0A087WZG3;A0A087WU13	2;2;2;1;1;1	2;2;2;1;1;1	2;2;2;1;1;1	Tetraspanin;CD9 antigen	CD9	tr|A6NNI4|A6NNI4_HUMAN Tetraspanin OS=Homo sapiens GN=CD9 PE=1 SV=1;tr|G8JLH6|G8JLH6_HUMAN Tetraspanin (Fragment) OS=Homo sapiens GN=CD9 PE=1 SV=1;sp|P21926|CD9_HUMAN CD9 antigen OS=Homo sapiens GN=CD9 PE=1 SV=4;tr|F5GXT1|F5GXT1_HUMAN CD9 antigen (Fragment	6	2	2	2	2	2	2	2	2	2	2	2	2	2	2	2	2	2	2	2	2	2	2	2	2	2	2	2	2	2	2	10.7	10.7	10.7	17.764	159	159;228;228;142;181;182	0	7.9385	By MS/MS	By MS/MS	By MS/MS
A6NNM8	A6NNM8	1	1	1	Tubulin polyglutamylase TTLL13P	TTLL13P	sp|A6NNM8|TTL13_HUMAN Tubulin polyglutamylase TTLL13P OS=Homo sapiens GN=TTLL13P PE=1 SV=2	1	1	1	1	1	0	0	0	0	0	0	0	0	1	0	0	0	0	0	0	0	0	1	0	0	0	0	0	0	0	0	1.5	1.5	1.5	93.644	815	815	1	-2	By MS/MS
A6PVH9;F2Z2V0;B0QZ18;Q99829;Q5JX54;Q5JX55;Q5JX56;Q5JX58;Q5JX59;Q5JX60;Q5JX44;E7ENH5;Q5JX57;E7EV27;Q5JX61;Q5JX52;Q5JX45	A6PVH9;F2Z2V0;B0QZ18;Q99829;Q5JX54;Q5JX55;Q5JX56;Q5JX58;Q5JX59;Q5JX60;Q5JX44;E7ENH5	3;3;3;3;2;2;2;2;2;2;2;2;1;1;1;1;1	3;3;3;3;2;2;2;2;2;2;2;2;1;1;1;1;1	3;3;3;3;2;2;2;2;2;2;2;2;1;1;1;1;1	Copine-1	CPNE1	tr|A6PVH9|A6PVH9_HUMAN Copine-1 OS=Homo sapiens GN=CPNE1 PE=1 SV=1;tr|F2Z2V0|F2Z2V0_HUMAN Copine-1 (Fragment) OS=Homo sapiens GN=CPNE1 PE=1 SV=1;tr|B0QZ18|B0QZ18_HUMAN Copine-1 OS=Homo sapiens GN=CPNE1 PE=1 SV=1;sp|Q99829|CPNE1_HUMAN Copine-1 OS=Homo sapie	17	3	3	3	3	3	3	3	3	3	3	3	2	3	3	3	3	3	3	3	3	2	3	3	3	3	3	3	3	3	2	7.3	7.3	7.3	53.046	481	481;533;542;537;136;152;174;202;209;231;304;427;138;138;213;305;386	0	5.7064	By MS/MS	By MS/MS	By MS/MS
Q5T949;Q5T948;A6PVN5;Q15257;A6PVN6;A6PVN9;F6WIT2;A6PVN7;Q68CR8;A6PVN8;C9IZ76	Q5T949;Q5T948;A6PVN5;Q15257;A6PVN6;A6PVN9;F6WIT2	5;5;5;5;3;3;3;2;2;2;2	5;5;5;5;3;3;3;2;2;2;2	5;5;5;5;3;3;3;2;2;2;2	Serine/threonine-protein phosphatase 2A activator	PPP2R4	tr|Q5T949|Q5T949_HUMAN Serine/threonine-protein phosphatase 2A activator (Fragment) OS=Homo sapiens GN=PPP2R4 PE=1 SV=1;tr|Q5T948|Q5T948_HUMAN Serine/threonine-protein phosphatase 2A activator (Fragment) OS=Homo sapiens GN=PPP2R4 PE=1 SV=7;tr|A6PVN5|A6PVN5	11	5	5	5	4	4	4	5	3	4	5	4	3	4	4	4	5	3	4	5	4	3	4	4	4	5	3	4	5	4	3	26	26	26	28.095	250	250;254;329;358;176;263;288;64;104;129;132	0	30.126	By MS/MS	By MS/MS	By MS/MS
A6PW57;Q99755;A6PW58;A2A5X0	A6PW57;Q99755	5;5;2;2	5;5;2;2	4;4;2;2	Phosphatidylinositol 4-phosphate 5-kinase type-1 alpha	PIP5K1A	tr|A6PW57|A6PW57_HUMAN Phosphatidylinositol 4-phosphate 5-kinase type-1 alpha OS=Homo sapiens GN=PIP5K1A PE=1 SV=2;sp|Q99755|PI51A_HUMAN Phosphatidylinositol 4-phosphate 5-kinase type-1 alpha OS=Homo sapiens GN=PIP5K1A PE=1 SV=1	4	5	5	4	5	2	3	4	4	4	4	3	4	5	2	3	4	4	4	4	3	4	4	1	3	3	3	3	3	2	3	15.6	15.6	12.9	61.257	550	550;562;86;101	0	10.229	By MS/MS	By MS/MS	By MS/MS
A6QRJ1;Q15904	A6QRJ1;Q15904	1;1	1;1	1;1	V-type proton ATPase subunit S1	ATP6AP1	tr|A6QRJ1|A6QRJ1_HUMAN V-type proton ATPase subunit S1 (Fragment) OS=Homo sapiens GN=ATP6AP1 PE=1 SV=1;sp|Q15904|VAS1_HUMAN V-type proton ATPase subunit S1 OS=Homo sapiens GN=ATP6AP1 PE=1 SV=2	2	1	1	1	1	0	0	1	0	0	1	0	1	1	0	0	1	0	0	1	0	1	1	0	0	1	0	0	1	0	1	6.1	6.1	6.1	24.871	230	230;470	0.0092676	2.2573	By MS/MS
A8CTZ0;F8W7U0;Q15811;D6PAW0;H0Y523;C9JQZ7;CON__ENSEMBL:ENSBTAP00000001528	A8CTZ0;F8W7U0;Q15811;D6PAW0;H0Y523;C9JQZ7;CON__ENSEMBL:ENSBTAP00000001528	2;2;2;1;1;1;1	2;2;2;1;1;1;1	2;2;2;1;1;1;1	Intersectin-1	ITSN1	tr|A8CTZ0|A8CTZ0_HUMAN Intersectin 1 short form variant 13 OS=Homo sapiens GN=ITSN1 PE=1 SV=1;tr|F8W7U0|F8W7U0_HUMAN Intersectin-1 OS=Homo sapiens GN=ITSN1 PE=1 SV=1;sp|Q15811|ITSN1_HUMAN Intersectin-1 OS=Homo sapiens GN=ITSN1 PE=1 SV=3;tr|D6PAW0|D6PAW0_HU	7	2	2	2	2	0	0	1	1	1	2	1	1	2	0	0	1	1	1	2	1	1	2	0	0	1	1	1	2	1	1	4.4	4.4	4.4	100.7	877	877;1149;1721;237;260;361;1222	0	5.6266	By MS/MS
A8DPD7;Q9C0D3	A8DPD7;Q9C0D3	2;2	2;2	2;2	Protein zyg-11 homolog B	ZYG11B	tr|A8DPD7|A8DPD7_HUMAN Protein zyg-11 homolog B OS=Homo sapiens GN=ZYG11B PE=1 SV=1;sp|Q9C0D3|ZY11B_HUMAN Protein zyg-11 homolog B OS=Homo sapiens GN=ZYG11B PE=1 SV=2	2	2	2	2	2	1	1	1	2	1	2	2	2	2	1	1	1	2	1	2	2	2	2	1	1	1	2	1	2	2	2	4.2	4.2	4.2	63.512	566	566;744	0.0028633	2.7312	By MS/MS	By matching	By MS/MS
A8K7Q2;E9PS65;E9PM13	A8K7Q2;E9PS65	14;7;6	1;0;0	1;0;0		HSPA8	tr|A8K7Q2|A8K7Q2_HUMAN Heat shock cognate 71 kDa protein OS=Homo sapiens GN=HSPA8 PE=1 SV=1;tr|E9PS65|E9PS65_HUMAN Heat shock cognate 71 kDa protein (Fragment) OS=Homo sapiens GN=HSPA8 PE=1 SV=1	3	14	1	1	13	11	10	12	12	10	11	11	10	1	0	0	0	0	0	0	1	0	1	0	0	0	0	0	0	1	0	29.5	2.2	2.2	45.338	410	410;223;151	1	-2	By MS/MS	By matching	By matching
A8K878;P55145	A8K878;P55145	7;7	7;7	7;7	Mesencephalic astrocyte-derived neurotrophic factor	MANF	tr|A8K878|A8K878_HUMAN Mesencephalic astrocyte-derived neurotrophic factor OS=Homo sapiens GN=MANF PE=1 SV=1;sp|P55145|MANF_HUMAN Mesencephalic astrocyte-derived neurotrophic factor OS=Homo sapiens GN=MANF PE=1 SV=3	2	7	7	7	6	4	4	4	4	4	3	5	4	6	4	4	4	4	4	3	5	4	6	4	4	4	4	4	3	5	4	32.4	32.4	32.4	21.143	185	185;182	0	21.234	By MS/MS	By MS/MS	By MS/MS
A8K968;B2RB02;A0A0J9YY18;A0A0J9YWN0;A0A0J9YWE1;A0A0J9YWS4	A8K968;B2RB02	21;11;10;2;2;2	1;1;1;1;1;1	1;1;1;1;1;1		EPB41L3	tr|A8K968|A8K968_HUMAN Band 4.1-like protein 3 OS=Homo sapiens GN=EPB41L3 PE=1 SV=1;tr|B2RB02|B2RB02_HUMAN Band 4.1-like protein 3 OS=Homo sapiens GN=EPB41L3 PE=1 SV=1	6	21	1	1	18	20	19	17	18	18	19	19	19	1	1	1	1	1	1	1	1	1	1	1	1	1	1	1	1	1	1	40.6	2.2	2.2	84.711	756	756;503;325;190;194;197	0	7.7978	By MS/MS	By MS/MS	By MS/MS
A8MQ02;J3KN01;P55196;Q5TIG5;H0Y8L4;H0Y7R8;H0Y8U8;H0Y948;H0Y9I0;F8W9I4;E9PFY5;H0YA98	A8MQ02;J3KN01;P55196;Q5TIG5	22;22;22;17;7;7;3;3;2;2;2;1	22;22;22;17;7;7;3;3;2;2;2;1	22;22;22;17;7;7;3;3;2;2;2;1	Afadin	MLLT4	tr|A8MQ02|A8MQ02_HUMAN Afadin OS=Homo sapiens GN=MLLT4 PE=1 SV=2;tr|J3KN01|J3KN01_HUMAN Afadin OS=Homo sapiens GN=MLLT4 PE=1 SV=1;sp|P55196|AFAD_HUMAN Afadin OS=Homo sapiens GN=MLLT4 PE=1 SV=3;tr|Q5TIG5|Q5TIG5_HUMAN Afadin OS=Homo sapiens GN=MLLT4 PE=1 SV=	12	22	22	22	21	15	15	16	16	14	18	18	17	21	15	15	16	16	14	18	18	17	21	15	15	16	16	14	18	18	17	18.2	18.2	18.2	201.8	1781	1781;1831;1824;1665;313;389;124;191;129;247;250;167	0	66.857	By MS/MS	By MS/MS	By MS/MS
A8MQB8;G3V0J0;A0A087WXI3;R9WNI0;Q8IXW7;A0A087WY29;A0A087WWR6	A8MQB8;G3V0J0;A0A087WXI3;R9WNI0;Q8IXW7	10;10;8;7;5;4;3	8;8;7;5;4;3;2	1;1;0;0;0;0;0		FMR1	tr|A8MQB8|A8MQB8_HUMAN Fragile X mental retardation protein 1 OS=Homo sapiens GN=FMR1 PE=1 SV=1;tr|G3V0J0|G3V0J0_HUMAN Fragile X mental retardation 1, isoform CRA_e OS=Homo sapiens GN=FMR1 PE=1 SV=1;tr|A0A087WXI3|A0A087WXI3_HUMAN Fragile X mental retardati	7	10	8	1	10	7	7	9	9	9	8	8	8	8	6	6	7	8	7	7	7	7	1	1	1	1	1	1	1	1	1	22.5	17.9	2.6	65.821	582	582;592;419;544;297;252;102	0	171.68	By MS/MS	By MS/MS	By MS/MS
J3QLE5;A8MT02;P63162;P14678;J3KRY3;S4R3P3	J3QLE5;A8MT02;P63162;P14678;J3KRY3;S4R3P3	6;6;6;6;5;5	6;6;6;6;5;5	6;6;6;6;5;5	Small nuclear ribonucleoprotein-associated protein N;Small nuclear ribonucleoprotein-associated proteins B and B	SNRPN;SNRPB	tr|J3QLE5|J3QLE5_HUMAN Small nuclear ribonucleoprotein-associated protein N (Fragment) OS=Homo sapiens GN=SNRPN PE=1 SV=1;tr|A8MT02|A8MT02_HUMAN Small nuclear ribonucleoprotein-associated proteins B and B OS=Homo sapiens GN=SNRPB PE=1 SV=3;sp|P63162|RSMN_	6	6	6	6	6	5	5	5	5	5	5	5	6	6	5	5	5	5	5	5	5	6	6	5	5	5	5	5	5	5	6	30.2	30.2	30.2	17.546	169	169;288;240;240;59;70	0	22.88	By MS/MS	By MS/MS	By MS/MS
A8MY26;A8MTY9;O14972	A8MY26;A8MTY9;O14972	2;2;2	2;2;2	2;2;2	Down syndrome critical region protein 3	DSCR3	tr|A8MY26|A8MY26_HUMAN Down syndrome critical region protein 3 OS=Homo sapiens GN=DSCR3 PE=1 SV=1;tr|A8MTY9|A8MTY9_HUMAN Down syndrome critical region protein 3 OS=Homo sapiens GN=DSCR3 PE=1 SV=1;sp|O14972|DSCR3_HUMAN Down syndrome critical region protein	3	2	2	2	2	2	2	2	2	2	2	2	2	2	2	2	2	2	2	2	2	2	2	2	2	2	2	2	2	2	2	16.9	16.9	16.9	19.15	172	172;249;297	0	46.294	By MS/MS	By MS/MS	By MS/MS
A8MUA9;A8MU27;Q6EEV6;P61956;P55854	A8MUA9;A8MU27;Q6EEV6;P61956;P55854	1;1;1;1;1	1;1;1;1;1	1;1;1;1;1	Small ubiquitin-related modifier 4;Small ubiquitin-related modifier 2;Small ubiquitin-related modifier 3	SUMO3;SUMO4;SUMO2	tr|A8MUA9|A8MUA9_HUMAN SMT3 suppressor of mif two 3 homolog 3 (Yeast), isoform CRA_d OS=Homo sapiens GN=SUMO3 PE=1 SV=1;tr|A8MU27|A8MU27_HUMAN Small ubiquitin-related modifier 3 OS=Homo sapiens GN=SUMO3 PE=1 SV=1;sp|Q6EEV6|SUMO4_HUMAN Small ubiquitin-relat	5	1	1	1	1	1	1	1	1	1	1	1	1	1	1	1	1	1	1	1	1	1	1	1	1	1	1	1	1	1	1	8.9	8.9	8.9	15.317	135	135;147;95;95;103	0.00053462	4.1338	By MS/MS	By MS/MS	By MS/MS
H7BY10;K7EJV9;K7ERT8;A8MUS3;P62750;K7EMA7	H7BY10;K7EJV9;K7ERT8;A8MUS3;P62750;K7EMA7	8;8;8;8;8;6	8;8;8;8;8;6	8;8;8;8;8;6	60S ribosomal protein L23a	RPL23A	tr|H7BY10|H7BY10_HUMAN 60S ribosomal protein L23a (Fragment) OS=Homo sapiens GN=RPL23A PE=1 SV=1;tr|K7EJV9|K7EJV9_HUMAN 60S ribosomal protein L23a (Fragment) OS=Homo sapiens GN=RPL23A PE=1 SV=1;tr|K7ERT8|K7ERT8_HUMAN 60S ribosomal protein L23a (Fragment) O	6	8	8	8	8	8	8	8	8	6	7	8	8	8	8	8	8	8	6	7	8	8	8	8	8	8	8	6	7	8	8	43.7	43.7	43.7	17.692	158	158;170;175;194;156;70	0	63.913	By MS/MS	By MS/MS	By MS/MS
K7ENL1;K7EIT8;A8MX75;P18074	K7ENL1;K7EIT8;A8MX75;P18074	2;2;2;2	2;2;2;2	2;2;2;2	TFIIH basal transcription factor complex helicase XPD subunit	ERCC2	tr|K7ENL1|K7ENL1_HUMAN TFIIH basal transcription factor complex helicase XPD subunit (Fragment) OS=Homo sapiens GN=ERCC2 PE=1 SV=1;tr|K7EIT8|K7EIT8_HUMAN TFIIH basal transcription factor complex helicase XPD subunit (Fragment) OS=Homo sapiens GN=ERCC2 PE=1	4	2	2	2	2	2	2	2	2	1	2	1	2	2	2	2	2	2	1	2	1	2	2	2	2	2	2	1	2	1	2	22.9	22.9	22.9	12.743	109	109;292;706;760	0.00074516	3.1922	By MS/MS	By MS/MS	By matching
A8MXB9;J3KQJ1;Q8NBJ7;E9PBT8;J3QT17;C9JL30;H7C3B2;C9J660;F8WA42;F8WEV7;F8WES7;F8WEX5;E9PG02	A8MXB9;J3KQJ1;Q8NBJ7;E9PBT8;J3QT17;C9JL30;H7C3B2;C9J660;F8WA42	4;4;4;3;3;3;3;3;2;1;1;1;1	4;4;4;3;3;3;3;3;2;1;1;1;1	4;4;4;3;3;3;3;3;2;1;1;1;1	Sulfatase-modifying factor 2	SUMF2	tr|A8MXB9|A8MXB9_HUMAN Sulfatase-modifying factor 2 OS=Homo sapiens GN=SUMF2 PE=1 SV=2;tr|J3KQJ1|J3KQJ1_HUMAN Sulfatase-modifying factor 2 OS=Homo sapiens GN=SUMF2 PE=1 SV=1;sp|Q8NBJ7|SUMF2_HUMAN Sulfatase-modifying factor 2 OS=Homo sapiens GN=SUMF2 PE=1 S	13	4	4	4	4	3	3	3	3	3	3	4	3	4	3	3	3	3	3	3	4	3	4	3	3	3	3	3	3	4	3	15.7	15.7	15.7	33.995	305	305;320;301;232;236;294;304;352;358;102;150;165;183	0	10.188	By MS/MS	By MS/MS	By MS/MS
A8MXP9;A0A0R4J2E8;P43243;D6REM6;D6R991;H0Y8T4;B3KM87;Q68E03;D6RAM9;D6RAY2;D6RBI2;D6RE02;D6RIA2;D6RB45;D6R9F3;D6RBS2;D6RCM3;D6REK4;D6R8Z5;D6RBK5	A8MXP9;A0A0R4J2E8;P43243;D6REM6;D6R991;H0Y8T4	26;25;25;24;19;13;8;5;2;2;2;2;2;1;1;1;1;1;1;1	26;25;25;24;19;13;8;5;2;2;2;2;2;1;1;1;1;1;1;1	26;25;25;24;19;13;8;5;2;2;2;2;2;1;1;1;1;1;1;1	Matrin-3	MATR3	tr|A8MXP9|A8MXP9_HUMAN Matrin-3 OS=Homo sapiens GN=MATR3 PE=1 SV=1;tr|A0A0R4J2E8|A0A0R4J2E8_HUMAN Matrin-3 OS=Homo sapiens GN=MATR3 PE=1 SV=1;sp|P43243|MATR3_HUMAN Matrin-3 OS=Homo sapiens GN=MATR3 PE=1 SV=2;tr|D6REM6|D6REM6_HUMAN Matrin-3 OS=Homo sapiens	20	26	26	26	24	21	21	21	24	23	24	23	22	24	21	21	21	24	23	24	23	22	24	21	21	21	24	23	24	23	22	29.2	29.2	29.2	99.966	895	895;847;847;794;433;334;509;283;81;86;109;125;172;47;78;87;99;100;107;121	0	127.34	By MS/MS	By MS/MS	By MS/MS
J3QLN4;J3QLD1;J3KSU6;J3QKW3;J3KSB8;J3QRZ6;J3QLJ5;A9UHW6	J3QLN4;J3QLD1;J3KSU6;J3QKW3;J3KSB8;J3QRZ6;J3QLJ5;A9UHW6	1;1;1;1;1;1;1;1	1;1;1;1;1;1;1;1	1;1;1;1;1;1;1;1	MIF4G domain-containing protein	MIF4GD	tr|J3QLN4|J3QLN4_HUMAN MIF4G domain-containing protein OS=Homo sapiens GN=MIF4GD PE=1 SV=1;tr|J3QLD1|J3QLD1_HUMAN MIF4G domain-containing protein (Fragment) OS=Homo sapiens GN=MIF4GD PE=1 SV=1;tr|J3KSU6|J3KSU6_HUMAN MIF4G domain-containing protein (Fragmen	8	1	1	1	0	0	0	1	1	0	1	0	1	0	0	0	1	1	0	1	0	1	0	0	0	1	1	0	1	0	1	31.7	31.7	31.7	4.57	41	41;90;155;170;170;205;251;222	0.0055491	2.4355
A9Z1X7;Q8IYB3;E9PCT1;M0R088;M0R1E7;M0QXG5	A9Z1X7;Q8IYB3;E9PCT1;M0R088	7;7;6;5;2;1	7;7;6;5;2;1	7;7;6;5;2;1	Serine/arginine repetitive matrix protein 1	SRRM1	tr|A9Z1X7|A9Z1X7_HUMAN Serine/arginine repetitive matrix protein 1 OS=Homo sapiens GN=SRRM1 PE=1 SV=1;sp|Q8IYB3|SRRM1_HUMAN Serine/arginine repetitive matrix protein 1 OS=Homo sapiens GN=SRRM1 PE=1 SV=2;tr|E9PCT1|E9PCT1_HUMAN Serine/arginine repetitive mat	6	7	7	7	7	7	7	7	7	7	6	7	7	7	7	7	7	7	7	6	7	7	7	7	7	7	7	7	6	7	7	8	8	8	103.39	913	913;904;820;681;79;102	0	87.716	By MS/MS	By MS/MS	By MS/MS
B0QXZ6;O95503	B0QXZ6;O95503	2;2	2;2	2;2	Chromobox protein homolog 6	CBX6	tr|B0QXZ6|B0QXZ6_HUMAN Chromobox protein homolog 6 OS=Homo sapiens GN=CBX6 PE=1 SV=1;sp|O95503|CBX6_HUMAN Chromobox protein homolog 6 OS=Homo sapiens GN=CBX6 PE=1 SV=1	2	2	2	2	2	2	2	2	1	2	2	2	2	2	2	2	2	1	2	2	2	2	2	2	2	2	1	2	2	2	2	7.6	7.6	7.6	41.918	394	394;412	0	9.7577	By MS/MS	By MS/MS	By MS/MS
B0QY51;Q9H6E4	B0QY51;Q9H6E4	1;1	1;1	1;1	Coiled-coil domain-containing protein 134	CCDC134	tr|B0QY51|B0QY51_HUMAN Coiled-coil domain-containing protein 134 OS=Homo sapiens GN=CCDC134 PE=1 SV=1;sp|Q9H6E4|CC134_HUMAN Coiled-coil domain-containing protein 134 OS=Homo sapiens GN=CCDC134 PE=1 SV=1	2	1	1	1	1	1	1	1	1	1	1	1	1	1	1	1	1	1	1	1	1	1	1	1	1	1	1	1	1	1	1	11.2	11.2	11.2	13.667	116	116;229	0.00050646	3.39	By MS/MS	By matching	By MS/MS
B0QY89;Q9Y262;B0QY90;C9JHP4;C9K0Q7;H7C3A0;H0Y7E6	B0QY89;Q9Y262;B0QY90	20;20;14;7;7;5;2	20;20;14;7;7;5;2	20;20;14;7;7;5;2	Eukaryotic translation initiation factor 3 subunit L	EIF3L	tr|B0QY89|B0QY89_HUMAN Eukaryotic translation initiation factor 3 subunit L OS=Homo sapiens GN=EIF3L PE=1 SV=1;sp|Q9Y262|EIF3L_HUMAN Eukaryotic translation initiation factor 3 subunit L OS=Homo sapiens GN=EIF3L PE=1 SV=1;tr|B0QY90|B0QY90_HUMAN Eukaryotic t	7	20	20	20	18	18	18	19	18	18	20	18	19	18	18	18	19	18	18	20	18	19	18	18	18	19	18	18	20	18	19	33.3	33.3	33.3	70.901	607	607;564;466;150;183;127;109	0	323.31	By MS/MS	By MS/MS	By MS/MS
B0QYK0;Q01844;A0A0D9SFL3;C9JGE3;H7BY36;F8WC90	B0QYK0;Q01844;A0A0D9SFL3;C9JGE3;H7BY36	8;8;7;7;6;1	8;8;7;7;6;1	8;8;7;7;6;1	RNA-binding protein EWS	EWSR1	tr|B0QYK0|B0QYK0_HUMAN RNA-binding protein EWS OS=Homo sapiens GN=EWSR1 PE=1 SV=1;sp|Q01844|EWS_HUMAN RNA-binding protein EWS OS=Homo sapiens GN=EWSR1 PE=1 SV=1;tr|A0A0D9SFL3|A0A0D9SFL3_HUMAN RNA-binding protein EWS OS=Homo sapiens GN=EWSR1 PE=1 SV=1;tr|C9	6	8	8	8	8	8	8	8	8	8	8	8	8	8	8	8	8	8	8	8	8	8	8	8	8	8	8	8	8	8	8	16.2	16.2	16.2	64.929	618	618;656;584;620;308;293	0	323.31	By MS/MS	By MS/MS	By MS/MS
H3BPC4;H3BQQ9;B0QYN7;P63279	H3BPC4;H3BQQ9;B0QYN7;P63279	4;4;4;4	4;4;4;4	4;4;4;4	SUMO-conjugating enzyme UBC9	UBE2I	tr|H3BPC4|H3BPC4_HUMAN SUMO-conjugating enzyme UBC9 (Fragment) OS=Homo sapiens GN=UBE2I PE=1 SV=2;tr|H3BQQ9|H3BQQ9_HUMAN SUMO-conjugating enzyme (Fragment) OS=Homo sapiens GN=UBE2I PE=1 SV=1;tr|B0QYN7|B0QYN7_HUMAN SUMO-conjugating enzyme OS=Homo sapiens GN	4	4	4	4	4	3	3	3	4	4	4	4	3	4	3	3	3	4	4	4	4	3	4	3	3	3	4	4	4	4	3	45.7	45.7	45.7	7.8891	70	70;137;184;158	0	11.413	By MS/MS	By MS/MS	By MS/MS
B0QYW5;F6RTR7;F8WE74;O43808	B0QYW5;F6RTR7;F8WE74;O43808	1;1;1;1	1;1;1;1	1;1;1;1	Peroxisomal membrane protein PMP34	SLC25A17	tr|B0QYW5|B0QYW5_HUMAN Peroxisomal membrane protein PMP34 OS=Homo sapiens GN=SLC25A17 PE=1 SV=1;tr|F6RTR7|F6RTR7_HUMAN Peroxisomal membrane protein PMP34 OS=Homo sapiens GN=SLC25A17 PE=1 SV=1;tr|F8WE74|F8WE74_HUMAN Peroxisomal membrane protein PMP34 OS=Hom	4	1	1	1	1	1	1	1	1	1	1	0	1	1	1	1	1	1	1	1	0	1	1	1	1	1	1	1	1	0	1	4.4	4.4	4.4	25.721	225	225;234;239;307	0.0024396	2.9601	By MS/MS	By matching	By matching
B0QYZ7;B1AKL4;Q9NRA8	B0QYZ7;B1AKL4;Q9NRA8	1;1;1	1;1;1	1;1;1	Eukaryotic translation initiation factor 4E transporter	EIF4ENIF1	tr|B0QYZ7|B0QYZ7_HUMAN Eukaryotic translation initiation factor 4E transporter (Fragment) OS=Homo sapiens GN=EIF4ENIF1 PE=1 SV=1;tr|B1AKL4|B1AKL4_HUMAN Eukaryotic translation initiation factor 4E transporter OS=Homo sapiens GN=EIF4ENIF1 PE=1 SV=1;sp|Q9NRA8	3	1	1	1	1	1	1	1	1	1	1	1	1	1	1	1	1	1	1	1	1	1	1	1	1	1	1	1	1	1	1	4.2	4.2	4.2	26.034	239	239;961;985	0.0066135	2.3457	By matching	By matching	By matching
B1AH87;P30536	B1AH87;P30536	2;2	2;2	2;2	Translocator protein	TSPO	tr|B1AH87|B1AH87_HUMAN Putative peripheral benzodiazepine receptor-related protein (Fragment) OS=Homo sapiens GN=TSPO PE=1 SV=1;sp|P30536|TSPO_HUMAN Translocator protein OS=Homo sapiens GN=TSPO PE=1 SV=3	2	2	2	2	2	1	2	2	1	2	2	2	2	2	1	2	2	1	2	2	2	2	2	1	2	2	1	2	2	2	2	15	15	15	11.896	107	107;169	0.0026712	2.8864	By MS/MS	By MS/MS	By matching
H0Y9T8;B1AHC3;B1AHC4;P85298;B1AHC2;B1AHF8;F8WCV8	H0Y9T8;B1AHC3;B1AHC4;P85298;B1AHC2;B1AHF8;F8WCV8	2;2;2;2;1;1;1	2;2;2;2;1;1;1	2;2;2;2;1;1;1	Rho GTPase-activating protein 8	PRR5-ARHGAP8;ARHGAP8	tr|H0Y9T8|H0Y9T8_HUMAN Protein PRR5-ARHGAP8 (Fragment) OS=Homo sapiens GN=PRR5-ARHGAP8 PE=4 SV=1;tr|B1AHC3|B1AHC3_HUMAN Protein PRR5-ARHGAP8 OS=Homo sapiens GN=PRR5-ARHGAP8 PE=4 SV=1;tr|B1AHC4|B1AHC4_HUMAN Protein PRR5-ARHGAP8 OS=Homo sapiens GN=PRR5-ARHGA	7	2	2	2	2	2	2	2	2	2	1	1	2	2	2	2	2	2	2	1	1	2	2	2	2	2	2	2	1	1	2	4.2	4.2	4.2	57.518	504	504;564;643;464;115;130;163	0.0024462	3.0014	By MS/MS	By MS/MS	By MS/MS
B1AJQ6;Q86Y82	B1AJQ6;Q86Y82	3;3	3;3	3;3	Syntaxin-12	STX12	tr|B1AJQ6|B1AJQ6_HUMAN Syntaxin-12 (Fragment) OS=Homo sapiens GN=STX12 PE=1 SV=2;sp|Q86Y82|STX12_HUMAN Syntaxin-12 OS=Homo sapiens GN=STX12 PE=1 SV=1	2	3	3	3	3	3	3	3	3	3	3	3	3	3	3	3	3	3	3	3	3	3	3	3	3	3	3	3	3	3	3	16.7	16.7	16.7	24.576	215	215;276	0	8.8648	By MS/MS	By MS/MS	By MS/MS
B1AJY7;O75832;B1AJY5;B1AJY6	B1AJY7;O75832;B1AJY5	9;9;8;3	9;9;8;3	9;9;8;3	26S proteasome non-ATPase regulatory subunit 10	PSMD10	tr|B1AJY7|B1AJY7_HUMAN 26S proteasome non-ATPase regulatory subunit 10 OS=Homo sapiens GN=PSMD10 PE=1 SV=1;sp|O75832|PSD10_HUMAN 26S proteasome non-ATPase regulatory subunit 10 OS=Homo sapiens GN=PSMD10 PE=1 SV=1;tr|B1AJY5|B1AJY5_HUMAN 26S proteasome non-A	4	9	9	9	9	9	8	9	9	8	9	9	7	9	9	8	9	9	8	9	9	7	9	9	8	9	9	8	9	9	7	53.9	53.9	53.9	20.808	193	193;226;185;110	0	247.33	By MS/MS	By MS/MS	By MS/MS
B1AK81;Q92643;A6NEM5	B1AK81;Q92643;A6NEM5	2;2;1	2;2;1	2;2;1	GPI-anchor transamidase	PIGK	tr|B1AK81|B1AK81_HUMAN GPI-anchor transamidase OS=Homo sapiens GN=PIGK PE=1 SV=1;sp|Q92643|GPI8_HUMAN GPI-anchor transamidase OS=Homo sapiens GN=PIGK PE=1 SV=2;tr|A6NEM5|A6NEM5_HUMAN GPI-anchor transamidase OS=Homo sapiens GN=PIGK PE=1 SV=1	3	2	2	2	2	2	2	2	2	2	2	1	2	2	2	2	2	2	2	2	1	2	2	2	2	2	2	2	2	1	2	10	10	10	34.313	301	301;395;332	0	5.8146	By matching	By MS/MS	By MS/MS
B1AK87;B1AK88;P47756;B1AK85	B1AK87;B1AK88;P47756;B1AK85	16;16;13;10	16;16;13;10	16;16;13;10	F-actin-capping protein subunit beta	CAPZB	tr|B1AK87|B1AK87_HUMAN Capping protein (Actin filament) muscle Z-line, beta, isoform CRA_a OS=Homo sapiens GN=CAPZB PE=1 SV=1;tr|B1AK88|B1AK88_HUMAN Capping protein (Actin filament) muscle Z-line, beta, isoform CRA_d OS=Homo sapiens GN=CAPZB PE=1 SV=1;sp|P	4	16	16	16	16	16	16	16	16	16	16	15	15	16	16	16	16	16	16	16	15	15	16	16	16	16	16	16	16	15	15	53.5	53.5	53.5	29.295	260	260;301;277;260	0	96.143	By MS/MS	By MS/MS	By MS/MS
B1AKC9;P29323;J3KR66;Q6NVW1;Q96L35;E9PG71;A0A0B4J1T8;P54762;P54764;P54760;Q15375;P54753;Q9UF33	B1AKC9;P29323;J3KR66;Q6NVW1;Q96L35;E9PG71;A0A0B4J1T8;P54762;P54764;P54760;Q15375;P54753;Q9UF33	2;2;1;1;1;1;1;1;1;1;1;1;1	2;2;1;1;1;1;1;1;1;1;1;1;1	1;1;0;1;0;0;0;0;0;0;0;0;0	Receptor protein-tyrosine kinase;Ephrin type-B receptor 2;Ephrin type-B receptor 1;Ephrin type-A receptor 4;Ephrin type-B receptor 4;Ephrin type-A receptor 7;Ephrin type-B receptor 3;Ephrin type-A receptor 6	EPHB2;EPHA6;EPHB4;EPHA4;EPHB1;EPHA7;EPHB3	tr|B1AKC9|B1AKC9_HUMAN Ephrin type-B receptor 2 OS=Homo sapiens GN=EPHB2 PE=1 SV=1;sp|P29323|EPHB2_HUMAN Ephrin type-B receptor 2 OS=Homo sapiens GN=EPHB2 PE=1 SV=5;tr|J3KR66|J3KR66_HUMAN Ephrin type-A receptor 6 OS=Homo sapiens GN=EPHA6 PE=3 SV=1;tr|Q6NVW	13	2	2	1	2	1	2	2	1	1	2	2	2	2	1	2	2	1	1	2	2	2	1	1	1	1	1	1	1	1	1	2.4	2.4	1.3	105.56	946	946;1055;373;482;935;949;1130;984;986;987;998;998;1036	0.00050163	3.3017	By matching	By matching	By MS/MS
M0R072;B1AKT3;Q9Y3A6	M0R072;B1AKT3;Q9Y3A6	2;2;2	2;2;2	2;2;2	Transmembrane emp24 domain-containing protein 5	TMED5	tr|M0R072|M0R072_HUMAN Transmembrane emp24 domain-containing protein 5 OS=Homo sapiens GN=TMED5 PE=1 SV=1;tr|B1AKT3|B1AKT3_HUMAN Transmembrane emp24 domain-containing protein 5 OS=Homo sapiens GN=TMED5 PE=1 SV=1;sp|Q9Y3A6|TMED5_HUMAN Transmembrane emp24 do	3	2	2	2	2	2	2	2	2	2	1	0	1	2	2	2	2	2	2	1	0	1	2	2	2	2	2	2	1	0	1	14.2	14.2	14.2	12.974	120	120;162;229	0.0042145	2.5458	By MS/MS	By matching	By matching
B1AKZ5;Q15121	B1AKZ5;Q15121	1;1	1;1	1;1	Astrocytic phosphoprotein PEA-15	PEA15	tr|B1AKZ5|B1AKZ5_HUMAN Astrocytic phosphoprotein PEA-15 OS=Homo sapiens GN=PEA15 PE=1 SV=1;sp|Q15121|PEA15_HUMAN Astrocytic phosphoprotein PEA-15 OS=Homo sapiens GN=PEA15 PE=1 SV=2	2	1	1	1	1	1	1	1	1	0	1	1	1	1	1	1	1	1	0	1	1	1	1	1	1	1	1	0	1	1	1	9.3	9.3	9.3	12.53	108	108;130	0.00051216	3.5214	By matching	By MS/MS	By matching
B1ALK7;E7EUY6;E9PDQ5;Q14155	B1ALK7;E7EUY6;E9PDQ5;Q14155	3;2;2;2	3;2;2;2	3;2;2;2	Rho guanine nucleotide exchange factor 7	ARHGEF7	tr|B1ALK7|B1ALK7_HUMAN Rho guanine nucleotide exchange factor 7 OS=Homo sapiens GN=ARHGEF7 PE=1 SV=1;tr|E7EUY6|E7EUY6_HUMAN Rho guanine nucleotide exchange factor 7 (Fragment) OS=Homo sapiens GN=ARHGEF7 PE=1 SV=1;tr|E9PDQ5|E9PDQ5_HUMAN Rho guanine nucleoti	4	3	3	3	2	1	2	1	0	1	2	1	1	2	1	2	1	0	1	2	1	1	2	1	2	1	0	1	2	1	1	7.4	7.4	7.4	79.831	705	705;447;547;803	0.00051493	3.5732	By MS/MS	By matching	By matching
B1ALM5;Q9P0T7;B1ALM7;B1ALM8;B1ALM4	B1ALM5;Q9P0T7;B1ALM7;B1ALM8;B1ALM4	2;2;1;1;1	2;2;1;1;1	2;2;1;1;1	Transmembrane protein 9	TMEM9	tr|B1ALM5|B1ALM5_HUMAN Transmembrane protein 9 OS=Homo sapiens GN=TMEM9 PE=1 SV=1;sp|Q9P0T7|TMEM9_HUMAN Transmembrane protein 9 OS=Homo sapiens GN=TMEM9 PE=1 SV=1;tr|B1ALM7|B1ALM7_HUMAN Transmembrane protein 9 (Fragment) OS=Homo sapiens GN=TMEM9 PE=1 SV=1;	5	2	2	2	0	1	1	1	1	1	2	1	1	0	1	1	1	1	1	2	1	1	0	1	1	1	1	1	2	1	1	17.2	17.2	17.2	20.958	186	186;183;138;151;163	0	6.1442		By MS/MS	By MS/MS
B1AMS2;Q14141	B1AMS2;Q14141	10;10	5;5	5;5	Septin-6	2020-09-06	tr|B1AMS2|B1AMS2_HUMAN Septin 6, isoform CRA_b OS=Homo sapiens GN=SEPT6 PE=1 SV=1;sp|Q14141|SEPT6_HUMAN Septin-6 OS=Homo sapiens GN=SEPT6 PE=1 SV=4	2	10	5	5	9	5	8	6	8	8	7	9	8	4	3	4	4	5	5	4	5	4	4	3	4	4	5	5	4	5	4	30.4	18.3	18.3	49.303	431	431;434	0	91.061	By MS/MS	By MS/MS	By MS/MS
R4GNH9;R4GMQ7;B1AMU4;Q9Y3B2;B1AMU7;B1AMU3	R4GNH9;R4GMQ7;B1AMU4;Q9Y3B2;B1AMU7;B1AMU3	3;3;3;3;2;2	3;3;3;3;2;2	3;3;3;3;2;2	Exosome complex component CSL4	EXOSC1	tr|R4GNH9|R4GNH9_HUMAN Exosome complex component CSL4 OS=Homo sapiens GN=EXOSC1 PE=1 SV=1;tr|R4GMQ7|R4GMQ7_HUMAN Exosome complex component CSL4 (Fragment) OS=Homo sapiens GN=EXOSC1 PE=1 SV=1;tr|B1AMU4|B1AMU4_HUMAN Exosome complex component CSL4 OS=Homo sap	6	3	3	3	3	2	2	3	2	1	2	1	1	3	2	2	3	2	1	2	1	1	3	2	2	3	2	1	2	1	1	30.2	30.2	30.2	15.105	139	139;143;178;195;165;170	0	25.567	By MS/MS	By MS/MS	By MS/MS
H0YDI1;B1AMW1;P19256	H0YDI1;B1AMW1;P19256	1;1;1	1;1;1	1;1;1	Lymphocyte function-associated antigen 3	CD58	tr|H0YDI1|H0YDI1_HUMAN Lymphocyte function-associated antigen 3 (Fragment) OS=Homo sapiens GN=CD58 PE=1 SV=1;tr|B1AMW1|B1AMW1_HUMAN CD58 antigen, (Lymphocyte function-associated antigen 3), isoform CRA_c OS=Homo sapiens GN=CD58 PE=1 SV=1;sp|P19256|LFA3_HUM	3	1	1	1	0	0	0	0	0	0	0	1	0	0	0	0	0	0	0	0	1	0	0	0	0	0	0	0	0	1	0	7.6	7.6	7.6	15.136	131	131;240;250	0	4.5655
B1AN99;P35030	B1AN99;P35030	1;1	1;1	1;1	Trypsin-3	PRSS3	tr|B1AN99|B1AN99_HUMAN Trypsin-3 (Fragment) OS=Homo sapiens GN=PRSS3 PE=1 SV=7;sp|P35030|TRY3_HUMAN Trypsin-3 OS=Homo sapiens GN=PRSS3 PE=1 SV=2	2	1	1	1	0	1	1	1	1	1	1	1	1	0	1	1	1	1	1	1	1	1	0	1	1	1	1	1	1	1	1	7.3	7.3	7.3	19.401	178	178;304	0.00026774	4.1485		By MS/MS	By MS/MS
B1ANH5;B1ANH0;B1ANH6;B1ANH2;Q16774;B1ANG9;B1ANH3	B1ANH5;B1ANH0;B1ANH6;B1ANH2;Q16774;B1ANG9;B1ANH3	2;2;2;2;2;1;1	2;2;2;2;2;1;1	2;2;2;2;2;1;1	Guanylate kinase	GUK1	tr|B1ANH5|B1ANH5_HUMAN Guanylate kinase OS=Homo sapiens GN=GUK1 PE=1 SV=1;tr|B1ANH0|B1ANH0_HUMAN Guanylate kinase (Fragment) OS=Homo sapiens GN=GUK1 PE=1 SV=1;tr|B1ANH6|B1ANH6_HUMAN Guanylate kinase OS=Homo sapiens GN=GUK1 PE=1 SV=1;tr|B1ANH2|B1ANH2_HUMAN	7	2	2	2	1	2	1	1	1	1	2	1	1	1	2	1	1	1	1	2	1	1	1	2	1	1	1	1	2	1	1	11.1	11.1	11.1	21.999	199	199;217;242;253;197;235;272	0.0024372	2.9389	By matching	By MS/MS	By matching
B1ANR0;Q13310;H0Y5F5;H0YCC8;H0YER0;H0YEQ8;B1ANR1;H0Y6X6;H0YEU6;P0CB38;Q5JQF8	B1ANR0;Q13310;H0Y5F5	13;13;11;6;3;3;2;2;2;2;1	11;11;9;4;3;2;2;2;2;2;1	11;11;9;4;3;2;2;2;2;2;1	Polyadenylate-binding protein;Polyadenylate-binding protein 4	PABPC4	tr|B1ANR0|B1ANR0_HUMAN Polyadenylate-binding protein OS=Homo sapiens GN=PABPC4 PE=1 SV=1;sp|Q13310|PABP4_HUMAN Polyadenylate-binding protein 4 OS=Homo sapiens GN=PABPC4 PE=1 SV=1;tr|H0Y5F5|H0Y5F5_HUMAN Polyadenylate-binding protein (Fragment) OS=Homo sapie	11	13	11	11	13	11	12	11	13	12	12	13	10	11	10	10	9	11	10	10	11	9	11	10	10	9	11	10	10	11	9	19.2	16.4	16.4	67.97	615	615;644;550;197;68;112;129;195;249;370;200	0	20.325	By MS/MS	By MS/MS	By MS/MS
B1AP46;E7EW84;Q8TAG9	B1AP46;E7EW84;Q8TAG9	3;3;3	3;3;3	3;3;3	Exocyst complex component 6	EXOC6	tr|B1AP46|B1AP46_HUMAN Exocyst complex component 6 OS=Homo sapiens GN=EXOC6 PE=1 SV=1;tr|E7EW84|E7EW84_HUMAN Exocyst complex component 6 OS=Homo sapiens GN=EXOC6 PE=1 SV=1;sp|Q8TAG9|EXOC6_HUMAN Exocyst complex component 6 OS=Homo sapiens GN=EXOC6 PE=1 SV=3	3	3	3	3	3	3	3	3	3	3	3	3	3	3	3	3	3	3	3	3	3	3	3	3	3	3	3	3	3	3	3	28.8	28.8	28.8	17.709	153	153;701;804	0	18.172	By matching	By MS/MS	By MS/MS
B1PS43;P35749	B1PS43;P35749	10;10	1;1	1;1	Myosin-11	MYH11	tr|B1PS43|B1PS43_HUMAN Myosin heavy chain 11 smooth muscle isoform OS=Homo sapiens GN=MYH11 PE=1 SV=1;sp|P35749|MYH11_HUMAN Myosin-11 OS=Homo sapiens GN=MYH11 PE=1 SV=3	2	10	1	1	9	9	9	7	8	9	9	10	7	0	0	0	1	1	1	0	1	0	0	0	0	1	1	1	0	1	0	4.8	0.4	0.4	234.23	2029	2029;1972	1	-2	By matching	By matching	By matching
B2R4S9;U3KQK0;Q99880;Q99879;Q99877;Q93079;Q5QNW6;P62807;P58876;P57053;O60814;Q96A08	B2R4S9;U3KQK0;Q99880;Q99879;Q99877;Q93079;Q5QNW6;P62807;P58876;P57053;O60814;Q96A08	6;6;6;6;6;6;6;6;6;6;6;4	2;2;2;2;2;2;2;2;2;2;2;0	2;2;2;2;2;2;2;2;2;2;2;0	Histone H2B;Histone H2B type 1-L;Histone H2B type 1-M;Histone H2B type 1-N;Histone H2B type 1-H;Histone H2B type 2-F;Histone H2B type 1-C/E/F/G/I;Histone H2B type 1-D;Histone H2B type F-S;Histone H2B type 1-K;Histone H2B type 1-A	HIST1H2BI;HIST1H2BN;HIST1H2BL;HIST1H2BM;HIST1H2BH;HIST2H2BF;HIST1H2BC;HIST1H2BD;H2BFS;HIST1H2BK;HIST1H2BA	tr|B2R4S9|B2R4S9_HUMAN Histone H2B OS=Homo sapiens GN=HIST1H2BF PE=2 SV=1;tr|U3KQK0|U3KQK0_HUMAN Histone H2B OS=Homo sapiens GN=HIST1H2BN PE=1 SV=1;sp|Q99880|H2B1L_HUMAN Histone H2B type 1-L OS=Homo sapiens GN=HIST1H2BL PE=1 SV=3;sp|Q99879|H2B1M_HUMAN Hist	12	6	2	2	6	6	6	5	6	6	5	6	5	2	2	2	2	2	2	2	2	2	2	2	2	2	2	2	2	2	2	31.7	7.9	7.9	13.906	126	126;166;126;126;126;126;126;126;126;126;126;127	0	9.065	By MS/MS	By MS/MS	By MS/MS
G3V576;G3V4W0;B4DY08;B2R5W2;G3V4C1;G3V2Q1;P07910;G3V5V7;A0A0G2JPF8;A0A0G2JNQ3;P0DMR1;O60812;B7ZW38;B2RXH8;G3V555;G3V575;G3V5X6;G3V3K6;G3V251;B4DSU6;G3V4M8;G3V2H6	G3V576;G3V4W0;B4DY08;B2R5W2;G3V4C1;G3V2Q1;P07910;G3V5V7;A0A0G2JPF8;A0A0G2JNQ3;P0DMR1;O60812;B7ZW38;B2RXH8;G3V555;G3V575	11;11;11;11;11;11;11;7;7;7;7;7;7;7;6;6;4;4;4;4;3;2	11;11;11;11;11;11;11;7;7;7;7;7;7;7;6;6;4;4;4;4;3;2	4;4;4;4;4;4;4;0;3;3;3;3;3;3;4;4;4;4;4;4;3;2	Heterogeneous nuclear ribonucleoproteins C1/C2;Heterogeneous nuclear ribonucleoprotein C-like 4;Heterogeneous nuclear ribonucleoprotein C-like 1;Heterogeneous nuclear ribonucleoprotein C-like 3;Heterogeneous nuclear ribonucleoprotein C-like 2	HNRNPC;HNRNPCL4;HNRNPCL1;HNRNPCL3;HNRNPCL2	tr|G3V576|G3V576_HUMAN Heterogeneous nuclear ribonucleoproteins C1/C2 OS=Homo sapiens GN=HNRNPC PE=1 SV=1;tr|G3V4W0|G3V4W0_HUMAN Heterogeneous nuclear ribonucleoproteins C1/C2 (Fragment) OS=Homo sapiens GN=HNRNPC PE=1 SV=1;tr|B4DY08|B4DY08_HUMAN Heterogene	22	11	11	4	11	10	11	11	11	11	11	10	11	11	10	11	11	11	11	11	10	11	4	3	4	4	4	4	4	4	4	29.9	29.9	13	25.256	231	231;262;288;290;292;305;306;180;293;293;293;293;293;293;175;187;117;121;126;147;66;54	0	176.46	By MS/MS	By MS/MS	By MS/MS
K7ER76;B2RV13	K7ER76;B2RV13	1;1	1;1	1;1	Uncharacterized protein C17orf105	C17orf105	tr|K7ER76|K7ER76_HUMAN Uncharacterized protein C17orf105 (Fragment) OS=Homo sapiens GN=C17orf105 PE=4 SV=1;sp|B2RV13|CQ105_HUMAN Uncharacterized protein C17orf105 OS=Homo sapiens GN=C17orf105 PE=2 SV=1	2	1	1	1	1	1	0	1	1	1	0	1	0	1	1	0	1	1	1	0	1	0	1	1	0	1	1	1	0	1	0	17.2	17.2	17.2	7.146	58	58;164	0.006621	2.3543	By matching	By matching
B2WTI3;B2WTI4;K7EJU9;Q6NYC1	B2WTI3;B2WTI4;K7EJU9;Q6NYC1	2;2;2;2	2;2;2;2	2;2;2;2	Bifunctional arginine demethylase and lysyl-hydroxylase JMJD6	JMJD6	tr|B2WTI3|B2WTI3_HUMAN Bifunctional arginine demethylase and lysyl-hydroxylase JMJD6 OS=Homo sapiens GN=JMJD6 PE=1 SV=1;tr|B2WTI4|B2WTI4_HUMAN Bifunctional arginine demethylase and lysyl-hydroxylase JMJD6 OS=Homo sapiens GN=JMJD6 PE=1 SV=1;tr|K7EJU9|K7EJU9	4	2	2	2	2	2	1	1	1	1	1	2	1	2	2	1	1	1	1	1	2	1	2	2	1	1	1	1	1	2	1	6.3	6.3	6.3	39.241	335	335;361;395;403	0.00026752	4.1444	By MS/MS	By MS/MS	By matching
B3KNX7;Q13153;E9PM17;H0YCM0;E9PRP6;E9PMP2;E9PQW5;E9PKH9;H0YCG5;E9PJF8	B3KNX7;Q13153;E9PM17	7;7;5;3;2;2;2;2;2;1	6;6;4;3;2;2;2;2;1;1	6;6;4;3;2;2;2;2;1;1	Non-specific serine/threonine protein kinase;Serine/threonine-protein kinase PAK 1	PAK1	tr|B3KNX7|B3KNX7_HUMAN Serine/threonine-protein kinase PAK 1 OS=Homo sapiens GN=PAK1 PE=1 SV=1;sp|Q13153|PAK1_HUMAN Serine/threonine-protein kinase PAK 1 OS=Homo sapiens GN=PAK1 PE=1 SV=2;tr|E9PM17|E9PM17_HUMAN Serine/threonine-protein kinase PAK 1 OS=Homo	10	7	6	6	5	6	7	6	7	5	6	5	5	5	6	6	5	6	5	5	4	5	5	6	6	5	6	5	5	4	5	22.4	19.3	19.3	58.202	522	522;545;455;167;63;89;99;106;244;26	0	26.647	By MS/MS	By MS/MS	By MS/MS
B3KQ25;K7ESG5;K9J957;P61289;A0A087WTV2;K7EMD0;K7EPX6;K7EKR3;K7ENH2	B3KQ25;K7ESG5;K9J957;P61289;A0A087WTV2	6;6;6;6;4;2;2;2;2	6;6;6;6;4;2;2;2;2	6;6;6;6;4;2;2;2;2	Proteasome activator complex subunit 3	PSME3	tr|B3KQ25|B3KQ25_HUMAN Proteasome activator complex subunit 3 OS=Homo sapiens GN=PSME3 PE=1 SV=1;tr|K7ESG5|K7ESG5_HUMAN Proteasome activator complex subunit 3 OS=Homo sapiens GN=PSME3 PE=1 SV=1;tr|K9J957|K9J957_HUMAN Proteasome activator complex subunit 3	9	6	6	6	5	5	5	5	4	5	4	5	5	5	5	5	5	4	5	4	5	5	5	5	5	5	4	5	4	5	5	29.5	29.5	29.5	22.455	193	193;198;231;254;170;96;111;119;179	0	72.956	By MS/MS	By MS/MS	By MS/MS
F5H5N2;B4DNC9;B3KQ30;Q9H1K1	F5H5N2;B4DNC9;B3KQ30;Q9H1K1	1;1;1;1	1;1;1;1	1;1;1;1	Iron-sulfur cluster assembly enzyme ISCU, mitochondrial	ISCU	tr|F5H5N2|F5H5N2_HUMAN Iron-sulfur cluster assembly enzyme ISCU, mitochondrial OS=Homo sapiens GN=ISCU PE=1 SV=1;tr|B4DNC9|B4DNC9_HUMAN Iron-sulfur cluster assembly enzyme ISCU, mitochondrial OS=Homo sapiens GN=ISCU PE=1 SV=1;tr|B3KQ30|B3KQ30_HUMAN Iron-su	4	1	1	1	1	1	1	1	1	1	1	1	1	1	1	1	1	1	1	1	1	1	1	1	1	1	1	1	1	1	1	11	11	11	16.64	154	154;154;156;167	0	7.5429	By MS/MS	By MS/MS	By MS/MS
B3KSI3;M0QZ10;M0QXF9;O15382;M0QZP4;M0R2K7	B3KSI3;M0QZ10;M0QXF9;O15382;M0QZP4;M0R2K7	4;4;4;4;3;2	4;4;4;4;3;2	4;4;4;4;3;2	Branched-chain-amino-acid aminotransferase;Branched-chain-amino-acid aminotransferase, mitochondrial	BCAT2	tr|B3KSI3|B3KSI3_HUMAN Branched-chain-amino-acid aminotransferase OS=Homo sapiens GN=BCAT2 PE=1 SV=1;tr|M0QZ10|M0QZ10_HUMAN Branched-chain-amino-acid aminotransferase OS=Homo sapiens GN=BCAT2 PE=1 SV=1;tr|M0QXF9|M0QXF9_HUMAN Branched-chain-amino-acid amino	6	4	4	4	4	2	3	2	3	3	3	3	3	4	2	3	2	3	3	3	3	3	4	2	3	2	3	3	3	3	3	13.1	13.1	13.1	39.915	352	352;405;445;392;313;109	0	10.875	By MS/MS	By MS/MS	By MS/MS
H0YMJ0;H0YLJ3;B3KTM8;Q9UBU8;H0YM21;H0YNE0;H0YNX3;H0YLV1;H0YMT8	H0YMJ0;H0YLJ3;B3KTM8;Q9UBU8;H0YM21;H0YNE0	3;3;3;3;2;2;1;1;1	2;2;2;2;1;2;1;1;1	2;2;2;2;1;2;1;1;1	Mortality factor 4-like protein 1	MORF4L1	tr|H0YMJ0|H0YMJ0_HUMAN Mortality factor 4-like protein 1 (Fragment) OS=Homo sapiens GN=MORF4L1 PE=1 SV=1;tr|H0YLJ3|H0YLJ3_HUMAN Mortality factor 4-like protein 1 OS=Homo sapiens GN=MORF4L1 PE=1 SV=1;tr|B3KTM8|B3KTM8_HUMAN Mortality factor 4-like protein 1	9	3	2	2	3	3	3	3	3	3	3	2	3	2	2	2	2	2	2	2	1	2	2	2	2	2	2	2	2	1	2	13.9	9	9	28.207	245	245;269;348;362;156;213;74;113;119	0	34.536	By MS/MS	By MS/MS	By MS/MS
B3KVL5;Q8TBK6	B3KVL5;Q8TBK6	1;1	1;1	1;1	Zinc finger CCHC domain-containing protein 10	ZCCHC10	tr|B3KVL5|B3KVL5_HUMAN Zinc finger CCHC domain-containing protein 10 OS=Homo sapiens GN=ZCCHC10 PE=1 SV=1;sp|Q8TBK6|ZCH10_HUMAN Zinc finger CCHC domain-containing protein 10 OS=Homo sapiens GN=ZCCHC10 PE=1 SV=1	2	1	1	1	0	0	0	0	0	0	1	0	0	0	0	0	0	0	0	1	0	0	0	0	0	0	0	0	1	0	0	7.5	7.5	7.5	20.308	186	186;192	0.00074534	3.1926
B3KVN2;P49354;E9PQP6	B3KVN2;P49354;E9PQP6	3;3;2	3;3;2	3;3;2	Protein farnesyltransferase/geranylgeranyltransferase type-1 subunit alpha	FNTA	tr|B3KVN2|B3KVN2_HUMAN Farnesyltransferase, CAAX box, alpha, isoform CRA_c OS=Homo sapiens GN=FNTA PE=1 SV=1;sp|P49354|FNTA_HUMAN Protein farnesyltransferase/geranylgeranyltransferase type-1 subunit alpha OS=Homo sapiens GN=FNTA PE=1 SV=1;tr|E9PQP6|E9PQP6_	3	3	3	3	3	2	3	2	3	2	2	2	2	3	2	3	2	3	2	2	2	2	3	2	3	2	3	2	2	2	2	15.8	15.8	15.8	27.443	228	228;379;249	0	7.8195	By MS/MS	By MS/MS	By MS/MS
B3KVZ3;Q9H3R5;H0Y9E6;D6RBJ6	B3KVZ3;Q9H3R5;H0Y9E6	4;4;2;1	4;4;2;1	4;4;2;1	Centromere protein H	CENPH	tr|B3KVZ3|B3KVZ3_HUMAN Centromere protein H OS=Homo sapiens GN=CENPH PE=1 SV=1;sp|Q9H3R5|CENPH_HUMAN Centromere protein H OS=Homo sapiens GN=CENPH PE=1 SV=1;tr|H0Y9E6|H0Y9E6_HUMAN Centromere protein H (Fragment) OS=Homo sapiens GN=CENPH PE=1 SV=1	4	4	4	4	4	1	2	1	3	2	2	4	2	4	1	2	1	3	2	2	4	2	4	1	2	1	3	2	2	4	2	19.7	19.7	19.7	26.239	228	228;247;187;98	0	9.1379	By MS/MS	By MS/MS	By MS/MS
H0YNJ5;H0YMQ9;H0YKQ8;B3KXX3;Q9UHW9	H0YNJ5;H0YMQ9;H0YKQ8;B3KXX3;Q9UHW9	1;1;1;1;1	1;1;1;1;1	1;1;1;1;1	Solute carrier family 12 member 6	SLC12A6	tr|H0YNJ5|H0YNJ5_HUMAN Solute carrier family 12 member 6 (Fragment) OS=Homo sapiens GN=SLC12A6 PE=1 SV=1;tr|H0YMQ9|H0YMQ9_HUMAN Solute carrier family 12 (Potassium/chloride transporters), member 6, isoform CRA_c OS=Homo sapiens GN=SLC12A6 PE=1 SV=1;tr|H0YK	5	1	1	1	1	1	1	1	1	1	1	1	1	1	1	1	1	1	1	1	1	1	1	1	1	1	1	1	1	1	1	11.2	11.2	11.2	11.631	107	107;906;942;962;1150	0.00051867	3.6841	By matching	By MS/MS	By MS/MS
B3KY94;O14735;H3BUR9	B3KY94;O14735;H3BUR9	2;2;1	2;2;1	2;2;1	CDP-diacylglycerol--inositol 3-phosphatidyltransferase	CDIPT	tr|B3KY94|B3KY94_HUMAN CDP-diacylglycerol--inositol 3-phosphatidyltransferase OS=Homo sapiens GN=CDIPT PE=1 SV=1;sp|O14735|CDIPT_HUMAN CDP-diacylglycerol--inositol 3-phosphatidyltransferase OS=Homo sapiens GN=CDIPT PE=1 SV=1;tr|H3BUR9|H3BUR9_HUMAN CDP-diac	3	2	2	2	2	2	2	1	1	1	2	1	2	2	2	2	1	1	1	2	1	2	2	2	2	1	1	1	2	1	2	8.9	8.9	8.9	25.946	237	237;213;157	0	5.8964	By matching	By MS/MS	By MS/MS
B4DE15;P78381	B4DE15;P78381	1;1	1;1	1;1	UDP-galactose translocator	SLC35A2	tr|B4DE15|B4DE15_HUMAN UDP-galactose translocator OS=Homo sapiens GN=SLC35A2 PE=1 SV=1;sp|P78381|S35A2_HUMAN UDP-galactose translocator OS=Homo sapiens GN=SLC35A2 PE=1 SV=1	2	1	1	1	1	1	1	1	0	0	1	0	0	1	1	1	1	0	0	1	0	0	1	1	1	1	0	0	1	0	0	7.6	7.6	7.6	42.226	406	406;396	0.00053008	3.9917	By MS/MS	By MS/MS	By MS/MS
K7EMV3;B4DEB1;K7EK07;K7ES00;Q71DI3;Q16695;P84243;P68431;K7EP01;Q6NXT2	K7EMV3;B4DEB1;K7EK07;K7ES00;Q71DI3;Q16695;P84243;P68431;K7EP01;Q6NXT2	3;3;3;3;3;3;3;3;2;2	3;3;3;3;3;3;3;3;2;2	1;1;1;1;1;1;1;1;0;0	Histone H3;Histone H3.2;Histone H3.1t;Histone H3.3;Histone H3.1;Histone H3.3C	H3F3B;H3F3A;HIST2H3A;HIST3H3;HIST1H3A;H3F3C	tr|K7EMV3|K7EMV3_HUMAN Histone H3 OS=Homo sapiens GN=H3F3B PE=1 SV=1;tr|B4DEB1|B4DEB1_HUMAN Histone H3 OS=Homo sapiens GN=H3F3A PE=1 SV=1;tr|K7EK07|K7EK07_HUMAN Histone H3 (Fragment) OS=Homo sapiens GN=H3F3B PE=1 SV=1;tr|K7ES00|K7ES00_HUMAN Histone H3.3 (F	10	3	3	1	3	3	3	3	2	2	3	3	3	3	3	3	3	2	2	3	3	3	1	1	1	1	1	1	1	1	1	25	25	7.6	10.334	92	92;123;132;151;136;136;136;136;113;135	0	4.9657	By MS/MS	By MS/MS	By MS/MS
B4DEM9;Q9Y2S7	B4DEM9;Q9Y2S7	3;3	3;3	3;3	Polymerase delta-interacting protein 2	POLDIP2	tr|B4DEM9|B4DEM9_HUMAN Polymerase delta-interacting protein 2 OS=Homo sapiens GN=POLDIP2 PE=1 SV=1;sp|Q9Y2S7|PDIP2_HUMAN Polymerase delta-interacting protein 2 OS=Homo sapiens GN=POLDIP2 PE=1 SV=1	2	3	3	3	3	3	3	3	3	3	3	3	3	3	3	3	3	3	3	3	3	3	3	3	3	3	3	3	3	3	3	11.4	11.4	11.4	39.871	350	350;368	0	50.929	By MS/MS	By MS/MS	By MS/MS
B4DGM3;Q969G3;H7C048;K7EMQ8;J3QKS7;J3KT85;J3QR61	B4DGM3;Q969G3;H7C048;K7EMQ8;J3QKS7	8;8;6;6;5;1;1	7;7;5;5;4;1;1	7;7;5;5;4;1;1	SWI/SNF-related matrix-associated actin-dependent regulator of chromatin subfamily E member 1	SMARCE1	tr|B4DGM3|B4DGM3_HUMAN SWI/SNF-related matrix-associated actin-dependent regulator of chromatin subfamily E member 1 OS=Homo sapiens GN=SMARCE1 PE=1 SV=1;sp|Q969G3|SMCE1_HUMAN SWI/SNF-related matrix-associated actin-dependent regulator of chromatin subfami	7	8	7	7	8	7	6	8	8	7	8	8	7	7	7	6	7	7	6	7	7	6	7	7	6	7	7	6	7	7	6	27.7	26	26	44.77	393	393;411;157;177;288;101;153	0	42.826	By MS/MS	By MS/MS	By MS/MS
B4DGU4;P35222;C9IZ65;E9PDF9;E7EV28;E7EMJ5	B4DGU4;P35222	12;12;1;1;1;1	10;10;1;1;1;1	10;10;1;1;1;1	Catenin beta-1	CTNNB1	tr|B4DGU4|B4DGU4_HUMAN Catenin beta-1 OS=Homo sapiens GN=CTNNB1 PE=1 SV=1;sp|P35222|CTNB1_HUMAN Catenin beta-1 OS=Homo sapiens GN=CTNNB1 PE=1 SV=1	6	12	10	10	11	11	10	9	9	11	9	11	9	9	9	8	7	7	9	7	9	7	9	9	8	7	7	9	7	9	7	22.6	18.7	18.7	84.765	774	774;781;59;100;108;150	0	53.471	By MS/MS	By MS/MS	By MS/MS
B4DGW0;A0A087WUY7;O75928	B4DGW0;A0A087WUY7;O75928	2;1;1	2;1;1	1;0;0	E3 SUMO-protein ligase PIAS2	PIAS2	tr|B4DGW0|B4DGW0_HUMAN E3 SUMO-protein ligase PIAS2 OS=Homo sapiens GN=PIAS2 PE=1 SV=1;tr|A0A087WUY7|A0A087WUY7_HUMAN E3 SUMO-protein ligase PIAS2 (Fragment) OS=Homo sapiens GN=PIAS2 PE=1 SV=1;sp|O75928|PIAS2_HUMAN E3 SUMO-protein ligase PIAS2 OS=Homo sapi	3	2	2	1	1	0	0	1	0	1	0	0	0	1	0	0	1	0	1	0	0	0	1	0	0	1	0	0	0	0	0	8.2	8.2	2.8	31.239	282	282;536;621	0	4.7485	By MS/MS
B4DHE8;Q96DH6;J3QKT5;J3KTC1	B4DHE8;Q96DH6;J3QKT5;J3KTC1	2;2;1;1	1;1;1;1	1;1;1;1	RNA-binding protein Musashi homolog 2	MSI2	tr|B4DHE8|B4DHE8_HUMAN RNA-binding protein Musashi homolog 2 OS=Homo sapiens GN=MSI2 PE=1 SV=1;sp|Q96DH6|MSI2H_HUMAN RNA-binding protein Musashi homolog 2 OS=Homo sapiens GN=MSI2 PE=1 SV=1;tr|J3QKT5|J3QKT5_HUMAN RNA-binding protein Musashi homolog 2 OS=Hom	4	2	1	1	2	1	2	1	2	2	1	1	1	1	1	1	1	1	1	1	1	1	1	1	1	1	1	1	1	1	1	7.4	3.7	3.7	34.812	324	324;328;99;141	0.0024432	2.9844	By MS/MS	By MS/MS	By MS/MS
B4DHR0;Q9H5N1;H3BNR8;H3BU67;H3BNR2;H3BT64	B4DHR0;Q9H5N1	5;5;1;1;1;1	5;5;1;1;1;1	5;5;1;1;1;1	Rab GTPase-binding effector protein 2	RABEP2	tr|B4DHR0|B4DHR0_HUMAN Rab GTPase-binding effector protein 2 OS=Homo sapiens GN=RABEP2 PE=1 SV=1;sp|Q9H5N1|RABE2_HUMAN Rab GTPase-binding effector protein 2 OS=Homo sapiens GN=RABEP2 PE=1 SV=2	6	5	5	5	4	3	4	4	2	4	4	4	3	4	3	4	4	2	4	4	4	3	4	3	4	4	2	4	4	4	3	12	12	12	56.112	498	498;569;44;72;245;280	0	8.6084	By MS/MS	By matching	By MS/MS
H3BRY6;B4DVT3;B4DJL6;Q96SY0	H3BRY6;B4DVT3;B4DJL6;Q96SY0	3;3;3;3	3;3;3;3	3;3;3;3	von Willebrand factor A domain-containing protein 9	VWA9	tr|H3BRY6|H3BRY6_HUMAN von Willebrand factor A domain-containing protein 9 OS=Homo sapiens GN=VWA9 PE=1 SV=1;tr|B4DVT3|B4DVT3_HUMAN cDNA FLJ50705 OS=Homo sapiens GN=VWA9 PE=1 SV=1;tr|B4DJL6|B4DJL6_HUMAN cDNA FLJ55475 OS=Homo sapiens GN=VWA9 PE=1 SV=1;sp|Q9	4	3	3	3	3	3	1	2	3	1	1	3	1	3	3	1	2	3	1	1	3	1	3	3	1	2	3	1	1	3	1	13.9	13.9	13.9	51.583	468	468;482;554;518	0	134.14	By MS/MS	By matching	By MS/MS
B4DKA4;Q9H9T3;H0YAP7	B4DKA4;Q9H9T3;H0YAP7	2;2;1	2;2;1	2;2;1	Elongator complex protein 3	ELP3	tr|B4DKA4|B4DKA4_HUMAN Elongator complex protein 3 OS=Homo sapiens GN=ELP3 PE=1 SV=1;sp|Q9H9T3|ELP3_HUMAN Elongator complex protein 3 OS=Homo sapiens GN=ELP3 PE=1 SV=2;tr|H0YAP7|H0YAP7_HUMAN Elongator complex protein 3 (Fragment) OS=Homo sapiens GN=ELP3 PE	3	2	2	2	1	1	1	1	1	2	1	1	2	1	1	1	1	1	2	1	1	2	1	1	1	1	1	2	1	1	2	6.9	6.9	6.9	54.234	475	475;547;140	0	4.7244	By matching	By MS/MS	By MS/MS
B4DLN1;P52815	B4DLN1;P52815	6;3	6;3	3;3	39S ribosomal protein L12, mitochondrial	MRPL12	tr|B4DLN1|B4DLN1_HUMAN Uncharacterized protein OS=Homo sapiens PE=2 SV=1;sp|P52815|RM12_HUMAN 39S ribosomal protein L12, mitochondrial OS=Homo sapiens GN=MRPL12 PE=1 SV=2	2	6	6	3	6	4	5	5	6	5	6	6	5	6	4	5	5	6	5	6	6	5	3	2	2	3	3	2	3	3	2	14.7	14.7	5.2	48.099	442	442;198	0	112.11	By MS/MS	By MS/MS	By MS/MS
B4DM58;P00374	B4DM58;P00374	1;1	1;1	1;1	Dihydrofolate reductase	DHFR	tr|B4DM58|B4DM58_HUMAN Dihydrofolate reductase OS=Homo sapiens GN=DHFR PE=1 SV=1;sp|P00374|DYR_HUMAN Dihydrofolate reductase OS=Homo sapiens GN=DHFR PE=1 SV=2	2	1	1	1	1	0	0	0	0	1	0	1	0	1	0	0	0	0	1	0	1	0	1	0	0	0	0	1	0	1	0	7.8	7.8	7.8	14.5	129	129;187	0.0057432	2.3978	By MS/MS
B4DP62;P53007	B4DP62;P53007	2;2	2;2	2;2	Tricarboxylate transport protein, mitochondrial	SLC25A1	tr|B4DP62|B4DP62_HUMAN Solute carrier family 25 (Mitochondrial carrier citrate transporter), member 1, isoform CRA_b OS=Homo sapiens GN=SLC25A1 PE=1 SV=1;sp|P53007|TXTP_HUMAN Tricarboxylate transport protein, mitochondrial OS=Homo sapiens GN=SLC25A1 PE=1 S	2	2	2	2	2	2	2	2	2	2	2	2	2	2	2	2	2	2	2	2	2	2	2	2	2	2	2	2	2	2	2	11.1	11.1	11.1	23.21	208	208;311	0	5.6975	By MS/MS	By MS/MS	By MS/MS
B4DQI4;Q96IU4;F8W9U3	B4DQI4;Q96IU4;F8W9U3	2;2;1	2;2;1	2;2;1	Alpha/beta hydrolase domain-containing protein 14B	ABHD14B	tr|B4DQI4|B4DQI4_HUMAN Protein ABHD14B OS=Homo sapiens GN=ABHD14B PE=1 SV=1;sp|Q96IU4|ABHEB_HUMAN Protein ABHD14B OS=Homo sapiens GN=ABHD14B PE=1 SV=1;tr|F8W9U3|F8W9U3_HUMAN Protein ABHD14B OS=Homo sapiens GN=ABHD14B PE=1 SV=1	3	2	2	2	2	2	2	2	2	2	2	2	2	2	2	2	2	2	2	2	2	2	2	2	2	2	2	2	2	2	2	12.2	12.2	12.2	19.756	188	188;210;208	0	5.115	By MS/MS	By MS/MS	By MS/MS
B4DQT1;B4DVN3;E7ESC7;Q7L5Y9;D6RID6;D6RE80;D6RDW4;D6REW7;D6RIB6	B4DQT1;B4DVN3;E7ESC7;Q7L5Y9;D6RID6;D6RE80;D6RDW4;D6REW7;D6RIB6	2;2;2;2;1;1;1;1;1	2;2;2;2;1;1;1;1;1	2;2;2;2;1;1;1;1;1	Macrophage erythroblast attacher	MAEA	tr|B4DQT1|B4DQT1_HUMAN Macrophage erythroblast attacher OS=Homo sapiens GN=MAEA PE=1 SV=1;tr|B4DVN3|B4DVN3_HUMAN Macrophage erythroblast attacher OS=Homo sapiens GN=MAEA PE=1 SV=1;tr|E7ESC7|E7ESC7_HUMAN Macrophage erythroblast attacher OS=Homo sapiens GN=M	9	2	2	2	0	2	1	1	2	2	1	0	2	0	2	1	1	2	2	1	0	2	0	2	1	1	2	2	1	0	2	8	8	8	39.782	348	348;395;434;396;115;183;245;274;328	0	4.3504		By MS/MS	By MS/MS
B4DR61;P61619;H7C1Q9;C9JXC6;H7C069;A6NK38;F2Z2C7;A6NIF9;C9JJV4	B4DR61;P61619	6;6;1;1;1;1;1;1;1	6;6;1;1;1;1;1;1;1	3;3;0;0;0;0;0;0;0	Protein transport protein Sec61 subunit alpha isoform 1	SEC61A1	tr|B4DR61|B4DR61_HUMAN Protein transport protein Sec61 subunit alpha isoform 1 OS=Homo sapiens GN=SEC61A1 PE=1 SV=1;sp|P61619|S61A1_HUMAN Protein transport protein Sec61 subunit alpha isoform 1 OS=Homo sapiens GN=SEC61A1 PE=1 SV=2	9	6	6	3	5	5	5	5	5	5	6	6	5	5	5	5	5	5	5	6	6	5	3	3	3	3	3	3	3	3	3	11.8	11.8	6.2	52.949	482	482;476;94;101;145;159;162;168;189	0	16.145	By MS/MS	By MS/MS	By MS/MS
B4DTS2;Q9BZL6	B4DTS2;Q9BZL6	2;2	2;2	2;2	Serine/threonine-protein kinase;Serine/threonine-protein kinase D2	PRKD2	tr|B4DTS2|B4DTS2_HUMAN Serine/threonine-protein kinase OS=Homo sapiens GN=PRKD2 PE=1 SV=1;sp|Q9BZL6|KPCD2_HUMAN Serine/threonine-protein kinase D2 OS=Homo sapiens GN=PRKD2 PE=1 SV=2	2	2	2	2	2	1	1	2	2	1	2	2	1	2	1	1	2	2	1	2	2	1	2	1	1	2	2	1	2	2	1	3.9	3.9	3.9	97.742	888	888;878	0	4.3006	By MS/MS	By matching	By MS/MS
B4DUA7;Q9NX70;M0R3F3	B4DUA7;Q9NX70	3;3;1	3;3;1	3;3;1	Mediator of RNA polymerase II transcription subunit 29	IXL;MED29	tr|B4DUA7|B4DUA7_HUMAN Intersex-like (Drosophila) OS=Homo sapiens GN=MED29 PE=1 SV=1;sp|Q9NX70|MED29_HUMAN Mediator of RNA polymerase II transcription subunit 29 OS=Homo sapiens GN=MED29 PE=1 SV=1	3	3	3	3	3	3	3	2	3	2	3	3	2	3	3	3	2	3	2	3	3	2	3	3	3	2	3	2	3	3	2	19.5	19.5	19.5	23.472	221	221;200;208	0	10.611	By MS/MS	By MS/MS	By MS/MS
B4DUC8;Q13126;J3QSB7;F2Z2F3;F8WES2	B4DUC8;Q13126;J3QSB7	6;6;5;2;1	6;6;5;2;1	6;6;5;2;1	S-methyl-5-thioadenosine phosphorylase;Purine nucleoside phosphorylase	MTAP	tr|B4DUC8|B4DUC8_HUMAN S-methyl-5-thioadenosine phosphorylase OS=Homo sapiens GN=MTAP PE=1 SV=1;sp|Q13126|MTAP_HUMAN S-methyl-5-thioadenosine phosphorylase OS=Homo sapiens GN=MTAP PE=1 SV=2;tr|J3QSB7|J3QSB7_HUMAN Purine nucleoside phosphorylase OS=Homo s	5	6	6	6	6	4	6	4	6	5	5	6	4	6	4	6	4	6	5	5	6	4	6	4	6	4	6	5	5	6	4	25.3	25.3	25.3	33.186	300	300;283;242;143;50	0	24.203	By MS/MS	By MS/MS	By MS/MS
B4DWR3;P61758	B4DWR3;P61758	5;5	5;5	5;5	Prefoldin subunit 3	VBP1	tr|B4DWR3|B4DWR3_HUMAN Prefoldin subunit 3 OS=Homo sapiens GN=VBP1 PE=1 SV=1;sp|P61758|PFD3_HUMAN Prefoldin subunit 3 OS=Homo sapiens GN=VBP1 PE=1 SV=3	2	5	5	5	5	4	4	4	4	4	4	4	3	5	4	4	4	4	4	4	4	3	5	4	4	4	4	4	4	4	3	24.5	24.5	24.5	22.254	192	192;197	0	10.71	By MS/MS	By MS/MS	By MS/MS
B4DXZ6;P51114;E7EU85;E9PFF5;H7C4S4;C9JZE0;C9JY20;C9JAJ4;C9J5B4;C9IZ22	B4DXZ6;P51114;E7EU85;E9PFF5	16;16;13;13;5;2;2;2;1;1	16;16;13;13;5;2;2;2;1;1	14;14;11;11;5;2;2;2;1;1	Fragile X mental retardation syndrome-related protein 1	FXR1	tr|B4DXZ6|B4DXZ6_HUMAN Fragile X mental retardation syndrome-related protein 1 OS=Homo sapiens GN=FXR1 PE=1 SV=1;sp|P51114|FXR1_HUMAN Fragile X mental retardation syndrome-related protein 1 OS=Homo sapiens GN=FXR1 PE=1 SV=3;tr|E7EU85|E7EU85_HUMAN Fragile X	10	16	16	14	16	15	13	15	13	12	13	13	15	16	15	13	15	13	12	13	13	15	14	14	12	13	13	10	12	12	14	35.7	35.7	33.1	68.326	608	608;621;454;490;247;119;123;151;75;94	0	237.09	By MS/MS	By MS/MS	By MS/MS
B4DY09;Q12905;X6R6Z1;A0A0A0MRL0	B4DY09;Q12905	9;9;3;3	9;9;3;3	9;9;3;3	Interleukin enhancer-binding factor 2	ILF2	tr|B4DY09|B4DY09_HUMAN Interleukin enhancer-binding factor 2 OS=Homo sapiens GN=ILF2 PE=1 SV=1;sp|Q12905|ILF2_HUMAN Interleukin enhancer-binding factor 2 OS=Homo sapiens GN=ILF2 PE=1 SV=2	4	9	9	9	9	8	8	9	9	8	8	9	9	9	8	8	9	9	8	8	9	9	9	8	8	9	9	8	8	9	9	28.4	28.4	28.4	38.91	352	352;390;115;150	0	317.42	By MS/MS	By MS/MS	By MS/MS
B4DZG7;F8VYN9;P40616	B4DZG7;F8VYN9;P40616	1;1;1	1;1;1	1;1;1	ADP-ribosylation factor-like protein 1	ARL1	tr|B4DZG7|B4DZG7_HUMAN ADP-ribosylation factor-like protein 1 OS=Homo sapiens GN=ARL1 PE=1 SV=1;tr|F8VYN9|F8VYN9_HUMAN ADP-ribosylation factor-like protein 1 OS=Homo sapiens GN=ARL1 PE=1 SV=1;sp|P40616|ARL1_HUMAN ADP-ribosylation factor-like protein 1 OS=H	3	1	1	1	1	1	1	1	1	1	0	1	1	1	1	1	1	1	1	0	1	1	1	1	1	1	1	1	0	1	1	10.4	10.4	10.4	15.443	135	135;194;181	0	32.671	By MS/MS	By MS/MS	By MS/MS
B4E0T2;P50542;J3KPV0;F5GZ41;F5H0L9;F5GYB4;F5H3X7;F5H5C0	B4E0T2;P50542;J3KPV0	3;3;2;1;1;1;1;1	3;3;2;1;1;1;1;1	3;3;2;1;1;1;1;1	Peroxisomal targeting signal 1 receptor	PEX5	tr|B4E0T2|B4E0T2_HUMAN Peroxisomal targeting signal 1 receptor OS=Homo sapiens GN=PEX5 PE=1 SV=1;sp|P50542|PEX5_HUMAN Peroxisomal targeting signal 1 receptor OS=Homo sapiens GN=PEX5 PE=1 SV=3;tr|J3KPV0|J3KPV0_HUMAN Peroxisomal targeting signal 1 receptor (	8	3	3	3	3	2	2	2	2	2	1	2	2	3	2	2	2	2	2	1	2	2	3	2	2	2	2	2	1	2	2	7.4	7.4	7.4	73.182	660	660;639;410;115;119;128;248;272	0.00026903	4.2271	By MS/MS	By matching	By MS/MS
Q8NBY1;B4E0Y9;Q9P289;C9JJV0;C9JDH9;C9J6L2;C9JCC0;C9J232;H7C279;O00506	Q8NBY1;B4E0Y9;Q9P289	10;10;10;2;2;2;2;2;2;2	10;10;10;2;2;2;2;2;2;2	6;6;6;1;1;1;1;1;1;1	Serine/threonine-protein kinase 26	STK26	tr|Q8NBY1|Q8NBY1_HUMAN Serine/threonine-protein kinase 26 OS=Homo sapiens GN=STK26 PE=1 SV=1;tr|B4E0Y9|B4E0Y9_HUMAN Serine/threonine-protein kinase 26 OS=Homo sapiens GN=STK26 PE=1 SV=1;sp|Q9P289|STK26_HUMAN Serine/threonine-protein kinase 26 OS=Homo sapie	10	10	10	6	8	9	9	10	10	10	8	9	8	8	9	9	10	10	10	8	9	8	6	6	6	6	6	6	6	5	5	29.3	29.3	18.1	43.867	392	392;438;416;79;148;161;163;177;247;426	0	27.269	By MS/MS	By MS/MS	By MS/MS
H0Y9V7;B4E2Q0;P98194;H0Y9S7;H0Y8X9	H0Y9V7;B4E2Q0;P98194;H0Y9S7	4;4;4;3;1	4;4;4;3;1	4;4;4;3;1	Calcium-transporting ATPase;Calcium-transporting ATPase type 2C member 1	ATP2C1	tr|H0Y9V7|H0Y9V7_HUMAN Calcium-transporting ATPase type 2C member 1 (Fragment) OS=Homo sapiens GN=ATP2C1 PE=1 SV=1;tr|B4E2Q0|B4E2Q0_HUMAN Calcium-transporting ATPase OS=Homo sapiens GN=ATP2C1 PE=1 SV=1;sp|P98194|AT2C1_HUMAN Calcium-transporting ATPase type	5	4	4	4	3	4	3	4	3	4	2	3	4	3	4	3	4	3	4	2	3	4	3	4	3	4	3	4	2	3	4	6.2	6.2	6.2	98.938	903	903;953;919;314;215	0	14.014	By MS/MS	By MS/MS	By MS/MS
B5MBX0;Q96FF9	B5MBX0;Q96FF9	2;2	2;2	2;2	Sororin	CDCA5	tr|B5MBX0|B5MBX0_HUMAN Sororin OS=Homo sapiens GN=CDCA5 PE=1 SV=1;sp|Q96FF9|CDCA5_HUMAN Sororin OS=Homo sapiens GN=CDCA5 PE=1 SV=1	2	2	2	2	1	1	1	1	1	1	1	2	2	1	1	1	1	1	1	1	2	2	1	1	1	1	1	1	1	2	2	12.1	12.1	12.1	33.734	307	307;252	0	4.4467	By MS/MS	By MS/MS	By MS/MS
B6ZDE5;F5H3M9;B5MC89;Q6YHU6	B6ZDE5;F5H3M9;B5MC89;Q6YHU6	2;2;2;2	2;2;2;2	2;2;2;2	Thyroid adenoma-associated protein	THADA	tr|B6ZDE5|B6ZDE5_HUMAN Thyroid adenoma-associated protein OS=Homo sapiens GN=THADA PE=1 SV=3;tr|F5H3M9|F5H3M9_HUMAN Thyroid adenoma-associated protein OS=Homo sapiens GN=THADA PE=1 SV=1;tr|B5MC89|B5MC89_HUMAN Thyroid adenoma-associated protein OS=Homo sapi	4	2	2	2	2	1	2	2	1	1	2	2	1	2	1	2	2	1	1	2	2	1	2	1	2	2	1	1	2	2	1	8.4	8.4	8.4	33.49	297	297;348;870;1953	0.0002681	4.1791	By MS/MS	By matching	By matching
B5MCA1;B5MC35;B5MD16	B5MCA1	3;1;1	1;0;0	1;0;0		CFAP36	tr|B5MCA1|B5MCA1_HUMAN Cilia- and flagella-associated protein 36 OS=Homo sapiens GN=CFAP36 PE=1 SV=1	3	3	1	1	2	2	2	2	2	2	2	3	2	1	1	1	1	1	1	1	1	1	1	1	1	1	1	1	1	1	1	20.1	10.2	10.2	36.138	313	313;218;223	0.0026634	2.8648	By matching	By MS/MS	By matching
B5MCB4	B5MCB4	4	1	1		MECP2	tr|B5MCB4|B5MCB4_HUMAN Methyl-CpG-binding protein 2 OS=Homo sapiens GN=MECP2 PE=1 SV=2	1	4	1	1	2	4	3	3	1	3	2	3	3	0	1	1	1	0	1	1	0	1	0	1	1	1	0	1	1	0	1	29.9	12.5	12.5	20.011	184	184	0.00052868	3.9405	By matching	By MS/MS	By MS/MS
B5MCD7;O43759	B5MCD7;O43759	1;1	1;1	1;1	Synaptogyrin-1	SYNGR1	tr|B5MCD7|B5MCD7_HUMAN Synaptogyrin-1 OS=Homo sapiens GN=SYNGR1 PE=1 SV=1;sp|O43759|SNG1_HUMAN Synaptogyrin-1 OS=Homo sapiens GN=SYNGR1 PE=1 SV=2	2	1	1	1	1	1	1	1	1	1	1	1	1	1	1	1	1	1	1	1	1	1	1	1	1	1	1	1	1	1	1	7.1	7.1	7.1	18.465	169	169;233	0.00051256	3.5383	By matching	By MS/MS	By MS/MS
B5MCF9;O00541;B3KXD6;H7C267	B5MCF9;O00541;B3KXD6	9;9;7;1	9;9;7;1	9;9;7;1	Pescadillo homolog	PES1	tr|B5MCF9|B5MCF9_HUMAN Pescadillo homolog OS=Homo sapiens GN=PES1 PE=1 SV=1;sp|O00541|PESC_HUMAN Pescadillo homolog OS=Homo sapiens GN=PES1 PE=1 SV=1;tr|B3KXD6|B3KXD6_HUMAN Pescadillo homolog OS=Homo sapiens GN=PES1 PE=1 SV=1	4	9	9	9	9	7	8	8	8	8	7	8	8	9	7	8	8	8	8	7	8	8	9	7	8	8	8	8	7	8	8	21.4	21.4	21.4	66.077	571	571;588;449;194	0	108.48	By MS/MS	By MS/MS	By MS/MS
B5MCL5;G5E975;Q12824;C9JTA6;A0A0G2JSE9	B5MCL5;G5E975;Q12824;C9JTA6;A0A0G2JSE9	2;2;2;1;1	2;2;2;1;1	2;2;2;1;1	SWI/SNF-related matrix-associated actin-dependent regulator of chromatin subfamily B member 1	SMARCB1	tr|B5MCL5|B5MCL5_HUMAN SWI/SNF-related matrix-associated actin-dependent regulator of chromatin subfamily B member 1 OS=Homo sapiens GN=SMARCB1 PE=1 SV=1;tr|G5E975|G5E975_HUMAN SWI/SNF related, matrix associated, actin dependent regulator of chromatin, sub	5	2	2	2	2	2	2	1	2	2	2	2	2	2	2	2	1	2	2	2	2	2	2	2	2	1	2	2	2	2	2	8.3	8.3	8.3	38.77	339	339;394;385;227;227	0.00026853	4.2034	By MS/MS	By matching	By matching
H7C128;H7C179;B5MCW3;H7C127;Q9H0E9;H7C2P4;H0YAH7	H7C128;H7C179;B5MCW3;H7C127;Q9H0E9;H7C2P4	5;5;5;5;5;3;2	5;5;5;5;5;3;2	5;5;5;5;5;3;2	Bromodomain-containing protein 8	BRD8	tr|H7C128|H7C128_HUMAN Bromodomain-containing protein 8 (Fragment) OS=Homo sapiens GN=BRD8 PE=1 SV=1;tr|H7C179|H7C179_HUMAN Bromodomain-containing protein 8 (Fragment) OS=Homo sapiens GN=BRD8 PE=1 SV=1;tr|B5MCW3|B5MCW3_HUMAN Bromodomain-containing protein	7	5	5	5	5	5	4	4	4	2	4	3	5	5	5	4	4	4	2	4	3	5	5	5	4	4	4	2	4	3	5	8.5	8.5	8.5	93.293	857	857;861;878;892;1235;187;292	0	8.692	By MS/MS	By MS/MS	By MS/MS
B5MDE0;Q96AA3;C9JP01	B5MDE0;Q96AA3;C9JP01	2;2;1	2;2;1	2;2;1	Protein RFT1 homolog	RFT1	tr|B5MDE0|B5MDE0_HUMAN Protein RFT1 homolog OS=Homo sapiens GN=RFT1 PE=1 SV=1;sp|Q96AA3|RFT1_HUMAN Protein RFT1 homolog OS=Homo sapiens GN=RFT1 PE=1 SV=1;tr|C9JP01|C9JP01_HUMAN Protein RFT1 homolog (Fragment) OS=Homo sapiens GN=RFT1 PE=1 SV=7	3	2	2	2	2	2	2	2	2	2	2	2	2	2	2	2	2	2	2	2	2	2	2	2	2	2	2	2	2	2	2	4.2	4.2	4.2	55.835	502	502;541;292	0	5.3369	By MS/MS	By matching	By MS/MS
B5MDF5;P62826;J3KQE5;F5H018;H0YFC6;B4DV51;A0A087X0W0	B5MDF5;P62826;J3KQE5;F5H018;H0YFC6	10;10;9;8;5;4;1	10;10;9;8;5;4;1	10;10;9;8;5;4;1	GTP-binding nuclear protein Ran	RAN	tr|B5MDF5|B5MDF5_HUMAN GTP-binding nuclear protein Ran OS=Homo sapiens GN=RAN PE=1 SV=1;sp|P62826|RAN_HUMAN GTP-binding nuclear protein Ran OS=Homo sapiens GN=RAN PE=1 SV=3;tr|J3KQE5|J3KQE5_HUMAN GTP-binding nuclear protein Ran (Fragment) OS=Homo sapiens G	7	10	10	10	10	7	9	7	10	9	10	10	8	10	7	9	7	10	9	10	10	8	10	7	9	7	10	9	10	10	8	39.1	39.1	39.1	26.224	233	233;216;234;199;103;128;53	0	126.61	By MS/MS	By MS/MS	By MS/MS
B5MDQ0;Q2NKX8	B5MDQ0;Q2NKX8	11;11	11;11	11;11	DNA excision repair protein ERCC-6-like	ERCC6L	tr|B5MDQ0|B5MDQ0_HUMAN DNA excision repair protein ERCC-6-like OS=Homo sapiens GN=ERCC6L PE=1 SV=1;sp|Q2NKX8|ERC6L_HUMAN DNA excision repair protein ERCC-6-like OS=Homo sapiens GN=ERCC6L PE=1 SV=1	2	11	11	11	10	9	11	9	10	8	9	11	11	10	9	11	9	10	8	9	11	11	10	9	11	9	10	8	9	11	11	13	13	13	126.98	1127	1127;1250	0	28.181	By MS/MS	By MS/MS	By MS/MS
B5TY33;Q16539;H7C4E2;E7EX54;B4E0K5	B5TY33;Q16539	3;3;1;1;1	3;3;1;1;1	3;3;1;1;1	Mitogen-activated protein kinase 14	MAPK14	tr|B5TY33|B5TY33_HUMAN Mitogen-activated protein kinase OS=Homo sapiens GN=MAPK14 PE=1 SV=1;sp|Q16539|MK14_HUMAN Mitogen-activated protein kinase 14 OS=Homo sapiens GN=MAPK14 PE=1 SV=3	5	3	3	3	3	3	2	3	3	3	3	3	3	3	3	2	3	3	3	3	3	3	3	3	2	3	3	3	3	3	3	19.1	19.1	19.1	19.879	173	173;360;90;133;283	0	7.1265	By MS/MS	By MS/MS	By MS/MS
B7WPG3;C9IYN3;D6W592;Q8WVV9;H7C464;C9JJZ7;H7BXH8	B7WPG3;C9IYN3;D6W592;Q8WVV9	7;7;7;7;2;2;2	6;6;6;6;1;2;2	6;6;6;6;1;2;2	Heterogeneous nuclear ribonucleoprotein L-like	HNRNPLL;HNRPLL	tr|B7WPG3|B7WPG3_HUMAN Heterogeneous nuclear ribonucleoprotein L-like OS=Homo sapiens GN=HNRNPLL PE=1 SV=1;tr|C9IYN3|C9IYN3_HUMAN Heterogeneous nuclear ribonucleoprotein L-like OS=Homo sapiens GN=HNRNPLL PE=1 SV=2;tr|D6W592|D6W592_HUMAN Heterogeneous nucle	7	7	6	6	6	7	7	5	6	5	5	6	4	5	6	6	4	5	4	4	5	3	5	6	6	4	5	4	4	5	3	17.7	16.3	16.3	56.45	508	508;537;542;542;133;149;217	0	17.839	By MS/MS	By MS/MS	By MS/MS
Q5T8U5;B7Z1G8;O15260	Q5T8U5;B7Z1G8;O15260	1;1;1	1;1;1	1;1;1	Surfeit locus protein 4	SURF4	tr|Q5T8U5|Q5T8U5_HUMAN Surfeit 4 OS=Homo sapiens GN=SURF4 PE=1 SV=1;tr|B7Z1G8|B7Z1G8_HUMAN Surfeit 4, isoform CRA_b OS=Homo sapiens GN=SURF4 PE=1 SV=1;sp|O15260|SURF4_HUMAN Surfeit locus protein 4 OS=Homo sapiens GN=SURF4 PE=1 SV=3	3	1	1	1	1	1	1	1	0	1	1	1	1	1	1	1	1	0	1	1	1	1	1	1	1	1	0	1	1	1	1	5.4	5.4	5.4	21.127	186	186;226;269	0.0092551	2.2474	By MS/MS	By MS/MS	By MS/MS
B7Z2L0;H0Y7N8;C9IYK6;C9JTE9;H7C5E2;Q9UHQ4	B7Z2L0;H0Y7N8;C9IYK6;C9JTE9;H7C5E2;Q9UHQ4	1;1;1;1;1;1	1;1;1;1;1;1	1;1;1;1;1;1	B-cell receptor-associated protein 29	BCAP29	tr|B7Z2L0|B7Z2L0_HUMAN B-cell receptor-associated protein 29 OS=Homo sapiens GN=BCAP29 PE=1 SV=1;tr|H0Y7N8|H0Y7N8_HUMAN B-cell receptor-associated protein 29 (Fragment) OS=Homo sapiens GN=BCAP29 PE=1 SV=1;tr|C9IYK6|C9IYK6_HUMAN B-cell receptor-associated p	6	1	1	1	1	1	1	1	1	1	1	1	1	1	1	1	1	1	1	1	1	1	1	1	1	1	1	1	1	1	1	10.9	10.9	10.9	17.374	147	147;163;196;230;294;241	0	5.4555	By MS/MS	By MS/MS	By MS/MS
E5RHG9;B7Z2R2;P14927	E5RHG9;B7Z2R2;P14927	4;4;4	4;4;4	4;4;4	Cytochrome b-c1 complex subunit 7	UQCRB	tr|E5RHG9|E5RHG9_HUMAN Cytochrome b-c1 complex subunit 7 OS=Homo sapiens GN=UQCRB PE=1 SV=1;tr|B7Z2R2|B7Z2R2_HUMAN Cytochrome b-c1 complex subunit 7 OS=Homo sapiens GN=UQCRB PE=1 SV=1;sp|P14927|QCR7_HUMAN Cytochrome b-c1 complex subunit 7 OS=Homo sapiens G	3	4	4	4	4	4	4	4	4	4	4	4	4	4	4	4	4	4	4	4	4	4	4	4	4	4	4	4	4	4	4	42.1	42.1	42.1	9.2397	76	76;161;111	0	11.51	By MS/MS	By MS/MS	By MS/MS
B7Z2Y2;Q14746	B7Z2Y2;Q14746	3;3	3;3	3;3	Conserved oligomeric Golgi complex subunit 2	COG2	tr|B7Z2Y2|B7Z2Y2_HUMAN Conserved oligomeric Golgi complex subunit 2 OS=Homo sapiens GN=COG2 PE=1 SV=1;sp|Q14746|COG2_HUMAN Conserved oligomeric Golgi complex subunit 2 OS=Homo sapiens GN=COG2 PE=1 SV=1	2	3	3	3	2	2	2	2	2	3	2	2	2	2	2	2	2	2	3	2	2	2	2	2	2	2	2	3	2	2	2	8.5	8.5	8.5	76.078	679	679;738	0	8.6383	By MS/MS	By matching	By MS/MS
C9J2P0;H7C061;B7Z306;P51965	C9J2P0;H7C061;B7Z306;P51965	3;3;3;3	1;1;1;1	1;1;1;1	Ubiquitin-conjugating enzyme E2 E1	UBE2E1	tr|C9J2P0|C9J2P0_HUMAN Ubiquitin-conjugating enzyme E2 E1 (Fragment) OS=Homo sapiens GN=UBE2E1 PE=1 SV=1;tr|H7C061|H7C061_HUMAN Ubiquitin-conjugating enzyme E2 E1 (Fragment) OS=Homo sapiens GN=UBE2E1 PE=1 SV=1;tr|B7Z306|B7Z306_HUMAN Ubiquitin-conjugating e	4	3	1	1	3	3	3	3	3	3	3	3	3	1	1	1	1	1	1	1	1	1	1	1	1	1	1	1	1	1	1	25.2	12.2	12.2	16.21	147	147;151;167;193	0	13.974	By MS/MS	By MS/MS	By MS/MS
B7Z4M1	B7Z4M1	2	1	1	Reticulon	RTN3	tr|B7Z4M1|B7Z4M1_HUMAN Reticulon OS=Homo sapiens GN=RTN3 PE=1 SV=1	1	2	1	1	2	2	2	2	2	2	2	2	2	1	1	1	1	1	1	1	1	1	1	1	1	1	1	1	1	1	1	43.9	12.2	12.2	12.747	123	123	0.00074757	3.2379	By MS/MS	By matching	By matching
Q5T278;B7Z4W5;Q16773	Q5T278;B7Z4W5;Q16773	2;2;2	2;2;2	2;2;2	Kynurenine--oxoglutarate transaminase 1	CCBL1	tr|Q5T278|Q5T278_HUMAN Kynurenine--oxoglutarate transaminase 1 (Fragment) OS=Homo sapiens GN=CCBL1 PE=1 SV=1;tr|B7Z4W5|B7Z4W5_HUMAN Cysteine conjugate-beta lyase cytoplasmic (Glutamine transaminase K, kyneurenine aminotransferase), isoform CRA_b OS=Homo sa	3	2	2	2	2	2	1	1	2	2	2	2	2	2	2	1	1	2	2	2	2	2	2	2	1	1	2	2	2	2	2	8.8	8.8	8.8	27.772	251	251;516;422	0.00051125	3.4945	By MS/MS	By matching	By matching
B7Z645;H0YAA0	B7Z645	13;1	1;1	1;1		SYNCRIP	tr|B7Z645|B7Z645_HUMAN Heterogeneous nuclear ribonucleoprotein Q OS=Homo sapiens GN=SYNCRIP PE=1 SV=1	2	13	1	1	12	12	12	13	11	12	13	12	11	1	1	1	1	1	1	1	1	1	1	1	1	1	1	1	1	1	1	30.2	2.2	2.2	52.046	464	464;97	0	6.6379	By MS/MS	By MS/MS	By MS/MS
B7Z6D5;Q96GQ7;A0A087X059	B7Z6D5;Q96GQ7	12;12;5	12;12;5	12;12;5	Probable ATP-dependent RNA helicase DDX27	DDX27	tr|B7Z6D5|B7Z6D5_HUMAN Probable ATP-dependent RNA helicase DDX27 OS=Homo sapiens GN=DDX27 PE=1 SV=1;sp|Q96GQ7|DDX27_HUMAN Probable ATP-dependent RNA helicase DDX27 OS=Homo sapiens GN=DDX27 PE=1 SV=2	3	12	12	12	12	12	12	12	12	12	11	12	12	12	12	12	12	12	12	11	12	12	12	12	12	12	12	12	11	12	12	16.1	16.1	16.1	86.604	765	765;796;275	0	46.429	By MS/MS	By MS/MS	By MS/MS
B7Z7F3;K7ESQ0;K7EIJ4;K7EMH9	B7Z7F3	15;4;4;1	2;0;0;0	2;0;0;0		RANBP3	tr|B7Z7F3|B7Z7F3_HUMAN Ran-binding protein 3 OS=Homo sapiens GN=RANBP3 PE=1 SV=1	4	15	2	2	14	13	13	15	12	14	12	12	13	2	2	2	2	2	2	2	2	2	2	2	2	2	2	2	2	2	2	36.8	5.7	5.7	52.894	494	494;122;155;51	0	33.44	By MS/MS	By MS/MS	By matching
B7Z7P8;P62495;I3L492;D6RJE8;D6RCB3	B7Z7P8;P62495	13;13;4;2;1	13;13;4;2;1	13;13;4;2;1	Eukaryotic peptide chain release factor subunit 1	ETF1	tr|B7Z7P8|B7Z7P8_HUMAN Eukaryotic peptide chain release factor subunit 1 OS=Homo sapiens GN=ETF1 PE=1 SV=1;sp|P62495|ERF1_HUMAN Eukaryotic peptide chain release factor subunit 1 OS=Homo sapiens GN=ETF1 PE=1 SV=3	5	13	13	13	12	12	11	12	11	11	12	12	12	12	12	11	12	11	11	12	12	12	12	12	11	12	11	11	12	12	12	32.4	32.4	32.4	47.475	423	423;437;208;120;95	0	221.55	By MS/MS	By MS/MS	By MS/MS
F8VRJ2;F8W118;F8VV59;B7Z9C2;F8VVB5;H0YH88;H0YHC3;F8W020;F8VY35;F8W543;F8W0J6;F5H4R6;H0YIV4;P55209	F8VRJ2;F8W118;F8VV59;B7Z9C2;F8VVB5;H0YH88;H0YHC3;F8W020;F8VY35;F8W543;F8W0J6;F5H4R6;H0YIV4;P55209	3;3;3;3;2;2;2;2;2;2;2;2;2;2	2;2;2;2;1;1;1;1;1;1;1;1;1;1	2;2;2;2;1;1;1;1;1;1;1;1;1;1	Nucleosome assembly protein 1-like 1	NAP1L1	tr|F8VRJ2|F8VRJ2_HUMAN Nucleosome assembly protein 1-like 1 (Fragment) OS=Homo sapiens GN=NAP1L1 PE=1 SV=1;tr|F8W118|F8W118_HUMAN Nucleosome assembly protein 1-like 1 (Fragment) OS=Homo sapiens GN=NAP1L1 PE=1 SV=1;tr|F8VV59|F8VV59_HUMAN Nucleosome assembly	14	3	2	2	2	1	2	1	1	1	2	2	1	1	0	1	0	0	0	1	1	0	1	0	1	0	0	0	1	1	0	30.7	21.9	21.9	13.5	114	114;209;327;349;161;177;198;207;264;328;379;383;385;391	0.00051086	3.486	By MS/MS	By matching	By matching
B7Z9I1;Q5T4U5;P11310;E9PJM9;H0YDT5;E9PRX4	B7Z9I1;Q5T4U5;P11310	8;8;8;2;1;1	8;8;8;2;1;1	8;8;8;2;1;1	Medium-chain specific acyl-CoA dehydrogenase, mitochondrial	ACADM	tr|B7Z9I1|B7Z9I1_HUMAN Medium-chain-specific acyl-CoA dehydrogenase, mitochondrial OS=Homo sapiens GN=ACADM PE=1 SV=1;tr|Q5T4U5|Q5T4U5_HUMAN Acyl-Coenzyme A dehydrogenase, C-4 to C-12 straight chain, isoform CRA_a OS=Homo sapiens GN=ACADM PE=1 SV=1;sp|P113	6	8	8	8	7	7	7	8	8	6	8	7	7	7	7	7	8	8	6	8	7	7	7	7	7	8	8	6	8	7	7	23.1	23.1	23.1	42.426	385	385;454;421;104;67;76	0	84.322	By MS/MS	By MS/MS	By MS/MS
B7ZBF2;B7ZBF7;O96017	B7ZBF2;B7ZBF7;O96017	1;1;1	1;1;1	1;1;1	Serine/threonine-protein kinase Chk2	CHEK2	tr|B7ZBF2|B7ZBF2_HUMAN Serine/threonine-protein kinase Chk2 (Fragment) OS=Homo sapiens GN=CHEK2 PE=1 SV=1;tr|B7ZBF7|B7ZBF7_HUMAN Serine/threonine-protein kinase Chk2 (Fragment) OS=Homo sapiens GN=CHEK2 PE=1 SV=1;sp|O96017|CHK2_HUMAN Serine/threonine-protei	3	1	1	1	0	1	0	1	0	0	1	1	1	0	1	0	1	0	0	1	1	1	0	1	0	1	0	0	1	1	1	9.1	9.1	9.1	13.72	121	121;295;543	0.0048758	2.4881		By matching
B7ZBQ3;Q9H944;A6PVP4;A0A087X1F4;B7ZBQ1	B7ZBQ3;Q9H944;A6PVP4;A0A087X1F4	4;4;3;3;1	4;4;3;3;1	4;4;3;3;1	Mediator of RNA polymerase II transcription subunit 20	MED20	tr|B7ZBQ3|B7ZBQ3_HUMAN Mediator of RNA polymerase II transcription subunit 20 OS=Homo sapiens GN=MED20 PE=1 SV=1;sp|Q9H944|MED20_HUMAN Mediator of RNA polymerase II transcription subunit 20 OS=Homo sapiens GN=MED20 PE=1 SV=1;tr|A6PVP4|A6PVP4_HUMAN Mediator	5	4	4	4	4	4	2	3	4	4	2	4	3	4	4	2	3	4	4	2	4	3	4	4	2	3	4	4	2	4	3	42.8	42.8	42.8	15.923	145	145;212;140;211;61	0	11.07	By MS/MS	By MS/MS	By MS/MS
B9A044;B8ZZ50;O60573;C9JEL3;B4E1E4;B9A023;B8ZZL3	B9A044;B8ZZ50;O60573;C9JEL3;B4E1E4;B9A023;B8ZZL3	4;4;4;3;2;2;2	4;4;4;3;2;2;2	4;4;4;3;2;2;2	Eukaryotic translation initiation factor 4E type 2	EIF4E2	tr|B9A044|B9A044_HUMAN Eukaryotic translation initiation factor 4E type 2 OS=Homo sapiens GN=EIF4E2 PE=1 SV=1;tr|B8ZZ50|B8ZZ50_HUMAN Eukaryotic translation initiation factor 4E type 2 OS=Homo sapiens GN=EIF4E2 PE=1 SV=1;sp|O60573|IF4E2_HUMAN Eukaryotic tra	7	4	4	4	4	4	4	4	4	4	4	3	4	4	4	4	4	4	4	4	3	4	4	4	4	4	4	4	4	3	4	22.3	22.3	22.3	26.816	233	233;236;245;213;188;189;200	0	11.042	By MS/MS	By MS/MS	By MS/MS
H7BZ50;H7C173;H7C202;B8ZZ87;Q6P582;Q6NZ67	H7BZ50;H7C173;H7C202;B8ZZ87;Q6P582;Q6NZ67	1;1;1;1;1;1	1;1;1;1;1;1	1;1;1;1;1;1	Mitotic-spindle organizing protein 2A;Mitotic-spindle organizing protein 2B	MZT2B;MZT2A	tr|H7BZ50|H7BZ50_HUMAN Mitotic-spindle organizing protein 2B (Fragment) OS=Homo sapiens GN=MZT2B PE=1 SV=1;tr|H7C173|H7C173_HUMAN Mitotic-spindle organizing protein 2B (Fragment) OS=Homo sapiens GN=MZT2B PE=1 SV=1;tr|H7C202|H7C202_HUMAN Mitotic-spindle org	6	1	1	1	1	1	1	1	1	1	1	1	1	1	1	1	1	1	1	1	1	1	1	1	1	1	1	1	1	1	1	18.2	18.2	18.2	12.386	121	121;122;140;218;158;158	0	14.721	By MS/MS	By MS/MS	By MS/MS
B8ZZA8;B8ZZC5	B8ZZA8;B8ZZC5	2;1	1;1	1;1		GLS	tr|B8ZZA8|B8ZZA8_HUMAN Glutaminase kidney isoform, mitochondrial OS=Homo sapiens GN=GLS PE=1 SV=1;tr|B8ZZC5|B8ZZC5_HUMAN Glutaminase kidney isoform, mitochondrial OS=Homo sapiens GN=GLS PE=1 SV=1	2	2	1	1	2	1	1	1	2	1	2	1	1	1	1	1	1	1	1	1	1	1	1	1	1	1	1	1	1	1	1	14.2	9.5	9.5	18.634	169	169;103	0	6.8194	By MS/MS	By MS/MS	By MS/MS
B8ZZG1;Q9NZW5	B8ZZG1;Q9NZW5	3;3	2;2	2;2	MAGUK p55 subfamily member 6	MPP6	tr|B8ZZG1|B8ZZG1_HUMAN MAGUK p55 subfamily member 6 OS=Homo sapiens GN=MPP6 PE=1 SV=1;sp|Q9NZW5|MPP6_HUMAN MAGUK p55 subfamily member 6 OS=Homo sapiens GN=MPP6 PE=1 SV=2	2	3	2	2	3	3	2	2	3	2	3	2	2	2	2	1	1	2	1	2	1	1	2	2	1	1	2	1	2	1	1	7.5	5.8	5.8	48.757	428	428;540	0.0035261	2.5818	By matching	By matching	By matching
B8ZZI9;Q6ULP2	B8ZZI9;Q6ULP2	1;1	1;1	1;1	Aftiphilin	AFTPH	tr|B8ZZI9|B8ZZI9_HUMAN Aftiphilin (Fragment) OS=Homo sapiens GN=AFTPH PE=1 SV=2;sp|Q6ULP2|AFTIN_HUMAN Aftiphilin OS=Homo sapiens GN=AFTPH PE=1 SV=2	2	1	1	1	1	1	0	1	0	0	1	1	0	1	1	0	1	0	0	1	1	0	1	1	0	1	0	0	1	1	0	1.9	1.9	1.9	64.189	592	592;937	0.0012324	3.0884	By MS/MS	By matching
B8ZZN6;P63165;B8ZZJ0;B9A032;B8ZZ67	B8ZZN6;P63165;B8ZZJ0;B9A032	3;3;2;2;1	3;3;2;2;1	3;3;2;2;1	Small ubiquitin-related modifier 1	SUMO1	tr|B8ZZN6|B8ZZN6_HUMAN Small ubiquitin-related modifier 1 OS=Homo sapiens GN=SUMO1 PE=1 SV=1;sp|P63165|SUMO1_HUMAN Small ubiquitin-related modifier 1 OS=Homo sapiens GN=SUMO1 PE=1 SV=1;tr|B8ZZJ0|B8ZZJ0_HUMAN Small ubiquitin-related modifier 1 OS=Homo sapie	5	3	3	3	3	3	3	3	3	3	3	3	3	3	3	3	3	3	3	3	3	3	3	3	3	3	3	3	3	3	3	24	24	24	16.645	146	146;101;58;77;62	0	33.699	By MS/MS	By MS/MS	By MS/MS
B8ZZQ6;P06454;B8ZZA1;B8ZZW7;H7C2N1;A0A087WUT1	B8ZZQ6;P06454;B8ZZA1;B8ZZW7;H7C2N1;A0A087WUT1	8;8;6;6;6;4	8;8;6;6;6;4	8;8;6;6;6;4	Prothymosin alpha;Prothymosin alpha, N-terminally processed;Thymosin alpha-1	PTMA	tr|B8ZZQ6|B8ZZQ6_HUMAN Prothymosin alpha OS=Homo sapiens GN=PTMA PE=1 SV=1;sp|P06454|PTMA_HUMAN Prothymosin alpha OS=Homo sapiens GN=PTMA PE=1 SV=2;tr|B8ZZA1|B8ZZA1_HUMAN Prothymosin alpha OS=Homo sapiens GN=PTMA PE=1 SV=1;tr|B8ZZW7|B8ZZW7_HUMAN Prothymosi	6	8	8	8	8	7	7	8	8	8	8	8	8	8	7	7	8	8	8	8	8	8	8	7	7	8	8	8	8	8	8	40.2	40.2	40.2	11.758	107	107;111;131;136;148;135	0	264.18	By MS/MS	By MS/MS	By MS/MS
B8ZZU8;Q15370;I3L0M9;A0A0B4J296	B8ZZU8;Q15370;I3L0M9	5;5;4;2	5;5;4;2	5;5;4;2	Transcription elongation factor B polypeptide 2	TCEB2	tr|B8ZZU8|B8ZZU8_HUMAN Transcription elongation factor B (SIII), polypeptide 2 (18kDa, elongin B), isoform CRA_b OS=Homo sapiens GN=TCEB2 PE=1 SV=1;sp|Q15370|ELOB_HUMAN Transcription elongation factor B polypeptide 2 OS=Homo sapiens GN=TCEB2 PE=1 SV=1;tr|I	4	5	5	5	5	4	4	4	4	4	5	5	4	5	4	4	4	4	4	5	5	4	5	4	4	4	4	4	5	5	4	46.9	46.9	46.9	12.527	113	113;118;140;66	0	20.887	By MS/MS	By MS/MS	By MS/MS
B8ZZW5;Q8NBF6;H7C0I1	B8ZZW5;Q8NBF6;H7C0I1	2;2;1	2;2;1	2;2;1	Late secretory pathway protein AVL9 homolog	AVL9	tr|B8ZZW5|B8ZZW5_HUMAN Late secretory pathway protein AVL9 homolog OS=Homo sapiens GN=AVL9 PE=1 SV=1;sp|Q8NBF6|AVL9_HUMAN Late secretory pathway protein AVL9 homolog OS=Homo sapiens GN=AVL9 PE=1 SV=1;tr|H7C0I1|H7C0I1_HUMAN Late secretory pathway protein AV	3	2	2	2	2	1	2	2	2	2	2	2	2	2	1	2	2	2	2	2	2	2	2	1	2	2	2	2	2	2	2	4.3	4.3	4.3	69.8	630	630;648;568	0	4.6734	By MS/MS	By MS/MS	By MS/MS
F8WBV5;G3XAJ4;F8WCJ3;B8ZZX4;O14530	F8WBV5;G3XAJ4;F8WCJ3;B8ZZX4;O14530	2;2;2;2;2	2;2;2;2;2	2;2;2;2;2	Thioredoxin domain-containing protein 9	TXNDC9	tr|F8WBV5|F8WBV5_HUMAN Thioredoxin domain-containing protein 9 OS=Homo sapiens GN=TXNDC9 PE=1 SV=1;tr|G3XAJ4|G3XAJ4_HUMAN Thioredoxin domain containing 9, isoform CRA_a OS=Homo sapiens GN=TXNDC9 PE=1 SV=1;tr|F8WCJ3|F8WCJ3_HUMAN Thioredoxin domain-containin	5	2	2	2	2	2	2	2	2	1	2	2	2	2	2	2	2	2	1	2	2	2	2	2	2	2	2	1	2	2	2	34.4	34.4	34.4	7.5935	64	64;74;122;135;226	0.00050201	3.3054	By MS/MS	By MS/MS	By MS/MS
B9A008;E7ENR5;H0Y714;Q96G21;B8ZZ47	B9A008;E7ENR5;H0Y714;Q96G21;B8ZZ47	2;2;2;2;1	2;2;2;2;1	2;2;2;2;1	U3 small nucleolar ribonucleoprotein protein IMP4	IMP4	tr|B9A008|B9A008_HUMAN U3 small nucleolar ribonucleoprotein protein IMP4 (Fragment) OS=Homo sapiens GN=IMP4 PE=1 SV=1;tr|E7ENR5|E7ENR5_HUMAN U3 small nucleolar ribonucleoprotein protein IMP4 (Fragment) OS=Homo sapiens GN=IMP4 PE=1 SV=1;tr|H0Y714|H0Y714_HUM	5	2	2	2	2	1	1	1	2	1	2	2	2	2	1	1	1	2	1	2	2	2	2	1	1	1	2	1	2	2	2	19.8	19.8	19.8	19.619	172	172;236;280;291;248	0	5.7054	By MS/MS	By MS/MS	By MS/MS
B9A018;Q53GS9;A0A087X1B2;F8WC91;C9JIU2	B9A018;Q53GS9;A0A087X1B2	10;10;7;4;1	10;10;7;4;1	10;10;7;4;1	U4/U6.U5 tri-snRNP-associated protein 2	USP39	tr|B9A018|B9A018_HUMAN U4/U6.U5 tri-snRNP-associated protein 2 OS=Homo sapiens GN=USP39 PE=1 SV=1;sp|Q53GS9|SNUT2_HUMAN U4/U6.U5 tri-snRNP-associated protein 2 OS=Homo sapiens GN=USP39 PE=1 SV=2;tr|A0A087X1B2|A0A087X1B2_HUMAN U4/U6.U5 tri-snRNP-associated	5	10	10	10	8	8	10	9	10	9	9	9	9	8	8	10	9	10	9	9	9	9	8	8	10	9	10	9	9	9	9	20.5	20.5	20.5	62.043	536	536;565;487;154;129	0	64.049	By MS/MS	By MS/MS	By MS/MS
J3KMX2;B9EGA3;Q92925;J3QWB6;J3QQL7;Q6STE5	J3KMX2;B9EGA3;Q92925;J3QWB6	8;8;8;5;1;1	8;8;8;5;1;1	8;8;8;5;1;1	SWI/SNF-related matrix-associated actin-dependent regulator of chromatin subfamily D member 2	SMARCD2	tr|J3KMX2|J3KMX2_HUMAN SWI/SNF-related matrix-associated actin-dependent regulator of chromatin subfamily D member 2 OS=Homo sapiens GN=SMARCD2 PE=1 SV=1;tr|B9EGA3|B9EGA3_HUMAN SMARCD2 protein OS=Homo sapiens GN=SMARCD2 PE=1 SV=1;sp|Q92925|SMRD2_HUMAN SWI/	6	8	8	8	8	7	7	8	8	4	7	7	8	8	7	7	8	8	4	7	7	8	8	7	7	8	8	4	7	7	8	25.4	25.4	25.4	52.238	456	456;494;531;231;109;483	0	23.853	By MS/MS	By MS/MS	By MS/MS
B9EGE7;Q8TCN5	B9EGE7;Q8TCN5	2;2	2;2	2;2	Zinc finger protein 507	ZNF507	tr|B9EGE7|B9EGE7_HUMAN ZNF507 protein OS=Homo sapiens GN=ZNF507 PE=1 SV=1;sp|Q8TCN5|ZN507_HUMAN Zinc finger protein 507 OS=Homo sapiens GN=ZNF507 PE=1 SV=2	2	2	2	2	1	1	1	1	1	2	1	1	1	1	1	1	1	1	2	1	1	1	1	1	1	1	1	2	1	1	1	2.5	2.5	2.5	106.33	957	957;953	0.0033317	2.7048	By MS/MS	By matching	By matching
B9EGQ5;M0QXA7;O95785	B9EGQ5;M0QXA7;O95785	8;8;8	8;8;8	8;8;8	Protein Wiz	WIZ	tr|B9EGQ5|B9EGQ5_HUMAN Protein Wiz OS=Homo sapiens GN=WIZ PE=1 SV=1;tr|M0QXA7|M0QXA7_HUMAN Protein Wiz OS=Homo sapiens GN=WIZ PE=1 SV=1;sp|O95785|WIZ_HUMAN Protein Wiz OS=Homo sapiens GN=WIZ PE=1 SV=2	3	8	8	8	6	5	5	6	7	4	5	7	6	6	5	5	6	7	4	5	7	6	6	5	5	6	7	4	5	7	6	13.8	13.8	13.8	89.054	832	832;968;1651	0	19.271	By MS/MS	By MS/MS	By MS/MS
K7EKS6;U3KQB4;B9TWZ6;U3KQ43;Q9Y2X0	K7EKS6;U3KQB4;B9TWZ6;U3KQ43;Q9Y2X0	1;1;1;1;1	1;1;1;1;1	1;1;1;1;1	Mediator of RNA polymerase II transcription subunit 16	MED16	tr|K7EKS6|K7EKS6_HUMAN Mediator of RNA polymerase II transcription subunit 16 (Fragment) OS=Homo sapiens GN=MED16 PE=1 SV=1;tr|U3KQB4|U3KQB4_HUMAN Mediator of RNA polymerase II transcription subunit 16 (Fragment) OS=Homo sapiens GN=MED16 PE=1 SV=1;tr|B9TWZ	5	1	1	1	1	0	1	1	1	1	1	1	1	1	0	1	1	1	1	1	1	1	1	0	1	1	1	1	1	1	1	2.4	2.4	2.4	51.45	462	462;505;537;663;877	0.0064029	2.3619	By matching		By matching
B9ZVT1;Q8IXT5	B9ZVT1;Q8IXT5	2;2	2;2	2;2	RNA-binding protein 12B	RBM12B	tr|B9ZVT1|B9ZVT1_HUMAN RNA-binding protein 12B OS=Homo sapiens GN=RBM12B PE=1 SV=2;sp|Q8IXT5|RB12B_HUMAN RNA-binding protein 12B OS=Homo sapiens GN=RBM12B PE=1 SV=2	2	2	2	2	2	2	2	2	2	2	2	2	2	2	2	2	2	2	2	2	2	2	2	2	2	2	2	2	2	2	2	2.7	2.7	2.7	102.7	881	881;1001	0	4.7742	By MS/MS	By matching	By matching
B9ZVU2;F8WAN0;E7ETB3;Q9ULA0;E7EPX3;C9JBE1;E7EMB6;E5RJ35;C9JRG3;C9J1E2	B9ZVU2;F8WAN0;E7ETB3;Q9ULA0;E7EPX3;C9JBE1;E7EMB6	3;3;3;3;2;2;2;1;1;1	3;3;3;3;2;2;2;1;1;1	3;3;3;3;2;2;2;1;1;1	Aspartyl aminopeptidase	DNPEP	tr|B9ZVU2|B9ZVU2_HUMAN Aspartyl aminopeptidase (Fragment) OS=Homo sapiens GN=DNPEP PE=1 SV=2;tr|F8WAN0|F8WAN0_HUMAN Aspartyl aminopeptidase (Fragment) OS=Homo sapiens GN=DNPEP PE=1 SV=2;tr|E7ETB3|E7ETB3_HUMAN Aspartyl aminopeptidase OS=Homo sapiens GN=DNPE	10	3	3	3	3	2	2	3	3	2	2	3	2	3	2	2	3	3	2	2	3	2	3	2	2	3	3	2	2	3	2	14.1	14.1	14.1	29.865	270	270;273;493;475;224;331;410;89;117;138	0	6.7729	By MS/MS	By MS/MS	By MS/MS
B9ZVV8;Q53H47	B9ZVV8;Q53H47	2;2	2;2	2;2	Histone-lysine N-methyltransferase SETMAR;Histone-lysine N-methyltransferase;Transposon Hsmar1 transposase	SETMAR	tr|B9ZVV8|B9ZVV8_HUMAN Histone-lysine N-methyltransferase SETMAR (Fragment) OS=Homo sapiens GN=SETMAR PE=1 SV=2;sp|Q53H47|SETMR_HUMAN Histone-lysine N-methyltransferase SETMAR OS=Homo sapiens GN=SETMAR PE=1 SV=2	2	2	2	2	1	1	2	2	1	2	2	2	1	1	1	2	2	1	2	2	2	1	1	1	2	2	1	2	2	2	1	12.7	12.7	12.7	23.779	212	212;684	0.00051282	3.5439	By matching	By MS/MS	By MS/MS
C9JKT3;C9IYB4;Q15118	C9JKT3;C9IYB4;Q15118	1;1;1	1;1;1	1;1;1	[Pyruvate dehydrogenase (acetyl-transferring)] kinase isozyme 1, mitochondrial	PDK1	tr|C9JKT3|C9JKT3_HUMAN [Pyruvate dehydrogenase (acetyl-transferring)] kinase isozyme 1, mitochondrial (Fragment) OS=Homo sapiens GN=PDK1 PE=1 SV=1;tr|C9IYB4|C9IYB4_HUMAN [Pyruvate dehydrogenase (acetyl-transferring)] kinase isozyme 1, mitochondrial (Fragme	3	1	1	1	1	0	0	1	1	1	1	1	1	1	0	0	1	1	1	1	1	1	1	0	0	1	1	1	1	1	1	10.4	10.4	10.4	17.75	154	154;229;436	0.0005062	3.3834	By matching
C9IYZ1;Q9NWL6	C9IYZ1;Q9NWL6	2;2	2;2	1;1	Asparagine synthetase domain-containing protein 1	ASNSD1	tr|C9IYZ1|C9IYZ1_HUMAN Asparagine synthetase domain-containing protein 1 (Fragment) OS=Homo sapiens GN=ASNSD1 PE=1 SV=1;sp|Q9NWL6|ASND1_HUMAN Asparagine synthetase domain-containing protein 1 OS=Homo sapiens GN=ASNSD1 PE=2 SV=2	2	2	2	1	1	2	2	2	1	1	1	0	2	1	2	2	2	1	1	1	0	2	0	1	1	1	0	0	1	0	1	4.5	4.5	1.8	69.262	618	618;643	0.0024456	2.9961	By matching	By matching	By MS/MS
C9J3L8;C9J5W0;E9PAL7;C9IZQ1;P43307	C9J3L8;C9J5W0;E9PAL7;C9IZQ1;P43307	2;2;2;2;2	2;2;2;2;2	2;2;2;2;2	Translocon-associated protein subunit alpha	SSR1	tr|C9J3L8|C9J3L8_HUMAN Translocon-associated protein subunit alpha OS=Homo sapiens GN=SSR1 PE=1 SV=1;tr|C9J5W0|C9J5W0_HUMAN Translocon-associated protein subunit alpha OS=Homo sapiens GN=SSR1 PE=1 SV=1;tr|E9PAL7|E9PAL7_HUMAN Translocon-associated protein s	5	2	2	2	2	1	1	1	1	2	2	2	2	2	1	1	1	1	2	2	2	2	2	1	1	1	1	2	2	2	2	7.2	7.2	7.2	29.573	265	265;266;291;298;286	0	4.4045	By MS/MS	By MS/MS	By MS/MS
C9J8E6;C9J014;C9J271;Q9Y5X2	C9J8E6;C9J014;C9J271;Q9Y5X2	1;1;1;1	1;1;1;1	1;1;1;1	Sorting nexin-8	SNX8	tr|C9J8E6|C9J8E6_HUMAN Sorting nexin-8 (Fragment) OS=Homo sapiens GN=SNX8 PE=1 SV=1;tr|C9J014|C9J014_HUMAN Sorting nexin-8 (Fragment) OS=Homo sapiens GN=SNX8 PE=1 SV=1;tr|C9J271|C9J271_HUMAN Sorting nexin-8 (Fragment) OS=Homo sapiens GN=SNX8 PE=1 SV=1;sp|Q	4	1	1	1	1	1	1	1	0	1	1	1	1	1	1	1	1	0	1	1	1	1	1	1	1	1	0	1	1	1	1	6.9	6.9	6.9	18.614	160	160;176;224;465	0	5.3826	By MS/MS	By MS/MS	By MS/MS
C9J050;C9JEJ2;P49585;F8WBU2;C9JVS0;C9JPY0;F8WAZ5;H7BZN1;H7C1T3;C9J2E1;Q9Y5K3	C9J050;C9JEJ2;P49585;F8WBU2;C9JVS0;C9JPY0;F8WAZ5;H7BZN1;H7C1T3;C9J2E1;Q9Y5K3	2;2;2;1;1;1;1;1;1;1;1	2;2;2;1;1;1;1;1;1;1;1	2;2;2;1;1;1;1;1;1;1;1	Choline-phosphate cytidylyltransferase A;Choline-phosphate cytidylyltransferase B	PCYT1A;PCYT1B	tr|C9J050|C9J050_HUMAN Choline-phosphate cytidylyltransferase A (Fragment) OS=Homo sapiens GN=PCYT1A PE=1 SV=1;tr|C9JEJ2|C9JEJ2_HUMAN Choline-phosphate cytidylyltransferase A OS=Homo sapiens GN=PCYT1A PE=1 SV=1;sp|P49585|PCY1A_HUMAN Choline-phosphate cytid	11	2	2	2	2	2	1	2	2	1	2	1	2	2	2	1	2	2	1	2	1	2	2	2	1	2	2	1	2	1	2	13	13	13	33.711	293	293;380;367;90;115;133;134;137;201;213;369	0	22.507	By MS/MS	By matching	By matching
C9J0A7;Q9UQN3;A0A087WW88;Q92828	C9J0A7;Q9UQN3;A0A087WW88	3;3;2;1	3;3;2;1	3;3;2;1	Charged multivesicular body protein 2b	CHMP2B	tr|C9J0A7|C9J0A7_HUMAN Charged multivesicular body protein 2b OS=Homo sapiens GN=CHMP2B PE=1 SV=1;sp|Q9UQN3|CHM2B_HUMAN Charged multivesicular body protein 2b OS=Homo sapiens GN=CHMP2B PE=1 SV=1;tr|A0A087WW88|A0A087WW88_HUMAN Charged multivesicular body pr	4	3	3	3	1	2	2	2	1	3	3	2	3	1	2	2	2	1	3	3	2	3	1	2	2	2	1	3	3	2	3	14.8	14.8	14.8	20.772	183	183;213;179;525	0	5.1184	By MS/MS	By MS/MS	By MS/MS
C9JRU6;C9J0B2;C9JUW4;C9J8R4;C9JVE2;Q96GG9	C9JRU6;C9J0B2;C9JUW4;C9J8R4;C9JVE2;Q96GG9	1;1;1;1;1;1	1;1;1;1;1;1	1;1;1;1;1;1	DCN1-like protein;DCN1-like protein 1	DCUN1D1	tr|C9JRU6|C9JRU6_HUMAN DCN1-like protein (Fragment) OS=Homo sapiens GN=DCUN1D1 PE=1 SV=1;tr|C9J0B2|C9J0B2_HUMAN DCN1-like protein (Fragment) OS=Homo sapiens GN=DCUN1D1 PE=1 SV=1;tr|C9JUW4|C9JUW4_HUMAN DCN1-like protein (Fragment) OS=Homo sapiens GN=DCUN1D1	6	1	1	1	1	1	1	1	1	1	1	1	0	1	1	1	1	1	1	1	1	0	1	1	1	1	1	1	1	1	0	16	16	16	8.7797	75	75;92;98;128;244;259	0.00052151	3.7577	By MS/MS	By MS/MS	By MS/MS
C9J0I9;Q86WB0;F8WAU5	C9J0I9;Q86WB0	5;5;1	5;5;1	5;5;1	Nuclear-interacting partner of ALK	ZC3HC1	tr|C9J0I9|C9J0I9_HUMAN Nuclear-interacting partner of ALK OS=Homo sapiens GN=ZC3HC1 PE=1 SV=1;sp|Q86WB0|NIPA_HUMAN Nuclear-interacting partner of ALK OS=Homo sapiens GN=ZC3HC1 PE=1 SV=1	3	5	5	5	3	3	4	4	3	5	4	4	3	3	3	4	4	3	5	4	4	3	3	3	4	4	3	5	4	4	3	14.6	14.6	14.6	50.562	459	459;502;95	0	16.208	By matching	By MS/MS	By MS/MS
C9J0J7;G5E9Q6;C9J712;C9JQ45;P35080;C9J2N0	C9J0J7;G5E9Q6;C9J712;C9JQ45;P35080	3;3;2;2;2;1	3;3;2;2;2;1	3;3;2;2;2;1	Profilin;Profilin-2	PFN2	tr|C9J0J7|C9J0J7_HUMAN Profilin OS=Homo sapiens GN=PFN2 PE=1 SV=1;tr|G5E9Q6|G5E9Q6_HUMAN Profilin OS=Homo sapiens GN=PFN2 PE=1 SV=1;tr|C9J712|C9J712_HUMAN Profilin OS=Homo sapiens GN=PFN2 PE=1 SV=1;tr|C9JQ45|C9JQ45_HUMAN Profilin OS=Homo sapiens GN=PFN2 PE	6	3	3	3	3	3	2	3	3	2	2	3	3	3	3	2	3	3	2	2	3	3	3	3	2	3	3	2	2	3	3	39.6	39.6	39.6	9.8402	91	91;188;91;110;140;125	0	35.097	By MS/MS	By MS/MS	By MS/MS
C9J0K6;P30626;B4DHQ6	C9J0K6;P30626	4;4;1	4;4;1	4;4;1	Sorcin	SRI	tr|C9J0K6|C9J0K6_HUMAN Sorcin OS=Homo sapiens GN=SRI PE=1 SV=1;sp|P30626|SORCN_HUMAN Sorcin OS=Homo sapiens GN=SRI PE=1 SV=1	3	4	4	4	4	4	3	4	3	3	3	3	3	4	4	3	4	3	3	3	3	3	4	4	3	4	3	3	3	3	3	28.4	28.4	28.4	17.605	155	155;198;158	0	12.347	By MS/MS	By MS/MS	By MS/MS
C9J180	C9J180	4	1	1		UBE2E2	tr|C9J180|C9J180_HUMAN Ubiquitin-conjugating enzyme E2 E2 (Fragment) OS=Homo sapiens GN=UBE2E2 PE=1 SV=1	1	4	1	1	3	3	4	4	4	3	2	4	3	1	0	1	1	1	0	1	1	1	1	0	1	1	1	0	1	1	1	32.9	8.5	8.5	18.109	164	164	0.00074738	3.2349	By MS/MS	By matching	By matching
C9J236;C9JS27;Q7L592;C9JP36	C9J236;C9JS27;Q7L592;C9JP36	3;3;3;2	3;3;3;2	3;3;3;2	NADH dehydrogenase [ubiquinone] complex I, assembly factor 7	NDUFAF7	tr|C9J236|C9J236_HUMAN NADH dehydrogenase [ubiquinone] complex I, assembly factor 7 (Fragment) OS=Homo sapiens GN=NDUFAF7 PE=1 SV=1;tr|C9JS27|C9JS27_HUMAN NADH dehydrogenase [ubiquinone] complex I, assembly factor 7 (Fragment) OS=Homo sapiens GN=NDUFAF7 PE	4	3	3	3	2	2	1	2	2	0	1	2	1	2	2	1	2	2	0	1	2	1	2	2	1	2	2	0	1	2	1	19.6	19.6	19.6	25.414	230	230;268;441;148	0	4.5749	By MS/MS	By MS/MS	By matching
C9JS59;C9J266;Q5XPI4	C9JS59;C9J266;Q5XPI4	2;2;2	2;2;2	2;2;2	E3 ubiquitin-protein ligase RNF123	RNF123	tr|C9JS59|C9JS59_HUMAN E3 ubiquitin-protein ligase RNF123 OS=Homo sapiens GN=RNF123 PE=1 SV=1;tr|C9J266|C9J266_HUMAN E3 ubiquitin-protein ligase RNF123 OS=Homo sapiens GN=RNF123 PE=1 SV=1;sp|Q5XPI4|RN123_HUMAN E3 ubiquitin-protein ligase RNF123 OS=Homo sap	3	2	2	2	0	1	2	1	0	0	1	1	0	0	1	2	1	0	0	1	1	0	0	1	2	1	0	0	1	1	0	3.1	3.1	3.1	81.531	721	721;762;1314	0.0044434	2.5379		By MS/MS	By MS/MS
C9J2G3;C9JQQ2;Q9NWU1;F8VNS3	C9J2G3;C9JQQ2;Q9NWU1;F8VNS3	2;2;2;1	2;2;2;1	2;2;2;1	3-oxoacyl-[acyl-carrier-protein] synthase, mitochondrial	OXSM	tr|C9J2G3|C9J2G3_HUMAN 3-oxoacyl-[acyl-carrier-protein] synthase, mitochondrial (Fragment) OS=Homo sapiens GN=OXSM PE=1 SV=1;tr|C9JQQ2|C9JQQ2_HUMAN 3-oxoacyl-[acyl-carrier-protein] synthase, mitochondrial (Fragment) OS=Homo sapiens GN=OXSM PE=1 SV=1;sp|Q9N	4	2	2	2	2	2	2	2	2	2	2	2	1	2	2	2	2	2	2	2	2	1	2	2	2	2	2	2	2	2	1	12.3	12.3	12.3	23.632	220	220;231;459;102	0	7.9248	By MS/MS	By MS/MS	By MS/MS
C9J2Y9;P30876;C9J4M6	C9J2Y9;P30876;C9J4M6	20;20;19	20;20;19	20;20;19	DNA-directed RNA polymerase;DNA-directed RNA polymerase II subunit RPB2	POLR2B	tr|C9J2Y9|C9J2Y9_HUMAN DNA-directed RNA polymerase subunit beta OS=Homo sapiens GN=POLR2B PE=1 SV=2;sp|P30876|RPB2_HUMAN DNA-directed RNA polymerase II subunit RPB2 OS=Homo sapiens GN=POLR2B PE=1 SV=1;tr|C9J4M6|C9J4M6_HUMAN DNA-directed RNA polymerase subu	3	20	20	20	18	15	11	15	14	15	18	18	15	18	15	11	15	14	15	18	18	15	18	15	11	15	14	15	18	18	15	20.2	20.2	20.2	133.06	1167	1167;1174;1099	0	106.98	By MS/MS	By MS/MS	By MS/MS
C9J306;Q7Z773;F8WCH9;C9JJM7	C9J306	3;1;1;1	1;0;0;0	1;0;0;0		HACL1	tr|C9J306|C9J306_HUMAN 2-hydroxyacyl-CoA lyase 1 (Fragment) OS=Homo sapiens GN=HACL1 PE=1 SV=1	4	3	1	1	3	3	3	2	2	2	2	2	2	1	1	1	1	1	0	1	0	1	1	1	1	1	1	0	1	0	1	13.9	4.5	4.5	26.388	244	244;119;137;157	0	4.3544	By matching	By MS/MS	By MS/MS
C9J381;P20839;C9K0R9;C9J029;H7C5T1;H7C511	C9J381;P20839;C9K0R9	6;6;4;2;1;1	5;5;3;2;1;1	5;5;3;2;1;1	Inosine-5-monophosphate dehydrogenase;Inosine-5-monophosphate dehydrogenase 1	IMPDH1	tr|C9J381|C9J381_HUMAN Inosine-5-monophosphate dehydrogenase OS=Homo sapiens GN=IMPDH1 PE=1 SV=1;sp|P20839|IMDH1_HUMAN Inosine-5-monophosphate dehydrogenase 1 OS=Homo sapiens GN=IMPDH1 PE=1 SV=2;tr|C9K0R9|C9K0R9_HUMAN Inosine-5-monophosphate dehydrogena	6	6	5	5	6	5	6	5	5	4	6	4	4	5	4	5	4	4	3	5	3	3	5	4	5	4	4	3	5	3	3	14	12.5	12.5	55.277	513	513;514;289;184;190;226	0	20.435	By MS/MS	By MS/MS	By MS/MS
C9J384;Q9BQ75;H7C515	C9J384;Q9BQ75	4;4;1	4;4;1	4;4;1	Protein CMSS1	CMSS1	tr|C9J384|C9J384_HUMAN Protein CMSS1 (Fragment) OS=Homo sapiens GN=CMSS1 PE=1 SV=1;sp|Q9BQ75|CMS1_HUMAN Protein CMSS1 OS=Homo sapiens GN=CMSS1 PE=1 SV=2	3	4	4	4	3	4	4	4	4	4	4	4	4	3	4	4	4	4	4	4	4	4	3	4	4	4	4	4	4	4	4	20	20	20	26.228	225	225;279;82	0	8.8708	By MS/MS	By MS/MS	By MS/MS
C9J3F6;Q92609	C9J3F6;Q92609	1;1	1;1	1;1	TBC1 domain family member 5	TBC1D5	tr|C9J3F6|C9J3F6_HUMAN TBC1 domain family member 5 OS=Homo sapiens GN=TBC1D5 PE=1 SV=1;sp|Q92609|TBCD5_HUMAN TBC1 domain family member 5 OS=Homo sapiens GN=TBC1D5 PE=1 SV=1	2	1	1	1	1	1	1	1	0	1	0	1	1	1	1	1	1	0	1	0	1	1	1	1	1	1	0	1	0	1	1	3	3	3	67.534	593	593;795	0.0024486	3.0095	By matching	By MS/MS	By matching
C9J406;H7C463	C9J406;H7C463	25;22	25;22	1;0		IMMT	tr|C9J406|C9J406_HUMAN MICOS complex subunit MIC60 OS=Homo sapiens GN=IMMT PE=1 SV=1;tr|H7C463|H7C463_HUMAN MICOS complex subunit MIC60 (Fragment) OS=Homo sapiens GN=IMMT PE=1 SV=1	2	25	25	1	23	22	22	21	22	21	23	21	21	23	22	22	21	22	21	23	21	21	1	1	1	1	1	1	1	1	1	42.9	42.9	2	73.253	659	659;613	0	323.31	By MS/MS	By MS/MS	By MS/MS
C9J494;Q9H000	C9J494;Q9H000	3;3	3;3	3;3	Probable E3 ubiquitin-protein ligase makorin-2	MKRN2	tr|C9J494|C9J494_HUMAN Probable E3 ubiquitin-protein ligase makorin-2 OS=Homo sapiens GN=MKRN2 PE=1 SV=1;sp|Q9H000|MKRN2_HUMAN Probable E3 ubiquitin-protein ligase makorin-2 OS=Homo sapiens GN=MKRN2 PE=1 SV=2	2	3	3	3	3	2	2	2	2	1	2	3	3	3	2	2	2	2	1	2	3	3	3	2	2	2	2	1	2	3	3	7.2	7.2	7.2	46.68	414	414;416	0	7.0752	By MS/MS	By MS/MS	By MS/MS
C9J4Z3;P61513;M0R0A1;Q6P4E4;E9PEL3;M0R2L6;G5E9R3;A6NKH3	C9J4Z3;P61513;M0R0A1;Q6P4E4;E9PEL3;M0R2L6	3;3;2;2;2;2;1;1	3;3;2;2;2;2;1;1	3;3;2;2;2;2;1;1	60S ribosomal protein L37a	RPL37A	tr|C9J4Z3|C9J4Z3_HUMAN 60S ribosomal protein L37a OS=Homo sapiens GN=RPL37A PE=1 SV=1;sp|P61513|RL37A_HUMAN 60S ribosomal protein L37a OS=Homo sapiens GN=RPL37A PE=1 SV=2;tr|M0R0A1|M0R0A1_HUMAN 60S ribosomal protein L37a OS=Homo sapiens GN=RPL37A PE=1 SV=1	8	3	3	3	2	2	2	2	2	3	2	2	2	2	2	2	2	2	3	2	2	2	2	2	2	2	2	3	2	2	2	55.9	55.9	55.9	7.624	68	68;92;60;72;75;88;58;93	0	184.1	By MS/MS	By MS/MS	By MS/MS
C9J5D1;E7EQ69;Q9GZZ1;A0A087WWJ2;B0AZT5;C9JZU6;C9J5J3;A0A0D9SF32;F8WCK0	C9J5D1;E7EQ69;Q9GZZ1;A0A087WWJ2;B0AZT5	8;8;8;6;5;3;3;3;2	8;8;8;6;5;3;3;3;2	8;8;8;6;5;3;3;3;2	N-alpha-acetyltransferase 50	NAA50	tr|C9J5D1|C9J5D1_HUMAN N-alpha-acetyltransferase 50 OS=Homo sapiens GN=NAA50 PE=1 SV=1;tr|E7EQ69|E7EQ69_HUMAN N-alpha-acetyltransferase 50 OS=Homo sapiens GN=NAA50 PE=1 SV=1;sp|Q9GZZ1|NAA50_HUMAN N-alpha-acetyltransferase 50 OS=Homo sapiens GN=NAA50 PE=1 S	9	8	8	8	8	7	6	7	8	7	6	8	7	8	7	6	7	8	7	6	8	7	8	7	6	7	8	7	6	8	7	61.2	61.2	61.2	14.886	129	129;168;169;81;95;57;58;58;48	0	20.102	By MS/MS	By MS/MS	By MS/MS
C9J5J4;H7C4T7;H0Y322;Q5TKA1	C9J5J4;H7C4T7;H0Y322;Q5TKA1	1;1;1;1	1;1;1;1	1;1;1;1	Protein lin-9 homolog	LIN9	tr|C9J5J4|C9J5J4_HUMAN Protein lin-9 homolog OS=Homo sapiens GN=LIN9 PE=1 SV=1;tr|H7C4T7|H7C4T7_HUMAN Protein lin-9 homolog (Fragment) OS=Homo sapiens GN=LIN9 PE=1 SV=1;tr|H0Y322|H0Y322_HUMAN Protein lin-9 homolog (Fragment) OS=Homo sapiens GN=LIN9 PE=1 SV	4	1	1	1	0	1	0	1	1	0	1	1	1	0	1	0	1	1	0	1	1	1	0	1	0	1	1	0	1	1	1	4.5	4.5	4.5	55.933	489	489;518;613;542	0.00052729	3.8968		By matching
C9JJV6;C9JZL8;C9J5M0;C9JC07;Q96S97	C9JJV6;C9JZL8;C9J5M0;C9JC07;Q96S97	1;1;1;1;1	1;1;1;1;1	1;1;1;1;1	Myeloid-associated differentiation marker	MYADM	tr|C9JJV6|C9JJV6_HUMAN Myeloid-associated differentiation marker (Fragment) OS=Homo sapiens GN=MYADM PE=1 SV=7;tr|C9JZL8|C9JZL8_HUMAN Myeloid-associated differentiation marker (Fragment) OS=Homo sapiens GN=MYADM PE=1 SV=1;tr|C9J5M0|C9J5M0_HUMAN Myeloid-ass	5	1	1	1	1	1	1	0	1	1	0	1	1	1	1	1	0	1	1	0	1	1	1	1	1	0	1	1	0	1	1	15.6	15.6	15.6	15.935	147	147;188;242;259;322	0	6.7264	By MS/MS	By MS/MS	By MS/MS
C9J5N1;Q9BTE6;L7N2F4;H7C054	C9J5N1;Q9BTE6	5;5;1;1	5;5;1;1	5;5;1;1	Alanyl-tRNA editing protein Aarsd1	PTGES3L-AARSD1;AARSD1	tr|C9J5N1|C9J5N1_HUMAN Protein PTGES3L-AARSD1 OS=Homo sapiens GN=PTGES3L-AARSD1 PE=1 SV=1;sp|Q9BTE6|AASD1_HUMAN Alanyl-tRNA editing protein Aarsd1 OS=Homo sapiens GN=AARSD1 PE=1 SV=2	4	5	5	5	5	5	4	4	4	5	5	5	4	5	5	4	4	4	5	5	5	4	5	5	4	4	4	5	5	5	4	10.3	10.3	10.3	55.065	495	495;412;140;189	0	9.9467	By MS/MS	By MS/MS	By MS/MS
C9J5P1;C9JNE2;Q9Y530;C9JA90;H7C5Q1;C9JXC3	C9J5P1;C9JNE2;Q9Y530;C9JA90;H7C5Q1;C9JXC3	2;2;2;1;1;1	2;2;2;1;1;1	1;1;1;0;1;1	O-acetyl-ADP-ribose deacetylase 1	OARD1	tr|C9J5P1|C9J5P1_HUMAN Chromosome 6 open reading frame 130, isoform CRA_a OS=Homo sapiens GN=OARD1 PE=1 SV=1;tr|C9JNE2|C9JNE2_HUMAN O-acetyl-ADP-ribose deacetylase 1 (Fragment) OS=Homo sapiens GN=OARD1 PE=1 SV=1;sp|Q9Y530|OARD1_HUMAN O-acetyl-ADP-ribose de	6	2	2	1	1	2	2	2	1	2	1	1	1	1	2	2	2	1	2	1	1	1	1	1	1	1	1	1	1	1	1	29.1	29.1	14	9.666	86	86;131;152;77;77;113	0	14.01	By MS/MS	By MS/MS	By MS/MS
C9J6B1;P11234;C9JQB3;F8WEQ6;C9JPE8;C9JYR1	C9J6B1;P11234;C9JQB3	3;3;2;1;1;1	2;2;1;0;0;0	2;2;1;0;0;0	Ras-related protein Ral-B	RALB	tr|C9J6B1|C9J6B1_HUMAN Ras-related protein Ral-B (Fragment) OS=Homo sapiens GN=RALB PE=1 SV=1;sp|P11234|RALB_HUMAN Ras-related protein Ral-B OS=Homo sapiens GN=RALB PE=1 SV=1;tr|C9JQB3|C9JQB3_HUMAN Ras-related protein Ral-B (Fragment) OS=Homo sapiens GN=RA	6	3	2	2	3	2	2	2	2	2	2	3	1	2	1	1	1	1	1	1	2	0	2	1	1	1	1	1	1	2	0	24.6	18	18	18.73	167	167;206;171;46;101;112	0.0039887	2.5606	By MS/MS	By matching	By matching
C9J6D1;Q99733;E9PNW0;E9PJJ2;E9PS34;E9PNJ7;E9PKT8;C9JZI7;E9PKI2;E9PP22;A8MXH2;C9J1B1;H0YCI4;F8VXI6;F8VUX1	C9J6D1;Q99733;E9PNW0;E9PJJ2;E9PS34;E9PNJ7;E9PKT8;C9JZI7;E9PKI2;E9PP22;A8MXH2;C9J1B1	6;6;5;5;5;5;5;5;4;4;4;3;1;1;1	6;6;5;5;5;5;5;5;4;4;4;3;1;1;1	5;5;4;4;4;4;4;4;4;4;3;3;1;0;0	Nucleosome assembly protein 1-like 4	NAP1L4	tr|C9J6D1|C9J6D1_HUMAN Nucleosome assembly protein 1-like 4 (Fragment) OS=Homo sapiens GN=NAP1L4 PE=1 SV=1;sp|Q99733|NP1L4_HUMAN Nucleosome assembly protein 1-like 4 OS=Homo sapiens GN=NAP1L4 PE=1 SV=1;tr|E9PNW0|E9PNW0_HUMAN Nucleosome assembly protein 1-l	15	6	6	5	6	6	6	6	6	5	6	6	6	6	6	6	6	6	5	6	6	6	5	5	5	5	5	4	5	5	5	41.6	41.6	36	20.26	178	178;375;107;128;133;140;169;278;78;154;156;101;204;215;237	0	85.006	By MS/MS	By MS/MS	By MS/MS
C9J6G3;C9J7M1;O95749	C9J6G3;C9J7M1;O95749	2;2;2	2;2;2	2;2;2	Geranylgeranyl pyrophosphate synthase	GGPS1	tr|C9J6G3|C9J6G3_HUMAN Geranylgeranyl pyrophosphate synthase (Fragment) OS=Homo sapiens GN=GGPS1 PE=1 SV=1;tr|C9J7M1|C9J7M1_HUMAN Geranylgeranyl pyrophosphate synthase (Fragment) OS=Homo sapiens GN=GGPS1 PE=1 SV=1;sp|O95749|GGPPS_HUMAN Geranylgeranyl pyrop	3	2	2	2	1	2	2	2	2	2	2	2	2	1	2	2	2	2	2	2	2	2	1	2	2	2	2	2	2	2	2	8.7	8.7	8.7	26.631	230	230;242;300	0	4.7046	By matching	By MS/MS	By matching
C9J6N5;C9JQ40;C9JW51;Q9H098;C9J3Q3	C9J6N5;C9JQ40;C9JW51;Q9H098;C9J3Q3	2;2;2;2;1	2;2;2;2;1	2;2;2;2;1	Protein FAM107B	FAM107B	tr|C9J6N5|C9J6N5_HUMAN Protein FAM107B (Fragment) OS=Homo sapiens GN=FAM107B PE=1 SV=7;tr|C9JQ40|C9JQ40_HUMAN Protein FAM107B (Fragment) OS=Homo sapiens GN=FAM107B PE=1 SV=1;tr|C9JW51|C9JW51_HUMAN Protein FAM107B (Fragment) OS=Homo sapiens GN=FAM107B PE=1	5	2	2	2	2	1	1	2	2	2	1	2	2	2	1	1	2	2	2	1	2	2	2	1	1	2	2	2	1	2	2	16.8	16.8	16.8	14.943	125	125;126;128;131;101	0	6.1128	By MS/MS	By MS/MS	By MS/MS
C9J7E5;Q9Y5L0;E9PFH4	C9J7E5;Q9Y5L0;E9PFH4	11;11;10	11;11;10	11;11;10	Transportin-3	TNPO3	tr|C9J7E5|C9J7E5_HUMAN Transportin-3 OS=Homo sapiens GN=TNPO3 PE=1 SV=1;sp|Q9Y5L0|TNPO3_HUMAN Transportin-3 OS=Homo sapiens GN=TNPO3 PE=1 SV=3;tr|E9PFH4|E9PFH4_HUMAN Transportin-3 OS=Homo sapiens GN=TNPO3 PE=1 SV=1	3	11	11	11	9	9	11	10	8	9	11	10	10	9	9	11	10	8	9	11	10	10	9	9	11	10	8	9	11	10	10	16.5	16.5	16.5	108.05	957	957;923;857	0	88.815	By MS/MS	By MS/MS	By MS/MS
C9J7I2;F5H7K1;E7EWW0;Q7Z3J2;H3BV68;H3BVG8;H3BTI5	C9J7I2;F5H7K1;E7EWW0;Q7Z3J2;H3BV68;H3BVG8	6;6;6;6;4;3;2	6;6;6;6;4;3;2	6;6;6;6;4;3;2	UPF0505 protein C16orf62	C16orf62	tr|C9J7I2|C9J7I2_HUMAN UPF0505 protein C16orf62 OS=Homo sapiens GN=C16orf62 PE=1 SV=2;tr|F5H7K1|F5H7K1_HUMAN UPF0505 protein C16orf62 OS=Homo sapiens GN=C16orf62 PE=1 SV=1;tr|E7EWW0|E7EWW0_HUMAN UPF0505 protein C16orf62 OS=Homo sapiens GN=C16orf62 PE=1 SV=	7	6	6	6	6	6	6	6	5	5	5	5	6	6	6	6	6	5	5	5	5	6	6	6	6	6	5	5	5	5	6	8.9	8.9	8.9	93.012	813	813;959;1052;963;712;451;73	0	49.705	By MS/MS	By MS/MS	By MS/MS
H7C2R6;C9JX57;D3DSE6;C9J818;H7BZW1;F8VZ95;P57076	H7C2R6;C9JX57;D3DSE6;C9J818;H7BZW1;F8VZ95;P57076	1;1;1;1;1;1;1	1;1;1;1;1;1;1	1;1;1;1;1;1;1	UPF0769 protein C21orf59	C21orf59	tr|H7C2R6|H7C2R6_HUMAN UPF0769 protein C21orf59 (Fragment) OS=Homo sapiens GN=C21orf59 PE=4 SV=1;tr|C9JX57|C9JX57_HUMAN UPF0769 protein C21orf59 (Fragment) OS=Homo sapiens GN=C21orf59 PE=4 SV=7;tr|D3DSE6|D3DSE6_HUMAN Chromosome 21 open reading frame 59, is	7	1	1	1	1	0	0	0	0	0	0	0	0	1	0	0	0	0	0	0	0	0	1	0	0	0	0	0	0	0	0	12	12	12	13.334	117	117;184;245;258;297;297;290	0.0033246	2.6858	By MS/MS
F8WBE2;C9J8K7;E9PHG5;Q6UW02	F8WBE2;C9J8K7;E9PHG5;Q6UW02	1;1;1;1	1;1;1;1	1;1;1;1	Cytochrome P450 20A1	CYP20A1	tr|F8WBE2|F8WBE2_HUMAN Cytochrome P450 20A1 OS=Homo sapiens GN=CYP20A1 PE=1 SV=1;tr|C9J8K7|C9J8K7_HUMAN Cytochrome P450 20A1 (Fragment) OS=Homo sapiens GN=CYP20A1 PE=1 SV=1;tr|E9PHG5|E9PHG5_HUMAN Cytochrome P450 20A1 OS=Homo sapiens GN=CYP20A1 PE=1 SV=1;sp	4	1	1	1	1	1	1	1	1	1	1	1	1	1	1	1	1	1	1	1	1	1	1	1	1	1	1	1	1	1	1	6.7	6.7	6.7	23.323	208	208;258;470;462	0.00052425	3.7974	By matching	By MS/MS	By MS/MS
C9J8Q1;F8W9P7;H7C537;Q9UMS0	C9J8Q1;F8W9P7;H7C537;Q9UMS0	3;3;3;3	3;3;3;3	3;3;3;3	NFU1 iron-sulfur cluster scaffold homolog, mitochondrial	NFU1	tr|C9J8Q1|C9J8Q1_HUMAN NFU1 iron-sulfur cluster scaffold homolog, mitochondrial (Fragment) OS=Homo sapiens GN=NFU1 PE=1 SV=1;tr|F8W9P7|F8W9P7_HUMAN NFU1 iron-sulfur cluster scaffold homolog, mitochondrial (Fragment) OS=Homo sapiens GN=NFU1 PE=1 SV=1;tr|H7C	4	3	3	3	3	2	2	1	3	2	3	2	2	3	2	2	1	3	2	3	2	2	3	2	2	1	3	2	3	2	2	42.7	42.7	42.7	10.443	96	96;99;126;254	0	7.8656	By MS/MS	By matching	By matching
C9J8Q5;P51649	C9J8Q5;P51649	5;5	5;5	5;5	Succinate-semialdehyde dehydrogenase, mitochondrial	ALDH5A1	tr|C9J8Q5|C9J8Q5_HUMAN Succinate-semialdehyde dehydrogenase, mitochondrial OS=Homo sapiens GN=ALDH5A1 PE=1 SV=1;sp|P51649|SSDH_HUMAN Succinate-semialdehyde dehydrogenase, mitochondrial OS=Homo sapiens GN=ALDH5A1 PE=1 SV=2	2	5	5	5	5	5	3	5	3	3	4	5	4	5	5	3	5	3	3	4	5	4	5	5	3	5	3	3	4	5	4	14	14	14	53.867	507	507;535	0	15.98	By MS/MS	By MS/MS	By MS/MS
C9J931;Q15382	C9J931;Q15382	2;2	2;2	2;2	GTP-binding protein Rheb	RHEB	tr|C9J931|C9J931_HUMAN GTP-binding protein Rheb OS=Homo sapiens GN=RHEB PE=1 SV=1;sp|Q15382|RHEB_HUMAN GTP-binding protein Rheb OS=Homo sapiens GN=RHEB PE=1 SV=1	2	2	2	2	2	2	2	2	2	2	2	2	2	2	2	2	2	2	2	2	2	2	2	2	2	2	2	2	2	2	2	22.8	22.8	22.8	8.6739	79	79;184	0.00053036	4.0046	By MS/MS	By MS/MS	By MS/MS
C9JA08;Q96D46;C9IZW9;C9K0C2;C9J0B9	C9JA08;Q96D46	6;6;1;1;1	6;6;1;1;1	6;6;1;1;1	60S ribosomal export protein NMD3	NMD3	tr|C9JA08|C9JA08_HUMAN 60S ribosomal export protein NMD3 OS=Homo sapiens GN=NMD3 PE=1 SV=1;sp|Q96D46|NMD3_HUMAN 60S ribosomal export protein NMD3 OS=Homo sapiens GN=NMD3 PE=1 SV=1	5	6	6	6	5	4	5	5	5	4	4	5	5	5	4	5	5	5	4	4	5	5	5	4	5	5	5	4	4	5	5	13.8	13.8	13.8	60.125	529	529;503;156;162;218	0	17.233	By MS/MS	By MS/MS	By MS/MS
C9JAB9;P16333	C9JAB9;P16333	3;3	3;3	3;3	Cytoplasmic protein NCK1	NCK1	tr|C9JAB9|C9JAB9_HUMAN Cytoplasmic protein NCK1 (Fragment) OS=Homo sapiens GN=NCK1 PE=1 SV=1;sp|P16333|NCK1_HUMAN Cytoplasmic protein NCK1 OS=Homo sapiens GN=NCK1 PE=1 SV=1	2	3	3	3	3	1	1	0	0	0	1	0	1	3	1	1	0	0	0	1	0	1	3	1	1	0	0	0	1	0	1	19.5	19.5	19.5	20.068	174	174;377	0.00026925	4.246	By MS/MS	By matching	By matching
C9JAW5;C9JNU6;Q9Y241	C9JAW5;C9JNU6;Q9Y241	1;1;1	1;1;1	1;1;1	HIG1 domain family member 1A, mitochondrial	HIGD1A	tr|C9JAW5|C9JAW5_HUMAN Uncharacterized protein OS=Homo sapiens PE=4 SV=1;tr|C9JNU6|C9JNU6_HUMAN HIG1 domain family member 1A, mitochondrial OS=Homo sapiens GN=HIGD1A PE=4 SV=1;sp|Q9Y241|HIG1A_HUMAN HIG1 domain family member 1A, mitochondrial OS=Homo sapien	3	1	1	1	1	1	1	1	1	1	1	1	1	1	1	1	1	1	1	1	1	1	1	1	1	1	1	1	1	1	1	21.7	21.7	21.7	8.8131	83	83;96;93	0	74.78	By MS/MS	By MS/MS	By MS/MS
C9JAX1;Q16595;H7C585	C9JAX1;Q16595;H7C585	2;2;1	2;2;1	2;2;1	Frataxin, mitochondrial;Frataxin intermediate form;Frataxin(56-210);Frataxin(78-210);Frataxin mature form	FXN	tr|C9JAX1|C9JAX1_HUMAN Frataxin, mitochondrial OS=Homo sapiens GN=FXN PE=1 SV=1;sp|Q16595|FRDA_HUMAN Frataxin, mitochondrial OS=Homo sapiens GN=FXN PE=1 SV=2;tr|H7C585|H7C585_HUMAN Frataxin, mitochondrial (Fragment) OS=Homo sapiens GN=FXN PE=1 SV=1	3	2	2	2	2	2	2	2	1	1	2	2	2	2	2	2	2	1	1	2	2	2	2	2	2	2	1	1	2	2	2	20.7	20.7	20.7	14.91	135	135;210;108	0	69.409	By MS/MS	By MS/MS	By MS/MS
C9JBI3;P78330;C9JEJ7;F8WD74	C9JBI3;P78330	6;6;2;2	6;6;2;2	6;6;2;2	Phosphoserine phosphatase	PSPH	tr|C9JBI3|C9JBI3_HUMAN Phosphoserine phosphatase (Fragment) OS=Homo sapiens GN=PSPH PE=1 SV=1;sp|P78330|SERB_HUMAN Phosphoserine phosphatase OS=Homo sapiens GN=PSPH PE=1 SV=2	4	6	6	6	6	6	5	6	6	6	5	6	5	6	6	5	6	6	6	5	6	5	6	6	5	6	6	6	5	6	5	33.7	33.7	33.7	20.745	187	187;225;46;90	0	20.185	By MS/MS	By MS/MS	By MS/MS
C9JC63;E7EVY0;S4R3Q9;J3KNA0;Q15070	C9JC63;E7EVY0;S4R3Q9;J3KNA0;Q15070	3;3;3;3;3	3;3;3;3;3	3;3;3;3;3	Mitochondrial inner membrane protein OXA1L	OXA1L	tr|C9JC63|C9JC63_HUMAN Mitochondrial inner membrane protein OXA1L (Fragment) OS=Homo sapiens GN=OXA1L PE=1 SV=2;tr|E7EVY0|E7EVY0_HUMAN Mitochondrial inner membrane protein OXA1L OS=Homo sapiens GN=OXA1L PE=1 SV=1;tr|S4R3Q9|S4R3Q9_HUMAN Mitochondrial inner	5	3	3	3	3	3	3	2	3	3	3	2	3	3	3	3	2	3	3	3	2	3	3	3	3	2	3	3	3	2	3	26.8	26.8	26.8	12.728	112	112;408;435;495;435	0	9.0054	By MS/MS	By MS/MS	By MS/MS
C9JCC6;Q14919;E9PNC7;E9PMW2	C9JCC6;Q14919;E9PNC7	3;3;2;1	3;3;2;1	1;1;1;0	Dr1-associated corepressor	DRAP1	tr|C9JCC6|C9JCC6_HUMAN Dr1-associated corepressor OS=Homo sapiens GN=DRAP1 PE=1 SV=1;sp|Q14919|NC2A_HUMAN Dr1-associated corepressor OS=Homo sapiens GN=DRAP1 PE=1 SV=3;tr|E9PNC7|E9PNC7_HUMAN Dr1-associated corepressor (Fragment) OS=Homo sapiens GN=DRAP1 PE	4	3	3	1	3	2	3	3	3	3	3	3	3	3	2	3	3	3	3	3	3	3	1	0	1	1	1	1	1	1	1	20.3	20.3	4.7	23.205	212	212;205;156;161	0	12.199	By MS/MS	By MS/MS	By MS/MS
C9JG35;C9JCJ0;Q96K58	C9JG35;C9JCJ0;Q96K58	1;1;1	1;1;1	1;1;1	Zinc finger protein 668	ZNF668	tr|C9JG35|C9JG35_HUMAN Zinc finger protein 668 (Fragment) OS=Homo sapiens GN=ZNF668 PE=1 SV=2;tr|C9JCJ0|C9JCJ0_HUMAN Zinc finger protein 668 (Fragment) OS=Homo sapiens GN=ZNF668 PE=1 SV=8;sp|Q96K58|ZN668_HUMAN Zinc finger protein 668 OS=Homo sapiens GN=ZNF	3	1	1	1	1	1	1	1	1	1	1	0	1	1	1	1	1	1	1	1	0	1	1	1	1	1	1	1	1	0	1	28.3	28.3	28.3	9.7419	92	92;164;619	0.00052165	3.7618	By MS/MS	By MS/MS	By matching
C9JG97;C9JEH3;Q13685;C9JTS3;H7C0R2	C9JG97;C9JEH3;Q13685;C9JTS3	9;9;9;6;3	9;9;9;6;3	9;9;9;6;3	Angio-associated migratory cell protein	AAMP	tr|C9JG97|C9JG97_HUMAN Angio-associated migratory cell protein OS=Homo sapiens GN=AAMP PE=1 SV=1;tr|C9JEH3|C9JEH3_HUMAN Angio-associated migratory cell protein OS=Homo sapiens GN=AAMP PE=1 SV=1;sp|Q13685|AAMP_HUMAN Angio-associated migratory cell protein O	5	9	9	9	9	9	9	8	8	8	8	8	7	9	9	9	8	8	8	8	8	7	9	9	9	8	8	8	8	8	7	28.9	28.9	28.9	44.693	415	415;435;434;201;189	0	72.843	By MS/MS	By MS/MS	By MS/MS
C9JEV8;C9JQ00;C9JJQ8;C9K0S6;F8VX09;F8VWV9;F8VRZ4;C9JDL2;F8VS66	C9JEV8;C9JQ00;C9JJQ8;C9K0S6;F8VX09;F8VWV9;F8VRZ4;C9JDL2;F8VS66	4;4;3;2;2;2;2;2;2	1;1;0;0;0;0;0;0;0	1;1;0;0;0;0;0;0;0		TUBA4A;TUBA8;TUBA1B;TUBA1A;TUBA1C	tr|C9JEV8|C9JEV8_HUMAN Tubulin alpha-4A chain (Fragment) OS=Homo sapiens GN=TUBA4A PE=1 SV=1;tr|C9JQ00|C9JQ00_HUMAN Tubulin alpha-4A chain (Fragment) OS=Homo sapiens GN=TUBA4A PE=1 SV=1;tr|C9JJQ8|C9JJQ8_HUMAN Tubulin alpha-4A chain (Fragment) OS=Homo sapie	9	4	1	1	3	4	4	4	4	4	4	3	4	1	1	1	1	1	1	1	1	1	1	1	1	1	1	1	1	1	1	34	15.7	15.7	16.876	153	153;180;198;47;75;81;112;120;130	0	78.869	By matching	By MS/MS	By MS/MS
C9JFE4;Q13098;A0A096LP07;A0A096LPJ3;A8K070;J3KSA5;J3QLT0;J3KRJ4;J3QS84;J3QS88;J3KTB0;J3QLE8;J3QL53;J3KRE8;J3QQX0	C9JFE4;Q13098;A0A096LP07;A0A096LPJ3;A8K070;J3KSA5	10;10;9;9;9;5;4;4;2;2;2;2;2;2;1	10;10;9;9;9;5;4;4;2;2;2;2;2;2;1	10;10;9;9;9;5;4;4;2;2;2;2;2;2;1	COP9 signalosome complex subunit 1	GPS1	tr|C9JFE4|C9JFE4_HUMAN COP9 signalosome complex subunit 1 OS=Homo sapiens GN=GPS1 PE=1 SV=2;sp|Q13098|CSN1_HUMAN COP9 signalosome complex subunit 1 OS=Homo sapiens GN=GPS1 PE=1 SV=4;tr|A0A096LP07|A0A096LP07_HUMAN COP9 signalosome complex subunit 1 OS=Homo	15	10	10	10	10	8	8	9	9	9	10	9	9	10	8	8	9	9	9	10	9	9	10	8	8	9	9	9	10	9	9	23.8	23.8	23.8	53.371	471	471;491;486;490;526;210;168;253;101;134;139;166;168;186;79	0	87.901	By MS/MS	By MS/MS	By MS/MS
C9JFR7;P99999;CON__P62894	C9JFR7;P99999	5;5;1	5;5;1	5;5;1	Cytochrome c	CYCS	tr|C9JFR7|C9JFR7_HUMAN Cytochrome c (Fragment) OS=Homo sapiens GN=CYCS PE=1 SV=1;sp|P99999|CYC_HUMAN Cytochrome c OS=Homo sapiens GN=CYCS PE=1 SV=2	3	5	5	5	5	5	5	5	5	5	5	5	5	5	5	5	5	5	5	5	5	5	5	5	5	5	5	5	5	5	5	40.6	40.6	40.6	11.333	101	101;105;105	0	62.71	By MS/MS	By MS/MS	By MS/MS
C9JFV4;Q8IZL8;E7EV54;I3L445;I3L1P4;I3L4M7	C9JFV4;Q8IZL8;E7EV54	9;9;7;2;1;1	9;9;7;2;1;1	9;9;7;2;1;1	Proline-, glutamic acid- and leucine-rich protein 1	PELP1	tr|C9JFV4|C9JFV4_HUMAN Proline-, glutamic acid- and leucine-rich protein 1 OS=Homo sapiens GN=PELP1 PE=1 SV=2;sp|Q8IZL8|PELP1_HUMAN Proline-, glutamic acid- and leucine-rich protein 1 OS=Homo sapiens GN=PELP1 PE=1 SV=2;tr|E7EV54|E7EV54_HUMAN Proline-, glut	6	9	9	9	7	7	6	6	6	8	7	7	8	7	7	6	6	6	8	7	7	8	7	7	6	6	6	8	7	7	8	10.6	10.6	10.6	124.94	1180	1180;1130;906;301;148;156	0	57.806	By MS/MS	By MS/MS	By MS/MS
C9JG87;Q9NYK5	C9JG87;Q9NYK5	4;4	4;4	4;4	39S ribosomal protein L39, mitochondrial	MRPL39	tr|C9JG87|C9JG87_HUMAN 39S ribosomal protein L39, mitochondrial (Fragment) OS=Homo sapiens GN=MRPL39 PE=1 SV=1;sp|Q9NYK5|RM39_HUMAN 39S ribosomal protein L39, mitochondrial OS=Homo sapiens GN=MRPL39 PE=1 SV=3	2	4	4	4	4	0	2	1	2	1	3	3	3	4	0	2	1	2	1	3	3	3	4	0	2	1	2	1	3	3	3	14.5	14.5	14.5	34.032	297	297;338	0	6.7855	By MS/MS		By MS/MS
C9JIF9;P13798;H7C393;H7C1U0;C9JLK2;H0YFE5;F8WEH5	C9JIF9;P13798;H7C393;H7C1U0	10;10;6;5;3;1;1	10;10;6;5;3;1;1	10;10;6;5;3;1;1	Acylamino-acid-releasing enzyme	APEH	tr|C9JIF9|C9JIF9_HUMAN Acylamino-acid-releasing enzyme OS=Homo sapiens GN=APEH PE=1 SV=1;sp|P13798|ACPH_HUMAN Acylamino-acid-releasing enzyme OS=Homo sapiens GN=APEH PE=1 SV=4;tr|H7C393|H7C393_HUMAN Acylamino-acid-releasing enzyme (Fragment) OS=Homo sapien	7	10	10	10	9	8	9	8	8	7	8	8	8	9	8	9	8	8	7	8	8	8	9	8	9	8	8	7	8	8	8	18.5	18.5	18.5	81.673	737	737;732;284;308;232;47;50	0	87.602	By MS/MS	By MS/MS	By MS/MS
C9JIS1;C9JXA5;P62879;C9JZN1;E7EP32;C9JD14;F5H8J8;F5H100;F5H0S8;E9PCP0;P16520	C9JIS1;C9JXA5;P62879;C9JZN1;E7EP32;C9JD14	4;4;4;3;3;2;1;1;1;1;1	3;3;3;2;2;1;0;0;0;0;0	1;1;1;0;1;0;0;0;0;0;0	Guanine nucleotide-binding protein G(I)/G(S)/G(T) subunit beta-2	GNB2;GNB4	tr|C9JIS1|C9JIS1_HUMAN Guanine nucleotide-binding protein G(I)/G(S)/G(T) subunit beta-2 (Fragment) OS=Homo sapiens GN=GNB2 PE=1 SV=1;tr|C9JXA5|C9JXA5_HUMAN Guanine nucleotide-binding protein G(I)/G(S)/G(T) subunit beta-2 (Fragment) OS=Homo sapiens GN=GNB2	11	4	3	1	4	3	4	4	3	3	4	4	4	3	2	3	3	3	3	3	3	3	1	1	1	1	1	1	1	1	1	18.1	13.8	5.2	25.538	232	232;251;340;152;296;79;232;232;265;339;340	0	7.3439	By MS/MS	By MS/MS	By MS/MS
C9JIZ3;H7C2Z6;H7BXD5;P28676;C9JV47;C9JWQ8	C9JIZ3;H7C2Z6;H7BXD5;P28676;C9JV47;C9JWQ8	2;2;2;2;1;1	2;2;2;2;1;1	2;2;2;2;1;1	Grancalcin	GCA	tr|C9JIZ3|C9JIZ3_HUMAN Grancalcin (Fragment) OS=Homo sapiens GN=GCA PE=1 SV=1;tr|H7C2Z6|H7C2Z6_HUMAN Grancalcin (Fragment) OS=Homo sapiens GN=GCA PE=1 SV=1;tr|H7BXD5|H7BXD5_HUMAN Grancalcin OS=Homo sapiens GN=GCA PE=1 SV=1;sp|P28676|GRAN_HUMAN Grancalcin O	6	2	2	2	2	1	1	0	1	1	0	2	1	2	1	1	0	1	1	0	2	1	2	1	1	0	1	1	0	2	1	21.2	21.2	21.2	14.412	132	132;146;198;217;87;147	0.00050467	3.3464	By MS/MS	By matching	By MS/MS
C9JIZ6;P07602;Q5BJH1;A0A0J9YXB8	C9JIZ6;P07602;Q5BJH1	8;8;6;2	8;8;6;2	8;8;6;2	Prosaposin;Saposin-A;Saposin-B-Val;Saposin-B;Saposin-C;Saposin-D	PSAP	tr|C9JIZ6|C9JIZ6_HUMAN Prosaposin OS=Homo sapiens GN=PSAP PE=1 SV=2;sp|P07602|SAP_HUMAN Prosaposin OS=Homo sapiens GN=PSAP PE=1 SV=2;tr|Q5BJH1|Q5BJH1_HUMAN PSAP protein OS=Homo sapiens GN=PSAP PE=1 SV=1	4	8	8	8	8	8	8	8	8	8	8	7	8	8	8	8	8	8	8	8	7	8	8	8	8	8	8	8	8	7	8	12.7	12.7	12.7	58.44	527	527;524;240;167	0	23.149	By MS/MS	By MS/MS	By MS/MS
C9JJ19;P82930;A0A087WUZ8	C9JJ19;P82930;A0A087WUZ8	6;6;4	6;6;4	6;6;4	28S ribosomal protein S34, mitochondrial	MRPS34	tr|C9JJ19|C9JJ19_HUMAN 28S ribosomal protein S34, mitochondrial OS=Homo sapiens GN=MRPS34 PE=1 SV=2;sp|P82930|RT34_HUMAN 28S ribosomal protein S34, mitochondrial OS=Homo sapiens GN=MRPS34 PE=1 SV=2;tr|A0A087WUZ8|A0A087WUZ8_HUMAN 28S ribosomal protein S34,	3	6	6	6	5	5	5	4	5	6	4	5	5	5	5	5	4	5	6	4	5	5	5	5	5	4	5	6	4	5	5	24.9	24.9	24.9	26.332	225	225;218;176	0	30.913	By MS/MS	By MS/MS	By MS/MS
D6RCT7;C9JKA9;Q9NS87;H7C1K7	D6RCT7;C9JKA9;Q9NS87;H7C1K7	2;2;2;1	2;2;2;1	2;2;2;1	Kinesin-like protein;Kinesin-like protein KIF15	KIF15	tr|D6RCT7|D6RCT7_HUMAN Kinesin-like protein (Fragment) OS=Homo sapiens GN=KIF15 PE=1 SV=1;tr|C9JKA9|C9JKA9_HUMAN Kinesin-like protein KIF15 OS=Homo sapiens GN=KIF15 PE=1 SV=1;sp|Q9NS87|KIF15_HUMAN Kinesin-like protein KIF15 OS=Homo sapiens GN=KIF15 PE=1 SV	4	2	2	2	0	1	0	1	0	1	1	1	0	0	1	0	1	0	1	1	1	0	0	1	0	1	0	1	1	1	0	3.4	3.4	3.4	82.413	711	711;1023;1388;128	0.00051295	3.5451		By MS/MS
C9JKQ2;O43676	C9JKQ2;O43676	2;2	2;2	2;2	NADH dehydrogenase [ubiquinone] 1 beta subcomplex subunit 3	NDUFB3	tr|C9JKQ2|C9JKQ2_HUMAN NADH dehydrogenase [ubiquinone] 1 beta subcomplex subunit 3 (Fragment) OS=Homo sapiens GN=NDUFB3 PE=1 SV=1;sp|O43676|NDUB3_HUMAN NADH dehydrogenase [ubiquinone] 1 beta subcomplex subunit 3 OS=Homo sapiens GN=NDUFB3 PE=1 SV=3	2	2	2	2	2	2	2	2	2	2	2	2	2	2	2	2	2	2	2	2	2	2	2	2	2	2	2	2	2	2	2	27.7	27.7	27.7	7.5855	65	65;98	0	8.0293	By MS/MS	By MS/MS	By MS/MS
C9JLU1;P52434	C9JLU1;P52434	3;3	3;3	3;3	DNA-directed RNA polymerases I, II, and III subunit RPABC3	POLR2H	tr|C9JLU1|C9JLU1_HUMAN DNA-directed RNA polymerases I, II, and III subunit RPABC3 (Fragment) OS=Homo sapiens GN=POLR2H PE=1 SV=7;sp|P52434|RPAB3_HUMAN DNA-directed RNA polymerases I, II, and III subunit RPABC3 OS=Homo sapiens GN=POLR2H PE=1 SV=4	2	3	3	3	3	3	3	3	3	3	2	3	3	3	3	3	3	3	3	2	3	3	3	3	3	3	3	3	2	3	3	26.8	26.8	26.8	16.996	149	149;150	0	17.131	By MS/MS	By MS/MS	By MS/MS
I3L2L5;I3L4Q0;C9JLW8;I3L3A7;I3L317	I3L2L5;I3L4Q0;C9JLW8;I3L3A7;I3L317	2;2;2;1;1	2;2;2;1;1	2;2;2;1;1	Protein FAM195B	FAM195B	tr|I3L2L5|I3L2L5_HUMAN Mapk-regulated corepressor-interacting protein 1 OS=Homo sapiens GN=FAM195B PE=1 SV=1;tr|I3L4Q0|I3L4Q0_HUMAN HCG1818442, isoform CRA_a OS=Homo sapiens GN=FAM195B PE=1 SV=1;sp|C9JLW8|F195B_HUMAN Mapk-regulated corepressor-interacting	5	2	2	2	1	2	2	1	1	1	1	1	1	1	2	2	1	1	1	1	1	1	1	2	2	1	1	1	1	1	1	31.5	31.5	31.5	10.463	92	92;118;97;63;117	0	4.6577	By MS/MS	By MS/MS	By MS/MS
C9JM79;Q13427;E9PG73;C9JN15	C9JM79;Q13427;E9PG73	5;5;4;2	5;5;4;2	5;5;4;2	Peptidyl-prolyl cis-trans isomerase G	PPIG	tr|C9JM79|C9JM79_HUMAN Peptidyl-prolyl cis-trans isomerase G (Fragment) OS=Homo sapiens GN=PPIG PE=1 SV=1;sp|Q13427|PPIG_HUMAN Peptidyl-prolyl cis-trans isomerase G OS=Homo sapiens GN=PPIG PE=1 SV=2;tr|E9PG73|E9PG73_HUMAN Peptidyl-prolyl cis-trans isomeras	4	5	5	5	5	4	4	4	5	5	5	5	4	5	4	4	4	5	5	5	5	4	5	4	4	4	5	5	5	5	4	9.9	9.9	9.9	55.978	487	487;754;739;246	0	15.464	By MS/MS	By MS/MS	By MS/MS
C9JNV2;P41223;C9JCD9	C9JNV2;P41223;C9JCD9	4;4;3	4;4;3	4;4;3	Protein BUD31 homolog	BUD31	tr|C9JNV2|C9JNV2_HUMAN Protein BUD31 homolog OS=Homo sapiens GN=BUD31 PE=1 SV=1;sp|P41223|BUD31_HUMAN Protein BUD31 homolog OS=Homo sapiens GN=BUD31 PE=1 SV=2;tr|C9JCD9|C9JCD9_HUMAN Protein BUD31 homolog OS=Homo sapiens GN=BUD31 PE=1 SV=1	3	4	4	4	3	3	3	2	4	4	3	4	3	3	3	3	2	4	4	3	4	3	3	3	3	2	4	4	3	4	3	33.9	33.9	33.9	13.568	115	115;144;103	0	7.2169	By MS/MS	By MS/MS	By MS/MS
C9JXB8;C9JNW5;P83731	C9JXB8;C9JNW5;P83731	4;4;4	4;4;4	4;4;4	60S ribosomal protein L24	RPL24	tr|C9JXB8|C9JXB8_HUMAN 60S ribosomal protein L24 OS=Homo sapiens GN=RPL24 PE=1 SV=1;tr|C9JNW5|C9JNW5_HUMAN 60S ribosomal protein L24 OS=Homo sapiens GN=RPL24 PE=1 SV=1;sp|P83731|RL24_HUMAN 60S ribosomal protein L24 OS=Homo sapiens GN=RPL24 PE=1 SV=1	3	4	4	4	4	4	3	4	4	3	4	4	4	4	4	3	4	4	3	4	4	4	4	4	3	4	4	3	4	4	4	32.2	32.2	32.2	14.369	121	121;150;157	0	38.385	By MS/MS	By MS/MS	By MS/MS
C9JP85;Q16656	C9JP85;Q16656	1;1	1;1	1;1	Nuclear respiratory factor 1	NRF1	tr|C9JP85|C9JP85_HUMAN Nuclear respiratory factor 1 (Fragment) OS=Homo sapiens GN=NRF1 PE=1 SV=7;sp|Q16656|NRF1_HUMAN Nuclear respiratory factor 1 OS=Homo sapiens GN=NRF1 PE=1 SV=1	2	1	1	1	1	1	1	0	1	0	1	1	1	1	1	1	0	1	0	1	1	1	1	1	1	0	1	0	1	1	1	5.7	5.7	5.7	22.786	210	210;503	0.0033175	2.6644	By MS/MS	By matching	By matching
C9JQ41;H7C525;Q4VC31	C9JQ41;H7C525;Q4VC31	3;3;3	3;3;3	3;3;3	Coiled-coil domain-containing protein 58	CCDC58	tr|C9JQ41|C9JQ41_HUMAN Coiled-coil domain-containing protein 58 OS=Homo sapiens GN=CCDC58 PE=1 SV=1;tr|H7C525|H7C525_HUMAN Coiled-coil domain-containing protein 58 (Fragment) OS=Homo sapiens GN=CCDC58 PE=1 SV=1;sp|Q4VC31|CCD58_HUMAN Coiled-coil domain-cont	3	3	3	3	2	2	2	1	2	2	3	2	1	2	2	2	1	2	2	3	2	1	2	2	2	1	2	2	3	2	1	28.5	28.5	28.5	15.296	130	130;141;144	0	7.9609	By MS/MS	By MS/MS	By matching
H0YEL5;C9JQD4;O43447	H0YEL5;C9JQD4;O43447	3;3;3	3;3;3	3;3;3	Peptidyl-prolyl cis-trans isomerase;Peptidyl-prolyl cis-trans isomerase H	PPIH	tr|H0YEL5|H0YEL5_HUMAN Peptidyl-prolyl cis-trans isomerase (Fragment) OS=Homo sapiens GN=PPIH PE=1 SV=1;tr|C9JQD4|C9JQD4_HUMAN Peptidyl-prolyl cis-trans isomerase (Fragment) OS=Homo sapiens GN=PPIH PE=1 SV=1;sp|O43447|PPIH_HUMAN Peptidyl-prolyl cis-trans i	3	3	3	3	3	3	3	3	3	3	3	3	3	3	3	3	3	3	3	3	3	3	3	3	3	3	3	3	3	3	3	24	24	24	10.281	96	96;144;177	0	11.573	By MS/MS	By MS/MS	By MS/MS
E7ENC1;F8WBI9;E9PEC3;E7ETT4;E7EUY3;E7ETT1;E9PDR0;C9JQS9;E7EX59;P05166	E7ENC1;F8WBI9;E9PEC3;E7ETT4;E7EUY3;E7ETT1;E9PDR0;C9JQS9;E7EX59;P05166	1;1;1;1;1;1;1;1;1;1	1;1;1;1;1;1;1;1;1;1	1;1;1;1;1;1;1;1;1;1	Propionyl-CoA carboxylase beta chain, mitochondrial	PCCB	tr|E7ENC1|E7ENC1_HUMAN Propionyl-CoA carboxylase beta chain, mitochondrial OS=Homo sapiens GN=PCCB PE=1 SV=1;tr|F8WBI9|F8WBI9_HUMAN Propionyl-CoA carboxylase beta chain, mitochondrial OS=Homo sapiens GN=PCCB PE=1 SV=1;tr|E9PEC3|E9PEC3_HUMAN Propionyl-CoA c	10	1	1	1	1	1	1	1	1	1	1	1	1	1	1	1	1	1	1	1	1	1	1	1	1	1	1	1	1	1	1	5.3	5.3	5.3	32.468	303	303;405;423;482;516;520;550;559;570;539	0	9.9802	By MS/MS	By MS/MS	By MS/MS
C9JQV0;Q9BRJ6;H7C0T1;H7C2R9	C9JQV0;Q9BRJ6	5;5;2;2	5;5;2;2	5;5;2;2	Uncharacterized protein C7orf50	C7orf50	tr|C9JQV0|C9JQV0_HUMAN Uncharacterized protein C7orf50 (Fragment) OS=Homo sapiens GN=C7orf50 PE=1 SV=1;sp|Q9BRJ6|CG050_HUMAN Uncharacterized protein C7orf50 OS=Homo sapiens GN=C7orf50 PE=1 SV=1	4	5	5	5	5	4	4	5	5	3	5	5	5	5	4	4	5	5	3	5	5	5	5	4	4	5	5	3	5	5	5	36.5	36.5	36.5	21.883	192	192;194;162;179	0	18.69	By MS/MS	By MS/MS	By MS/MS
C9JQV3;Q8N1F8	C9JQV3;Q8N1F8	2;2	2;2	2;2	Serine/threonine-protein kinase 11-interacting protein	STK11IP	tr|C9JQV3|C9JQV3_HUMAN Serine/threonine-protein kinase 11-interacting protein OS=Homo sapiens GN=STK11IP PE=1 SV=1;sp|Q8N1F8|S11IP_HUMAN Serine/threonine-protein kinase 11-interacting protein OS=Homo sapiens GN=STK11IP PE=1 SV=3	2	2	2	2	1	0	0	0	0	1	1	1	0	1	0	0	0	0	1	1	1	0	1	0	0	0	0	1	1	1	0	2.2	2.2	2.2	120.26	1088	1088;1099	0.0024504	3.0161	By matching
C9JR56;Q9UPW6	C9JR56;Q9UPW6	2;2	2;2	2;2	DNA-binding protein SATB;DNA-binding protein SATB2	SATB2	tr|C9JR56|C9JR56_HUMAN DNA-binding protein SATB OS=Homo sapiens GN=SATB2 PE=1 SV=1;sp|Q9UPW6|SATB2_HUMAN DNA-binding protein SATB2 OS=Homo sapiens GN=SATB2 PE=1 SV=2	2	2	2	2	2	1	2	1	2	1	0	2	2	2	1	2	1	2	1	0	2	2	2	1	2	1	2	1	0	2	2	5.5	5.5	5.5	76.034	674	674;733	0.00052687	3.891	By MS/MS	By matching	By MS/MS
C9JRJ5;Q9UGP4	C9JRJ5;Q9UGP4	3;3	3;3	3;3	LIM domain-containing protein 1	LIMD1	tr|C9JRJ5|C9JRJ5_HUMAN LIM domain-containing protein 1 OS=Homo sapiens GN=LIMD1 PE=1 SV=1;sp|Q9UGP4|LIMD1_HUMAN LIM domain-containing protein 1 OS=Homo sapiens GN=LIMD1 PE=1 SV=1	2	3	3	3	3	2	1	2	2	3	3	3	3	3	2	1	2	2	3	3	3	3	3	2	1	2	2	3	3	3	3	7.7	7.7	7.7	65.534	620	620;676	0	30.406	By MS/MS	By MS/MS	By MS/MS
C9JRZ6;Q9NX63;F8WAR4;F8WD73	C9JRZ6;Q9NX63;F8WAR4	5;5;3;1	5;5;3;1	5;5;3;1	MICOS complex subunit MIC19	CHCHD3	tr|C9JRZ6|C9JRZ6_HUMAN MICOS complex subunit OS=Homo sapiens GN=CHCHD3 PE=1 SV=1;sp|Q9NX63|MIC19_HUMAN MICOS complex subunit MIC19 OS=Homo sapiens GN=CHCHD3 PE=1 SV=1;tr|F8WAR4|F8WAR4_HUMAN MICOS complex subunit OS=Homo sapiens GN=CHCHD3 PE=1 SV=1	4	5	5	5	5	4	4	5	4	4	5	5	4	5	4	4	5	4	4	5	5	4	5	4	4	5	4	4	5	5	4	20.7	20.7	20.7	26.694	232	232;227;241;63	0	68.407	By MS/MS	By MS/MS	By MS/MS
C9JSZ1	C9JSZ1	8	1	1		FUBP1	tr|C9JSZ1|C9JSZ1_HUMAN Far upstream element-binding protein 1 (Fragment) OS=Homo sapiens GN=FUBP1 PE=1 SV=1	1	8	1	1	8	8	8	8	8	8	8	8	8	1	1	1	1	1	1	1	1	1	1	1	1	1	1	1	1	1	1	47.8	8.6	8.6	24.043	232	232	0	22.915	By MS/MS	By MS/MS	By MS/MS
H7BY49;C9JTN7	H7BY49;C9JTN7	3;3	1;1	0;0		TIA1	tr|H7BY49|H7BY49_HUMAN Nucleolysin TIA-1 isoform p40 (Fragment) OS=Homo sapiens GN=TIA1 PE=1 SV=1;tr|C9JTN7|C9JTN7_HUMAN Nucleolysin TIA-1 isoform p40 OS=Homo sapiens GN=TIA1 PE=1 SV=1	2	3	1	0	3	2	2	2	3	3	0	3	3	1	1	1	1	1	1	0	1	1	0	0	0	0	0	0	0	0	0	35.5	13.2	0	16.794	152	152;285	0.0024534	3.0279	By MS/MS	By matching	By matching
C9JVN9;Q9H9P8;G3V272;G3V5S1	C9JVN9;Q9H9P8;G3V272	8;8;4;3	8;8;4;3	8;8;4;3	L-2-hydroxyglutarate dehydrogenase, mitochondrial	L2HGDH	tr|C9JVN9|C9JVN9_HUMAN L-2-hydroxyglutarate dehydrogenase, mitochondrial OS=Homo sapiens GN=L2HGDH PE=1 SV=1;sp|Q9H9P8|L2HDH_HUMAN L-2-hydroxyglutarate dehydrogenase, mitochondrial OS=Homo sapiens GN=L2HGDH PE=1 SV=3;tr|G3V272|G3V272_HUMAN L-2-hydroxygluta	4	8	8	8	8	6	5	7	4	6	6	7	6	8	6	5	7	4	6	6	7	6	8	6	5	7	4	6	6	7	6	20.6	20.6	20.6	48.475	441	441;463;236;211	0	17.29	By MS/MS	By MS/MS	By MS/MS
H7C1Y6;C9JVP0;Q9UPW0	H7C1Y6;C9JVP0;Q9UPW0	1;1;1	1;1;1	1;1;1	Forkhead box protein J3	FOXJ3	tr|H7C1Y6|H7C1Y6_HUMAN Forkhead box protein J3 (Fragment) OS=Homo sapiens GN=FOXJ3 PE=1 SV=1;tr|C9JVP0|C9JVP0_HUMAN Forkhead box J3, isoform CRA_b (Fragment) OS=Homo sapiens GN=FOXJ3 PE=1 SV=1;sp|Q9UPW0|FOXJ3_HUMAN Forkhead box protein J3 OS=Homo sapiens G	3	1	1	1	1	1	0	1	0	0	1	1	0	1	1	0	1	0	0	1	1	0	1	1	0	1	0	0	1	1	0	15.2	15.2	15.2	14.077	125	125;382;622	0	4.6299	By matching	By matching
E7EVL6;C9JZE3;C9JYJ8;Q9BWE0	E7EVL6;C9JZE3;C9JYJ8;Q9BWE0	2;2;2;2	2;2;2;2	2;2;2;2	Replication initiator 1	REPIN1	tr|E7EVL6|E7EVL6_HUMAN Replication initiator 1 (Fragment) OS=Homo sapiens GN=REPIN1 PE=1 SV=1;tr|C9JZE3|C9JZE3_HUMAN Replication initiator 1 (Fragment) OS=Homo sapiens GN=REPIN1 PE=1 SV=1;tr|C9JYJ8|C9JYJ8_HUMAN Replication initiator 1 (Fragment) OS=Homo sa	4	2	2	2	2	2	2	2	2	2	2	2	2	2	2	2	2	2	2	2	2	2	2	2	2	2	2	2	2	2	2	21.2	21.2	21.2	16.14	146	146;366;394;567	0	9.5046	By MS/MS	By MS/MS	By MS/MS
C9JZ65;H0Y5H9;Q5K684;P48594;P29508	C9JZ65;H0Y5H9;Q5K684;P48594;P29508	1;1;1;1;1	1;1;1;1;1	1;1;1;1;1	Serpin B4;Serpin B3	SERPINB4;SERPINB3	tr|C9JZ65|C9JZ65_HUMAN Serpin B4 (Fragment) OS=Homo sapiens GN=SERPINB4 PE=1 SV=1;tr|H0Y5H9|H0Y5H9_HUMAN Serpin B4 (Fragment) OS=Homo sapiens GN=SERPINB4 PE=1 SV=1;tr|Q5K684|Q5K684_HUMAN SCCA1/SCCA2 fusion protein OS=Homo sapiens GN=SERPINB3 PE=1 SV=1;sp|P	5	1	1	1	0	0	0	0	1	0	0	0	0	0	0	0	0	1	0	0	0	0	0	0	0	0	1	0	0	0	0	5.7	5.7	5.7	24.373	211	211;371;390;390;390	0.005763	2.4138
C9JZI1;P35249;C9J8M3;C9JTT7	C9JZI1;P35249;C9J8M3	3;3;2;1	3;3;2;1	3;3;2;1	Replication factor C subunit 4	RFC4	tr|C9JZI1|C9JZI1_HUMAN Replication factor C subunit 4 OS=Homo sapiens GN=RFC4 PE=1 SV=1;sp|P35249|RFC4_HUMAN Replication factor C subunit 4 OS=Homo sapiens GN=RFC4 PE=1 SV=2;tr|C9J8M3|C9J8M3_HUMAN Replication factor C subunit 4 (Fragment) OS=Homo sapiens G	4	3	3	3	3	3	3	3	3	3	3	3	3	3	3	3	3	3	3	3	3	3	3	3	3	3	3	3	3	3	3	8.6	8.6	8.6	36.877	336	336;363;214;167	0	9.8271	By MS/MS	By MS/MS	By MS/MS
C9JZP6;Q13268	C9JZP6;Q13268	1;1	1;1	1;1	Dehydrogenase/reductase SDR family member 2, mitochondrial	DHRS2	tr|C9JZP6|C9JZP6_HUMAN Dehydrogenase/reductase SDR family member 2, mitochondrial (Fragment) OS=Homo sapiens GN=DHRS2 PE=1 SV=2;sp|Q13268|DHRS2_HUMAN Dehydrogenase/reductase SDR family member 2, mitochondrial OS=Homo sapiens GN=DHRS2 PE=1 SV=4	2	1	1	1	1	0	0	1	0	1	0	1	0	1	0	0	1	0	1	0	1	0	1	0	0	1	0	1	0	1	0	7.6	7.6	7.6	23.818	225	225;280	0.00052924	3.9574	By MS/MS
C9JZR2;O60716;H0YC95;E9PRE2	C9JZR2;O60716	13;13;4;4	13;13;4;4	13;13;4;4	Catenin delta-1	CTNND1	tr|C9JZR2|C9JZR2_HUMAN Catenin delta-1 OS=Homo sapiens GN=CTNND1 PE=1 SV=2;sp|O60716|CTND1_HUMAN Catenin delta-1 OS=Homo sapiens GN=CTNND1 PE=1 SV=1	4	13	13	13	12	13	11	10	9	11	10	10	10	12	13	11	10	9	11	10	10	10	12	13	11	10	9	11	10	10	10	18.9	18.9	18.9	104.85	938	938;968;123;261	0	161.63	By MS/MS	By MS/MS	By MS/MS
C9K058;Q9H2H8;B8ZZ77;H7BZ14;F8WC82;C9J4N2	C9K058;Q9H2H8;B8ZZ77;H7BZ14	3;3;2;2;1;1	3;3;2;2;1;1	3;3;2;2;1;1	Peptidyl-prolyl cis-trans isomerase;Peptidyl-prolyl cis-trans isomerase-like 3	PPIL3	tr|C9K058|C9K058_HUMAN Peptidyl-prolyl cis-trans isomerase (Fragment) OS=Homo sapiens GN=PPIL3 PE=1 SV=1;sp|Q9H2H8|PPIL3_HUMAN Peptidyl-prolyl cis-trans isomerase-like 3 OS=Homo sapiens GN=PPIL3 PE=1 SV=1;tr|B8ZZ77|B8ZZ77_HUMAN Peptidyl-prolyl cis-trans is	6	3	3	3	2	2	3	2	2	2	3	2	2	2	2	3	2	2	2	3	2	2	2	2	3	2	2	2	3	2	2	46.2	46.2	46.2	9.0341	80	80;161;157;180;53;73	0	8.1772	By MS/MS	By MS/MS	By MS/MS
D3DQV9;H0Y3P2;H0YD77;H0YCH5;H0YEC5;E9PKF8;H0YD99;H0YEN8;H0YDC0;H0YCF8;H0YE22;H0YE87;H0YEI7	D3DQV9;H0Y3P2	20;18;7;7;6;5;2;2;2;2;2;1;1	1;1;1;1;1;0;1;1;1;1;0;1;1	1;1;1;1;1;0;1;1;1;1;0;1;1		EIF4G2	tr|D3DQV9|D3DQV9_HUMAN Eukaryotic translation initiation factor 4 gamma 2 (Fragment) OS=Homo sapiens GN=EIF4G2 PE=1 SV=1;tr|H0Y3P2|H0Y3P2_HUMAN Eukaryotic translation initiation factor 4 gamma 2 OS=Homo sapiens GN=EIF4G2 PE=1 SV=1	13	20	1	1	18	17	18	18	18	16	16	16	17	1	0	1	1	1	1	0	0	0	1	0	1	1	1	1	0	0	0	26	1.3	1.3	102.33	907	907;869;282;444;244;186;84;112;116;130;234;46;84	0.0066104	2.3412	By MS/MS	By matching	By MS/MS
D3DRR9;Q86WR7	D3DRR9;Q86WR7	1;1	1;1	1;1	Proline and serine-rich protein 2	C10orf47;PROSER2	tr|D3DRR9|D3DRR9_HUMAN Chromosome 10 open reading frame 47, isoform CRA_b OS=Homo sapiens GN=C10orf47 PE=1 SV=1;sp|Q86WR7|PRSR2_HUMAN Proline and serine-rich protein 2 OS=Homo sapiens GN=PROSER2 PE=1 SV=2	2	1	1	1	1	1	1	1	1	1	1	1	1	1	1	1	1	1	1	1	1	1	1	1	1	1	1	1	1	1	1	6.3	6.3	6.3	24.792	239	239;435	0.003323	2.6825	By matching	By matching	By MS/MS
D3DTX6;Q96SB3	D3DTX6;Q96SB3	2;2	2;2	2;2	Neurabin-2	PPP1R9B	tr|D3DTX6|D3DTX6_HUMAN Neurabin-2 OS=Homo sapiens GN=PPP1R9B PE=1 SV=1;sp|Q96SB3|NEB2_HUMAN Neurabin-2 OS=Homo sapiens GN=PPP1R9B PE=1 SV=2	2	2	2	2	2	1	1	2	1	1	2	1	2	2	1	1	2	1	1	2	1	2	2	1	1	2	1	1	2	1	2	2.8	2.8	2.8	89.333	817	817;815	0	4.4864	By MS/MS	By MS/MS	By matching
F6U1T9;D3YTA9;H7BYZ3;P63098	F6U1T9;D3YTA9;H7BYZ3;P63098	2;2;2;2	2;2;2;2	2;2;2;2	Calcineurin subunit B type 1	PPP3R1	tr|F6U1T9|F6U1T9_HUMAN Calcineurin subunit B type 1 OS=Homo sapiens GN=PPP3R1 PE=1 SV=1;tr|D3YTA9|D3YTA9_HUMAN Calcineurin subunit B type 1 OS=Homo sapiens GN=PPP3R1 PE=1 SV=1;tr|H7BYZ3|H7BYZ3_HUMAN Uncharacterized protein OS=Homo sapiens PE=4 SV=1;sp|P630	4	2	2	2	2	1	1	1	1	1	1	1	1	2	1	1	1	1	1	1	1	1	2	1	1	1	1	1	1	1	1	13.8	13.8	13.8	18.208	160	160;189;331;170	0.00026846	4.1945	By MS/MS	By MS/MS	By MS/MS
D3YTB1;F8W727;P62910	D3YTB1;F8W727;P62910	6;6;6	6;6;6	6;6;6	60S ribosomal protein L32	RPL32	tr|D3YTB1|D3YTB1_HUMAN 60S ribosomal protein L32 (Fragment) OS=Homo sapiens GN=RPL32 PE=1 SV=1;tr|F8W727|F8W727_HUMAN 60S ribosomal protein L32 OS=Homo sapiens GN=RPL32 PE=1 SV=1;sp|P62910|RL32_HUMAN 60S ribosomal protein L32 OS=Homo sapiens GN=RPL32 PE=1	3	6	6	6	5	5	4	4	5	6	5	6	5	5	5	4	4	5	6	5	6	5	5	5	4	4	5	6	5	6	5	39.8	39.8	39.8	15.616	133	133;153;135	0	223.69	By MS/MS	By MS/MS	By MS/MS
H7C224;D3YTB5;P51617;H7C3C1;H7C2I6	H7C224;D3YTB5;P51617;H7C3C1;H7C2I6	2;2;2;1;1	2;2;2;1;1	2;2;2;1;1	Interleukin-1 receptor-associated kinase 1	IRAK1	tr|H7C224|H7C224_HUMAN Interleukin-1 receptor-associated kinase 1 (Fragment) OS=Homo sapiens GN=IRAK1 PE=1 SV=1;tr|D3YTB5|D3YTB5_HUMAN Interleukin-1 receptor-associated kinase 1 OS=Homo sapiens GN=IRAK1 PE=1 SV=1;sp|P51617|IRAK1_HUMAN Interleukin-1 recepto	5	2	2	2	2	2	2	2	2	1	1	1	2	2	2	2	2	2	1	1	1	2	2	2	2	2	2	1	1	1	2	11.5	11.5	11.5	42.111	392	392;708;712;218;276	0	7.8438	By MS/MS	By MS/MS	By MS/MS
D3YTC9;Q6NXT1;F8WB76;B5MCX7;H7C3L3;C9JU48	D3YTC9;Q6NXT1;F8WB76;B5MCX7;H7C3L3;C9JU48	2;2;1;1;1;1	2;2;1;1;1;1	2;2;1;1;1;1	Ankyrin repeat domain-containing protein 54	ANKRD54	tr|D3YTC9|D3YTC9_HUMAN Ankyrin repeat domain-containing protein 54 OS=Homo sapiens GN=ANKRD54 PE=1 SV=1;sp|Q6NXT1|ANR54_HUMAN Ankyrin repeat domain-containing protein 54 OS=Homo sapiens GN=ANKRD54 PE=1 SV=2;tr|F8WB76|F8WB76_HUMAN Ankyrin repeat domain-cont	6	2	2	2	2	1	1	1	1	1	1	1	2	2	1	1	1	1	1	1	1	2	2	1	1	1	1	1	1	1	2	9.9	9.9	9.9	30.75	284	284;300;156;180;208;217	0	5.681	By MS/MS	By matching	By MS/MS
D3YTF8;Q9NNW7;A0A096LPD9;E7EWK1;A0A096LNN4;A0A096LPK7;A0A096LPH4;A0A096LNY7;A0A096LPB7;A0A096LP96;A0A0U1RQX0	D3YTF8;Q9NNW7;A0A096LPD9;E7EWK1;A0A096LNN4;A0A096LPK7	4;4;3;3;3;3;1;1;1;1;1	3;3;2;2;3;2;1;1;1;1;1	3;3;2;2;3;2;1;1;1;1;1	Thioredoxin reductase 2, mitochondrial	TXNRD2	tr|D3YTF8|D3YTF8_HUMAN Thioredoxin reductase 2, mitochondrial OS=Homo sapiens GN=TXNRD2 PE=1 SV=3;sp|Q9NNW7|TRXR2_HUMAN Thioredoxin reductase 2, mitochondrial OS=Homo sapiens GN=TXNRD2 PE=1 SV=3;tr|A0A096LPD9|A0A096LPD9_HUMAN Thioredoxin reductase 2, mitoc	11	4	3	3	4	3	3	3	2	2	2	2	2	3	3	2	2	1	2	2	2	2	3	3	2	2	1	2	2	2	2	12.2	9.2	9.2	54.241	501	501;524;306;338;428;463;165;171;180;212;362	0	7.8568	By MS/MS	By MS/MS	By matching
D6R938;E9PBG7;E9PF82;Q13557;H0Y9J2;D6RHX9;E9PBE8;E7EQE4;H0Y9C2;H7BXS4;Q13554	D6R938;E9PBG7;E9PF82;Q13557	5;5;5;5;2;1;1;1;1;1;1	5;5;5;5;2;1;1;1;1;1;1	4;4;4;4;2;0;0;0;1;0;0	Calcium/calmodulin-dependent protein kinase type II subunit delta	CAMK2D	tr|D6R938|D6R938_HUMAN Calcium/calmodulin-dependent protein kinase (CaM kinase) II delta, isoform CRA_e OS=Homo sapiens GN=CAMK2D PE=1 SV=1;tr|E9PBG7|E9PBG7_HUMAN Calcium/calmodulin-dependent protein kinase type II subunit delta OS=Homo sapiens GN=CAMK2D P	11	5	5	4	5	3	3	3	4	3	3	4	3	5	3	3	3	4	3	3	4	3	4	2	2	2	3	2	2	3	2	11.6	11.6	9.2	56.298	498	498;512;533;499;182;24;168;173;194;362;666	0	11.741	By MS/MS	By MS/MS	By MS/MS
D6R9B1;Q15723	D6R9B1;Q15723	2;2	2;2	2;2	ETS-related transcription factor Elf-2	ELF2	tr|D6R9B1|D6R9B1_HUMAN ETS-related transcription factor Elf-2 (Fragment) OS=Homo sapiens GN=ELF2 PE=1 SV=1;sp|Q15723|ELF2_HUMAN ETS-related transcription factor Elf-2 OS=Homo sapiens GN=ELF2 PE=1 SV=2	2	2	2	2	2	2	1	1	2	0	1	2	1	2	2	1	1	2	0	1	2	1	2	2	1	1	2	0	1	2	1	11.4	11.4	11.4	27.644	245	245;593	0.00051361	3.552	By MS/MS	By MS/MS	By matching
D6R9C3;D6RIE3;D6RGV5;H0UI06;P14406	D6R9C3;D6RIE3;D6RGV5;H0UI06;P14406	1;1;1;1;1	1;1;1;1;1	1;1;1;1;1	Cytochrome c oxidase subunit 7A2, mitochondrial	COX7A2	tr|D6R9C3|D6R9C3_HUMAN Cytochrome c oxidase subunit 7A2, mitochondrial OS=Homo sapiens GN=COX7A2 PE=1 SV=1;tr|D6RIE3|D6RIE3_HUMAN Cytochrome c oxidase subunit 7A2, mitochondrial OS=Homo sapiens GN=COX7A2 PE=1 SV=1;tr|D6RGV5|D6RGV5_HUMAN Cytochrome c oxidas	5	1	1	1	1	1	1	1	1	1	1	1	1	1	1	1	1	1	1	1	1	1	1	1	1	1	1	1	1	1	1	18.9	18.9	18.9	5.8468	53	53;91;103;115;83	0	4.6773	By MS/MS	By MS/MS	By MS/MS
D6R9C7;D6RCM5;D6RDH6;K4DI92;Q6NW29	D6R9C7;D6RCM5;D6RDH6;K4DI92;Q6NW29	2;2;2;2;2	2;2;2;2;2	2;2;2;2;2	RWD domain-containing protein 4	RWDD4	tr|D6R9C7|D6R9C7_HUMAN RWD domain-containing protein 4 (Fragment) OS=Homo sapiens GN=RWDD4 PE=1 SV=1;tr|D6RCM5|D6RCM5_HUMAN RWD domain-containing protein 4 OS=Homo sapiens GN=RWDD4 PE=1 SV=1;tr|D6RDH6|D6RDH6_HUMAN RWD domain-containing protein 4 OS=Homo sa	5	2	2	2	2	1	1	1	1	1	1	2	1	2	1	1	1	1	1	1	2	1	2	1	1	1	1	1	1	2	1	46.5	46.5	46.5	5.0235	43	43;44;53;187;188	0.0005102	3.4687	By MS/MS	By MS/MS	By MS/MS
D6R9G1;D6RAD4;P50613	D6R9G1;D6RAD4;P50613	1;1;1	1;1;1	1;1;1	Cyclin-dependent kinase 7	CDK7	tr|D6R9G1|D6R9G1_HUMAN Cyclin-dependent kinase 7 OS=Homo sapiens GN=CDK7 PE=1 SV=1;tr|D6RAD4|D6RAD4_HUMAN Cyclin-dependent kinase 7 OS=Homo sapiens GN=CDK7 PE=1 SV=1;sp|P50613|CDK7_HUMAN Cyclin-dependent kinase 7 OS=Homo sapiens GN=CDK7 PE=1 SV=1	3	1	1	1	0	1	1	0	0	1	1	0	0	0	1	1	0	0	1	1	0	0	0	1	1	0	0	1	1	0	0	4.3	4.3	4.3	28.502	253	253;309;346	0.0026532	2.825		By MS/MS	By MS/MS
D6R9M0	D6R9M0	6	1	1		KIF2A	tr|D6R9M0|D6R9M0_HUMAN Kinesin-like protein KIF2A (Fragment) OS=Homo sapiens GN=KIF2A PE=1 SV=1	1	6	1	1	5	4	5	5	4	5	5	5	5	1	1	1	1	1	1	1	1	1	1	1	1	1	1	1	1	1	1	25	6.3	6.3	32.692	284	284	0	14.026	By matching	By MS/MS	By MS/MS
D6RAD7;D6RAR9;D6RC36;D6R9S0;D6RBN2;D6RBJ9;P32321	D6RAD7;D6RAR9;D6RC36;D6R9S0;D6RBN2;D6RBJ9;P32321	1;1;1;1;1;1;1	1;1;1;1;1;1;1	1;1;1;1;1;1;1	Deoxycytidylate deaminase	DCTD	tr|D6RAD7|D6RAD7_HUMAN Deoxycytidylate deaminase (Fragment) OS=Homo sapiens GN=DCTD PE=1 SV=1;tr|D6RAR9|D6RAR9_HUMAN Deoxycytidylate deaminase (Fragment) OS=Homo sapiens GN=DCTD PE=1 SV=1;tr|D6RC36|D6RC36_HUMAN Deoxycytidylate deaminase (Fragment) OS=Homo	7	1	1	1	1	1	1	1	1	1	1	1	1	1	1	1	1	1	1	1	1	1	1	1	1	1	1	1	1	1	1	30.5	30.5	30.5	6.5463	59	59;73;98;119;120;169;178	0.0057511	2.4006	By matching	By matching	By MS/MS
D6R9W2;Q8NEC7	D6R9W2;Q8NEC7	2;2	2;2	2;2	Glutathione S-transferase C-terminal domain-containing protein	GSTCD	tr|D6R9W2|D6R9W2_HUMAN Glutathione S-transferase C-terminal domain-containing protein OS=Homo sapiens GN=GSTCD PE=1 SV=1;sp|Q8NEC7|GSTCD_HUMAN Glutathione S-transferase C-terminal domain-containing protein OS=Homo sapiens GN=GSTCD PE=1 SV=2	2	2	2	2	1	1	2	2	2	2	2	1	1	1	1	2	2	2	2	2	1	1	1	1	2	2	2	2	2	1	1	7.9	7.9	7.9	38.198	340	340;633	0	4.4478	By MS/MS	By MS/MS	By MS/MS
D6R9Z7;P15954	D6R9Z7;P15954	1;1	1;1	1;1	Cytochrome c oxidase subunit 7C, mitochondrial	COX7C	tr|D6R9Z7|D6R9Z7_HUMAN Cytochrome c oxidase subunit 7C, mitochondrial OS=Homo sapiens GN=COX7C PE=1 SV=1;sp|P15954|COX7C_HUMAN Cytochrome c oxidase subunit 7C, mitochondrial OS=Homo sapiens GN=COX7C PE=1 SV=1	2	1	1	1	1	1	1	1	1	1	1	1	1	1	1	1	1	1	1	1	1	1	1	1	1	1	1	1	1	1	1	16.1	16.1	16.1	6.3824	56	56;63	0.0057471	2.3997	By MS/MS	By MS/MS	By MS/MS
D6RA57;H0Y9X1;Q96EY4;D6RE67;D6RC31	D6RA57;H0Y9X1;Q96EY4;D6RE67;D6RC31	3;3;3;2;2	3;3;3;2;2	3;3;3;2;2	Translation machinery-associated protein 16	TMA16	tr|D6RA57|D6RA57_HUMAN Translation machinery-associated protein 16 OS=Homo sapiens GN=TMA16 PE=1 SV=1;tr|H0Y9X1|H0Y9X1_HUMAN Translation machinery-associated protein 16 (Fragment) OS=Homo sapiens GN=TMA16 PE=1 SV=1;sp|Q96EY4|TMA16_HUMAN Translation machine	5	3	3	3	3	3	3	3	3	3	3	3	3	3	3	3	3	3	3	3	3	3	3	3	3	3	3	3	3	3	3	24.3	24.3	24.3	17.155	144	144;242;203;88;101	0	6.6066	By MS/MS	By MS/MS	By MS/MS
D6RAA6;P57088;H0Y8N0;J3KN43;D6RBY2	D6RAA6;P57088	5;5;2;1;1	5;5;2;1;1	5;5;2;1;1	Transmembrane protein 33	TMEM33	tr|D6RAA6|D6RAA6_HUMAN Transmembrane protein 33 (Fragment) OS=Homo sapiens GN=TMEM33 PE=1 SV=1;sp|P57088|TMM33_HUMAN Transmembrane protein 33 OS=Homo sapiens GN=TMEM33 PE=1 SV=2	5	5	5	5	3	3	4	4	3	5	3	4	4	3	3	4	4	3	5	3	4	4	3	3	4	4	3	5	3	4	4	19.8	19.8	19.8	25.223	222	222;247;155;68;68	0	7.2875	By MS/MS	By MS/MS	By MS/MS
H0Y970;D6RAN6;F6SKB8;Q9NVZ3	H0Y970;D6RAN6;F6SKB8;Q9NVZ3	1;1;1;1	1;1;1;1	1;1;1;1	Adaptin ear-binding coat-associated protein 2	NECAP2	tr|H0Y970|H0Y970_HUMAN Adaptin ear-binding coat-associated protein 2 (Fragment) OS=Homo sapiens GN=NECAP2 PE=1 SV=1;tr|D6RAN6|D6RAN6_HUMAN Adaptin ear-binding coat-associated protein 2 OS=Homo sapiens GN=NECAP2 PE=1 SV=1;tr|F6SKB8|F6SKB8_HUMAN Adaptin ear-	4	1	1	1	1	0	0	0	0	0	0	0	0	1	0	0	0	0	0	0	0	0	1	0	0	0	0	0	0	0	0	22.2	22.2	22.2	7.0499	63	63;101;194;263	0.0046587	2.5137	By MS/MS
D6RAX7;Q9BT78;D6RFN0;D6RD63;D6REK7	D6RAX7;Q9BT78;D6RFN0;D6RD63	12;12;11;7;1	12;12;11;7;1	12;12;11;7;1	COP9 signalosome complex subunit 4	COPS4	tr|D6RAX7|D6RAX7_HUMAN COP9 constitutive photomorphogenic-like protein subunit 4 isoform 2 OS=Homo sapiens GN=COPS4 PE=1 SV=1;sp|Q9BT78|CSN4_HUMAN COP9 signalosome complex subunit 4 OS=Homo sapiens GN=COPS4 PE=1 SV=1;tr|D6RFN0|D6RFN0_HUMAN COP9 signalosome	5	12	12	12	11	12	8	10	11	9	9	11	11	11	12	8	10	11	9	9	11	11	11	12	8	10	11	9	9	11	11	39.5	39.5	39.5	47.726	420	420;406;438;275;51	0	183.87	By MS/MS	By MS/MS	By MS/MS
D6RB01;Q9Y6X4	D6RB01;Q9Y6X4	12;12	12;12	12;12	Soluble lamin-associated protein of 75 kDa	FAM169A	tr|D6RB01|D6RB01_HUMAN Soluble lamin-associated protein of 75 kDa OS=Homo sapiens GN=FAM169A PE=1 SV=1;sp|Q9Y6X4|F169A_HUMAN Soluble lamin-associated protein of 75 kDa OS=Homo sapiens GN=FAM169A PE=1 SV=2	2	12	12	12	8	10	10	11	9	10	9	11	9	8	10	10	11	9	10	9	11	9	8	10	10	11	9	10	9	11	9	27.4	27.4	27.4	68.054	610	610;670	0	47.644	By MS/MS	By MS/MS	By MS/MS
D6RDK6;D6RBN5;Q9NX40;D6RI08;D6RDK1;D6RIV2;D6R9T5;D6RG39;D6RIT9	D6RDK6;D6RBN5;Q9NX40;D6RI08;D6RDK1;D6RIV2;D6R9T5;D6RG39;D6RIT9	2;2;2;1;1;1;1;1;1	2;2;2;1;1;1;1;1;1	2;2;2;1;1;1;1;1;1	OCIA domain-containing protein 1	OCIAD1	tr|D6RDK6|D6RDK6_HUMAN OCIA domain-containing protein 1 (Fragment) OS=Homo sapiens GN=OCIAD1 PE=1 SV=1;tr|D6RBN5|D6RBN5_HUMAN OCIA domain-containing protein 1 OS=Homo sapiens GN=OCIAD1 PE=1 SV=1;sp|Q9NX40|OCAD1_HUMAN OCIA domain-containing protein 1 OS=Hom	9	2	2	2	2	2	2	2	2	1	2	2	2	2	2	2	2	2	1	2	2	2	2	2	2	2	2	1	2	2	2	11.2	11.2	11.2	19.989	179	179;218;245;103;120;140;168;171;172	0.003327	2.6898	By MS/MS	By MS/MS	By MS/MS
D6RBS5;Q8IZ81;D6RHX2;V9GY58	D6RBS5;Q8IZ81;D6RHX2	5;5;3;1	5;5;3;1	5;5;3;1	ELMO domain-containing protein 2	ELMOD2	tr|D6RBS5|D6RBS5_HUMAN ELMO domain-containing protein 2 (Fragment) OS=Homo sapiens GN=ELMOD2 PE=1 SV=7;sp|Q8IZ81|ELMD2_HUMAN ELMO domain-containing protein 2 OS=Homo sapiens GN=ELMOD2 PE=1 SV=1;tr|D6RHX2|D6RHX2_HUMAN ELMO domain-containing protein 2 (Fragm	4	5	5	5	4	4	4	3	4	4	5	3	4	4	4	4	3	4	4	5	3	4	4	4	4	3	4	4	5	3	4	39.9	39.9	39.9	20.204	168	168;293;96;59	0	33.237	By MS/MS	By MS/MS	By MS/MS
D6RC04;D6RJ90;Q9Y6G5	D6RC04;D6RJ90;Q9Y6G5	1;1;1	1;1;1	1;1;1	COMM domain-containing protein 10	COMMD10	tr|D6RC04|D6RC04_HUMAN COMM domain-containing protein 10 OS=Homo sapiens GN=COMMD10 PE=1 SV=1;tr|D6RJ90|D6RJ90_HUMAN COMM domain containing 10, isoform CRA_b OS=Homo sapiens GN=COMMD10 PE=1 SV=1;sp|Q9Y6G5|COMDA_HUMAN COMM domain-containing protein 10 OS=Ho	3	1	1	1	1	0	1	0	1	0	0	1	1	1	0	1	0	1	0	0	1	1	1	0	1	0	1	0	0	1	1	8.6	8.6	8.6	15.911	139	139;188;202	0.0033341	2.7133	By MS/MS		By matching
D6RC52;D6RCB9;Q9NX24;J3QSY4;H0YC83	D6RC52;D6RCB9;Q9NX24;J3QSY4	4;4;4;3;1	4;4;4;3;1	4;4;4;3;1	H/ACA ribonucleoprotein complex subunit 2	NHP2	tr|D6RC52|D6RC52_HUMAN H/ACA ribonucleoprotein complex subunit 2 (Fragment) OS=Homo sapiens GN=NHP2 PE=1 SV=1;tr|D6RCB9|D6RCB9_HUMAN H/ACA ribonucleoprotein complex subunit 2 (Fragment) OS=Homo sapiens GN=NHP2 PE=1 SV=1;sp|Q9NX24|NHP2_HUMAN H/ACA ribonucle	5	4	4	4	3	3	3	3	3	3	4	3	3	3	3	3	3	3	3	4	3	3	3	3	3	3	3	3	4	3	3	36.4	36.4	36.4	15.017	132	132;135;153;90;85	0	76.709	By MS/MS	By MS/MS	By MS/MS
D6RCD0;Q8NBQ5	D6RCD0;Q8NBQ5	2;2	2;2	2;2	Estradiol 17-beta-dehydrogenase 11	HSD17B11	tr|D6RCD0|D6RCD0_HUMAN Estradiol 17-beta-dehydrogenase 11 OS=Homo sapiens GN=HSD17B11 PE=1 SV=2;sp|Q8NBQ5|DHB11_HUMAN Estradiol 17-beta-dehydrogenase 11 OS=Homo sapiens GN=HSD17B11 PE=1 SV=3	2	2	2	2	2	2	2	2	2	1	2	2	2	2	2	2	2	2	1	2	2	2	2	2	2	2	2	1	2	2	2	10.9	10.9	10.9	28.102	256	256;300	0	19.181	By MS/MS	By MS/MS	By MS/MS
D6RCK3;Q9H8S9;Q7L9L4	D6RCK3;Q9H8S9;Q7L9L4	3;3;3	3;3;3	3;3;3	MOB kinase activator 1A;MOB kinase activator 1B	MOB1B;MOB1A	tr|D6RCK3|D6RCK3_HUMAN MOB kinase activator 1B (Fragment) OS=Homo sapiens GN=MOB1B PE=4 SV=1;sp|Q9H8S9|MOB1A_HUMAN MOB kinase activator 1A OS=Homo sapiens GN=MOB1A PE=1 SV=4;sp|Q7L9L4|MOB1B_HUMAN MOB kinase activator 1B OS=Homo sapiens GN=MOB1B PE=1 SV=3	3	3	3	3	3	3	3	3	3	2	2	3	2	3	3	3	3	3	2	2	3	2	3	3	3	3	3	2	2	3	2	29.2	29.2	29.2	14.631	130	130;216;216	0	11.219	By MS/MS	By MS/MS	By MS/MS
D6RD44;Q96EI5;D6RCE9;D6RIH3;A2RQR6;J3KQY4;D6RHZ1	D6RD44;Q96EI5;D6RCE9;D6RIH3;A2RQR6;J3KQY4;D6RHZ1	6;6;5;4;4;3;3	6;6;5;4;4;3;3	6;6;5;4;4;3;3	Transcription elongation factor A protein-like 4	TCEAL4	tr|D6RD44|D6RD44_HUMAN Transcription elongation factor A protein-like 4 (Fragment) OS=Homo sapiens GN=TCEAL4 PE=1 SV=1;sp|Q96EI5|TCAL4_HUMAN Transcription elongation factor A protein-like 4 OS=Homo sapiens GN=TCEAL4 PE=1 SV=2;tr|D6RCE9|D6RCE9_HUMAN Transcr	7	6	6	6	4	5	5	6	6	6	6	6	6	4	5	5	6	6	6	6	6	6	4	5	5	6	6	6	6	6	6	61.2	61.2	61.2	14.328	129	129;215;91;76;186;50;58	0	16.877	By matching	By MS/MS	By MS/MS
D6RDG3;H0Y9Y1	D6RDG3;H0Y9Y1	2;1	2;1	1;0	Transcription factor BTF3	BTF3	tr|D6RDG3|D6RDG3_HUMAN Transcription factor BTF3 (Fragment) OS=Homo sapiens GN=BTF3 PE=1 SV=3;tr|H0Y9Y1|H0Y9Y1_HUMAN Transcription factor BTF3 (Fragment) OS=Homo sapiens GN=BTF3 PE=1 SV=2	2	2	2	1	2	2	2	2	2	2	2	2	2	2	2	2	2	2	2	2	2	2	1	1	1	1	1	1	1	1	1	26.6	26.6	9.2	11.802	109	109;86	0	21.215	By MS/MS	By MS/MS	By MS/MS
D6REA0;O75879;H0Y9W6;D6RDU9	D6REA0;O75879;H0Y9W6;D6RDU9	2;2;1;1	2;2;1;1	2;2;1;1	Glutamyl-tRNA(Gln) amidotransferase subunit B, mitochondrial	PET112;GATB	tr|D6REA0|D6REA0_HUMAN Glutamyl-tRNA(Gln) amidotransferase subunit B, mitochondrial OS=Homo sapiens GN=GATB PE=1 SV=1;sp|O75879|GATB_HUMAN Glutamyl-tRNA(Gln) amidotransferase subunit B, mitochondrial OS=Homo sapiens GN=GATB PE=1 SV=1;tr|H0Y9W6|H0Y9W6_HUMAN	4	2	2	2	1	2	2	0	2	1	2	2	2	1	2	2	0	2	1	2	2	2	1	2	2	0	2	1	2	2	2	5.4	5.4	5.4	57.653	516	516;557;132;357	0	4.8843	By matching	By matching	By MS/MS
D6REB0;Q13137;H0YBP4;H0Y9G3	D6REB0;Q13137	3;3;1;1	3;3;1;1	3;3;1;1	Calcium-binding and coiled-coil domain-containing protein 2	CALCOCO2	tr|D6REB0|D6REB0_HUMAN Calcium-binding and coiled-coil domain-containing protein 2 (Fragment) OS=Homo sapiens GN=CALCOCO2 PE=1 SV=1;sp|Q13137|CACO2_HUMAN Calcium-binding and coiled-coil domain-containing protein 2 OS=Homo sapiens GN=CALCOCO2 PE=1 SV=1	4	3	3	3	2	2	2	2	2	2	3	2	3	2	2	2	2	2	2	3	2	3	2	2	2	2	2	2	3	2	3	15.1	15.1	15.1	30.832	259	259;446;43;129	0	6.2758	By matching	By MS/MS	By MS/MS
D6REB4;Q9H074;D6RJF2;D6R9H8	D6REB4;Q9H074	4;4;1;1	4;4;1;1	4;4;1;1	Polyadenylate-binding protein-interacting protein 1	PAIP1	tr|D6REB4|D6REB4_HUMAN Polyadenylate-binding protein-interacting protein 1 OS=Homo sapiens GN=PAIP1 PE=1 SV=1;sp|Q9H074|PAIP1_HUMAN Polyadenylate-binding protein-interacting protein 1 OS=Homo sapiens GN=PAIP1 PE=1 SV=1	4	4	4	4	4	3	3	3	3	3	3	3	4	4	3	3	3	3	3	3	3	4	4	3	3	3	3	3	3	3	4	16	16	16	39.908	351	351;479;200;266	0	32.222	By MS/MS	By MS/MS	By MS/MS
D6RGI3;D6RER5;Q9NVA2;D6RDU5;H0Y961;H0Y9G8;D6RDP1;D6R9Y6;E7EW69;E7EX04;B5ME97;Q9P0V9	D6RGI3;D6RER5;Q9NVA2;D6RDU5;H0Y961	13;13;13;10;7;3;3;3;1;1;1;1	13;13;13;10;7;3;3;3;1;1;1;1	7;7;7;4;3;3;3;3;0;0;0;0	Septin-11	2020-09-11	tr|D6RGI3|D6RGI3_HUMAN Septin 11, isoform CRA_b OS=Homo sapiens GN=SEPT11 PE=1 SV=1;tr|D6RER5|D6RER5_HUMAN Septin-11 OS=Homo sapiens GN=SEPT11 PE=1 SV=1;sp|Q9NVA2|SEP11_HUMAN Septin-11 OS=Homo sapiens GN=SEPT11 PE=1 SV=3;tr|D6RDU5|D6RDU5_HUMAN Septin-11 (F	12	13	13	7	12	9	12	10	10	10	9	12	11	12	9	12	10	10	10	9	12	11	6	6	7	7	6	6	6	7	6	36.5	36.5	19.8	49.005	425	425;432;429;372;160;82;126;136;450;473;544;454	0	151.06	By MS/MS	By MS/MS	By MS/MS
D6REX3;O94979;D6RHZ5;H7BXG7;H0YAB3;H0Y8V7;H0Y9T9;H0Y9K1;H0Y8W8;H0YAF5;D6RE64;D6RCQ9;H0Y9V3	D6REX3;O94979;D6RHZ5;H7BXG7	11;11;8;8;5;4;3;3;3;2;1;1;1	11;11;8;8;5;4;3;3;3;2;1;1;1	11;11;8;8;5;4;3;3;3;2;1;1;1	Protein transport protein Sec31A	SEC31A	tr|D6REX3|D6REX3_HUMAN Protein transport protein Sec31A OS=Homo sapiens GN=SEC31A PE=1 SV=1;sp|O94979|SC31A_HUMAN Protein transport protein Sec31A OS=Homo sapiens GN=SEC31A PE=1 SV=3;tr|D6RHZ5|D6RHZ5_HUMAN Protein transport protein Sec31A OS=Homo sapiens G	13	11	11	11	9	8	8	8	8	7	7	5	6	9	8	8	8	8	7	7	5	6	9	8	8	8	8	7	7	5	6	11.2	11.2	11.2	136.22	1251	1251;1220;877;969;443;286;235;237;383;181;165;166;219	0	24.314	By MS/MS	By MS/MS	By matching
D6REZ4;Q9C093;D6RD80;D6RAJ9	D6REZ4;Q9C093;D6RD80;D6RAJ9	2;2;1;1	2;2;1;1	2;2;1;1	Sperm flagellar protein 2	SPEF2	tr|D6REZ4|D6REZ4_HUMAN Sperm flagellar protein 2 OS=Homo sapiens GN=SPEF2 PE=4 SV=1;sp|Q9C093|SPEF2_HUMAN Sperm flagellar protein 2 OS=Homo sapiens GN=SPEF2 PE=1 SV=2;tr|D6RD80|D6RD80_HUMAN Sperm flagellar protein 2 OS=Homo sapiens GN=SPEF2 PE=4 SV=1;tr|D6	4	2	2	2	1	1	1	1	2	2	2	1	1	1	1	1	1	2	2	2	1	1	1	1	1	1	2	2	2	1	1	3.8	3.8	3.8	108.55	943	943;1822;145;389	0.0035377	2.6181	By matching	By matching	By matching
D6RF48;Q9P2W9;D6RC71	D6RF48;Q9P2W9;D6RC71	4;4;3	4;4;3	4;4;3	Syntaxin-18	STX18	tr|D6RF48|D6RF48_HUMAN Syntaxin-18 OS=Homo sapiens GN=STX18 PE=1 SV=1;sp|Q9P2W9|STX18_HUMAN Syntaxin-18 OS=Homo sapiens GN=STX18 PE=1 SV=1;tr|D6RC71|D6RC71_HUMAN Syntaxin-18 (Fragment) OS=Homo sapiens GN=STX18 PE=1 SV=1	3	4	4	4	2	4	3	4	4	3	2	1	4	2	4	3	4	4	3	2	1	4	2	4	3	4	4	3	2	1	4	12.7	12.7	12.7	35.42	308	308;335;169	0	10.866	By matching	By MS/MS	By MS/MS
D6RFM5;P31040;A0A087X1I3;H0Y8X1	D6RFM5;P31040;A0A087X1I3	13;13;10;3	13;13;10;3	13;13;10;3	Succinate dehydrogenase [ubiquinone] flavoprotein subunit, mitochondrial	SDHA	tr|D6RFM5|D6RFM5_HUMAN Succinate dehydrogenase [ubiquinone] flavoprotein subunit, mitochondrial OS=Homo sapiens GN=SDHA PE=1 SV=1;sp|P31040|SDHA_HUMAN Succinate dehydrogenase [ubiquinone] flavoprotein subunit, mitochondrial OS=Homo sapiens GN=SDHA PE=1 SV=	4	13	13	13	12	13	13	12	13	12	12	12	13	12	13	13	12	13	12	12	12	13	12	13	13	12	13	12	12	12	13	31.9	31.9	31.9	63.566	583	583;664;519;126	0	150.23	By MS/MS	By MS/MS	By MS/MS
D6RH20;G5EA06;Q92552;D6RJC7;E5RJ73	D6RH20;G5EA06;Q92552	7;7;7;3;2	7;7;7;3;2	7;7;7;3;2	28S ribosomal protein S27, mitochondrial	MRPS27	tr|D6RH20|D6RH20_HUMAN 28S ribosomal protein S27, mitochondrial (Fragment) OS=Homo sapiens GN=MRPS27 PE=1 SV=1;tr|G5EA06|G5EA06_HUMAN 28S ribosomal protein S27, mitochondrial OS=Homo sapiens GN=MRPS27 PE=1 SV=1;sp|Q92552|RT27_HUMAN 28S ribosomal protein S2	5	7	7	7	7	7	7	7	7	7	7	7	7	7	7	7	7	7	7	7	7	7	7	7	7	7	7	7	7	7	7	27.8	27.8	27.8	34.458	299	299;358;414;197;94	0	72.017	By MS/MS	By MS/MS	By MS/MS
D6RJ07;Q9UL40;B7Z4J8;B7Z4N4	D6RJ07;Q9UL40;B7Z4J8	7;7;4;3	7;7;4;3	3;3;3;2	Zinc finger protein 346	ZNF346	tr|D6RJ07|D6RJ07_HUMAN Zinc finger protein 346 OS=Homo sapiens GN=ZNF346 PE=1 SV=1;sp|Q9UL40|ZN346_HUMAN Zinc finger protein 346 OS=Homo sapiens GN=ZNF346 PE=1 SV=1;tr|B7Z4J8|B7Z4J8_HUMAN Zinc finger protein 346 OS=Homo sapiens GN=ZNF346 PE=1 SV=1	4	7	7	3	6	5	5	5	4	7	5	3	4	6	5	5	5	4	7	5	3	4	3	2	2	2	2	3	3	2	2	28.4	28.4	13.9	34.645	310	310;294;196;118	0	21.653	By MS/MS	By MS/MS	By MS/MS
D6RJA0;Q8WTS6	D6RJA0;Q8WTS6	3;3	3;3	3;3	Histone-lysine N-methyltransferase SETD7	SETD7	tr|D6RJA0|D6RJA0_HUMAN Histone-lysine N-methyltransferase SETD7 OS=Homo sapiens GN=SETD7 PE=1 SV=1;sp|Q8WTS6|SETD7_HUMAN Histone-lysine N-methyltransferase SETD7 OS=Homo sapiens GN=SETD7 PE=1 SV=1	2	3	3	3	3	2	2	2	2	2	2	3	2	3	2	2	2	2	2	2	3	2	3	2	2	2	2	2	2	3	2	12.7	12.7	12.7	40.127	362	362;366	0	11.315	By MS/MS	By MS/MS	By MS/MS
D9ZHQ8	D9ZHQ8	1	1	1		NRG3	tr|D9ZHQ8|D9ZHQ8_HUMAN Neuregulin 3 variant 14 OS=Homo sapiens GN=NRG3 PE=2 SV=1	1	1	1	1	1	1	1	1	1	1	1	1	1	1	1	1	1	1	1	1	1	1	1	1	1	1	1	1	1	1	1	2.3	2.3	2.3	38.55	346	346	0.0061813	2.3713	By MS/MS	By MS/MS	By MS/MS
E1CEI4;P48506	E1CEI4;P48506	2;2	2;2	2;2	Glutamate--cysteine ligase catalytic subunit	GCLC	tr|E1CEI4|E1CEI4_HUMAN Glutamate--cysteine ligase catalytic subunit OS=Homo sapiens GN=GCLC PE=1 SV=1;sp|P48506|GSH1_HUMAN Glutamate--cysteine ligase catalytic subunit OS=Homo sapiens GN=GCLC PE=1 SV=2	2	2	2	2	1	1	1	1	2	1	1	0	2	1	1	1	1	2	1	1	0	2	1	1	1	1	2	1	1	0	2	5.7	5.7	5.7	68.629	599	599;637	0.0057551	2.4017	By MS/MS	By matching	By matching
H0Y398;E2QRF5;Q9H8U3	H0Y398;E2QRF5;Q9H8U3	1;1;1	1;1;1	1;1;1	AN1-type zinc finger protein 3	ZFAND3	tr|H0Y398|H0Y398_HUMAN AN1-type zinc finger protein 3 (Fragment) OS=Homo sapiens GN=ZFAND3 PE=1 SV=1;tr|E2QRF5|E2QRF5_HUMAN AN1-type zinc finger protein 3 OS=Homo sapiens GN=ZFAND3 PE=1 SV=1;sp|Q9H8U3|ZFAN3_HUMAN AN1-type zinc finger protein 3 OS=Homo sapi	3	1	1	1	1	0	1	1	1	1	1	1	1	1	0	1	1	1	1	1	1	1	1	0	1	1	1	1	1	1	1	7.3	7.3	7.3	18.093	164	164;205;227	0	4.3652	By MS/MS		By matching
E5KLK1;E5KLJ6;E5KLJ9;E5KLJ5;O60313;H7C141;H7C3G2;H7C321	E5KLK1;E5KLJ6;E5KLJ9;E5KLJ5;O60313	9;9;9;9;9;2;1;1	9;9;9;9;9;2;1;1	9;9;9;9;9;2;1;1	Dynamin-like 120 kDa protein, mitochondrial;Dynamin-like 120 kDa protein, form S1	OPA1	tr|E5KLK1|E5KLK1_HUMAN Dynamin-like 120 kDa protein, mitochondrial OS=Homo sapiens GN=OPA1 PE=1 SV=1;tr|E5KLJ6|E5KLJ6_HUMAN Dynamin-like 120 kDa protein, mitochondrial OS=Homo sapiens GN=OPA1 PE=1 SV=1;tr|E5KLJ9|E5KLJ9_HUMAN Dynamin-like 120 kDa protein, m	8	9	9	9	8	8	8	7	8	8	9	9	9	8	8	8	7	8	8	9	9	9	8	8	8	7	8	8	9	9	9	10	10	10	111.82	961	961;978;979;1015;960;183;131;185	0	16.366	By MS/MS	By MS/MS	By MS/MS
E5RFF9;Q9BRT9	E5RFF9;Q9BRT9	3;3	3;3	3;3	DNA replication complex GINS protein SLD5;DNA replication complex GINS protein SLD5;DNA replication complex GINS protein SLD5, N-terminally processed	GINS4	tr|E5RFF9|E5RFF9_HUMAN DNA replication complex GINS protein SLD5 OS=Homo sapiens GN=GINS4 PE=1 SV=1;sp|Q9BRT9|SLD5_HUMAN DNA replication complex GINS protein SLD5 OS=Homo sapiens GN=GINS4 PE=1 SV=1	2	3	3	3	3	3	3	3	3	3	3	3	3	3	3	3	3	3	3	3	3	3	3	3	3	3	3	3	3	3	3	22.9	22.9	22.9	22.653	192	192;223	0	8.2257	By MS/MS	By MS/MS	By MS/MS
E5RFJ1;Q96MF7;H0YB96;E5RIM1;A0A087WTZ8;E5RHW9	E5RFJ1;Q96MF7;H0YB96;E5RIM1;A0A087WTZ8;E5RHW9	2;2;1;1;1;1	2;2;1;1;1;1	2;2;1;1;1;1	E3 SUMO-protein ligase NSE2	NSMCE2	tr|E5RFJ1|E5RFJ1_HUMAN E3 SUMO-protein ligase NSE2 OS=Homo sapiens GN=NSMCE2 PE=1 SV=1;sp|Q96MF7|NSE2_HUMAN E3 SUMO-protein ligase NSE2 OS=Homo sapiens GN=NSMCE2 PE=1 SV=2;tr|H0YB96|H0YB96_HUMAN E3 SUMO-protein ligase NSE2 (Fragment) OS=Homo sapiens GN=NSM	6	2	2	2	2	1	1	1	2	1	2	0	0	2	1	1	1	2	1	2	0	0	2	1	1	1	2	1	2	0	0	12.8	12.8	12.8	21.807	187	187;247;94;139;157;193	0.00052645	3.8761	By MS/MS	By matching	By matching
E5RFP0;Q8WVJ2	E5RFP0;Q8WVJ2	3;3	3;3	3;3	NudC domain-containing protein 2	NUDCD2	tr|E5RFP0|E5RFP0_HUMAN NudC domain-containing protein 2 OS=Homo sapiens GN=NUDCD2 PE=1 SV=1;sp|Q8WVJ2|NUDC2_HUMAN NudC domain-containing protein 2 OS=Homo sapiens GN=NUDCD2 PE=1 SV=1	2	3	3	3	3	3	2	2	2	3	2	2	1	3	3	2	2	2	3	2	2	1	3	3	2	2	2	3	2	2	1	29.5	29.5	29.5	14.745	132	132;157	0	7.965	By MS/MS	By MS/MS	By MS/MS
E5RJF0;H0YBQ1;E5RIN8;E5RG48;J3KNV5;Q75QN2;E5RJL5;E5RH10	E5RJF0;H0YBQ1;E5RIN8;E5RG48;J3KNV5;Q75QN2;E5RJL5;E5RH10	2;2;2;2;2;2;1;1	2;2;2;2;2;2;1;1	2;2;2;2;2;2;1;1	Integrator complex subunit 8	INTS8	tr|E5RJF0|E5RJF0_HUMAN Integrator complex subunit 8 (Fragment) OS=Homo sapiens GN=INTS8 PE=1 SV=1;tr|H0YBQ1|H0YBQ1_HUMAN Integrator complex subunit 8 (Fragment) OS=Homo sapiens GN=INTS8 PE=1 SV=1;tr|E5RIN8|E5RIN8_HUMAN Integrator complex subunit 8 (Fragmen	8	2	2	2	1	1	1	1	2	2	1	0	0	1	1	1	1	2	2	1	0	0	1	1	1	1	2	2	1	0	0	21.9	21.9	21.9	16.584	146	146;183;204;291;758;995;94;196	0	4.6461	By matching	By matching	By MS/MS
E5RGV5;E5RG67;F8W8I6;P31483	E5RGV5;E5RG67;F8W8I6;P31483	3;3;3;3	1;1;1;1	1;1;1;1	Nucleolysin TIA-1 isoform p40	TIA1	tr|E5RGV5|E5RGV5_HUMAN Nucleolysin TIA-1 isoform p40 OS=Homo sapiens GN=TIA1 PE=1 SV=1;tr|E5RG67|E5RG67_HUMAN Nucleolysin TIA-1 isoform p40 OS=Homo sapiens GN=TIA1 PE=1 SV=1;tr|F8W8I6|F8W8I6_HUMAN Nucleolysin TIA-1 isoform p40 OS=Homo sapiens GN=TIA1 PE=1	4	3	1	1	3	2	2	3	3	3	1	3	3	1	1	1	1	1	1	1	1	1	1	1	1	1	1	1	1	1	1	29.9	8.3	8.3	15.821	144	144;161;385;386	0.00052397	3.7973	By MS/MS	By MS/MS	By MS/MS
E5RGN3;E5RIM7;O00244	E5RGN3;E5RIM7;O00244	2;2;2	2;2;2	2;2;2	Copper transport protein ATOX1	ATOX1	tr|E5RGN3|E5RGN3_HUMAN Copper transport protein ATOX1 OS=Homo sapiens GN=ATOX1 PE=1 SV=1;tr|E5RIM7|E5RIM7_HUMAN Copper transport protein ATOX1 OS=Homo sapiens GN=ATOX1 PE=1 SV=1;sp|O00244|ATOX1_HUMAN Copper transport protein ATOX1 OS=Homo sapiens GN=ATOX1	3	2	2	2	1	2	2	2	2	2	2	2	1	1	2	2	2	2	2	2	2	1	1	2	2	2	2	2	2	2	1	15.3	15.3	15.3	6.3304	59	59;73;68	0.0026525	2.8225	By matching	By MS/MS	By MS/MS
E5RGQ3;Q9H446;E5RJE3;E5RGS5	E5RGQ3;Q9H446;E5RJE3;E5RGS5	2;2;1;1	2;2;1;1	2;2;1;1	RWD domain-containing protein 1	RWDD1	tr|E5RGQ3|E5RGQ3_HUMAN RWD domain-containing protein 1 (Fragment) OS=Homo sapiens GN=RWDD1 PE=1 SV=1;sp|Q9H446|RWDD1_HUMAN RWD domain-containing protein 1 OS=Homo sapiens GN=RWDD1 PE=1 SV=1;tr|E5RJE3|E5RJE3_HUMAN RWD domain-containing protein 1 (Fragment)	4	2	2	2	1	2	2	2	2	2	2	2	2	1	2	2	2	2	2	2	2	2	1	2	2	2	2	2	2	2	2	27.8	27.8	27.8	8.5618	72	72;243;51;67	0.00026932	4.2474	By MS/MS	By MS/MS	By MS/MS
E5RGS2;Q9H6H4	E5RGS2;Q9H6H4	1;1	1;1	1;1	Receptor expression-enhancing protein;Receptor expression-enhancing protein 4	REEP4	tr|E5RGS2|E5RGS2_HUMAN Receptor expression-enhancing protein OS=Homo sapiens GN=REEP4 PE=1 SV=1;sp|Q9H6H4|REEP4_HUMAN Receptor expression-enhancing protein 4 OS=Homo sapiens GN=REEP4 PE=1 SV=1	2	1	1	1	1	1	1	1	1	1	1	1	1	1	1	1	1	1	1	1	1	1	1	1	1	1	1	1	1	1	1	9.2	9.2	9.2	28.214	251	251;257	0.00052938	3.9616	By matching	By MS/MS	By matching
E5RGS4;O60925	E5RGS4;O60925	2;2	2;2	2;2	Prefoldin subunit 1	PFDN1	tr|E5RGS4|E5RGS4_HUMAN Prefoldin subunit 1 OS=Homo sapiens GN=PFDN1 PE=1 SV=1;sp|O60925|PFD1_HUMAN Prefoldin subunit 1 OS=Homo sapiens GN=PFDN1 PE=1 SV=2	2	2	2	2	2	2	2	2	1	2	2	2	2	2	2	2	2	1	2	2	2	2	2	2	2	2	1	2	2	2	2	17.9	17.9	17.9	13.466	117	117;122	0	18.955	By MS/MS	By MS/MS	By MS/MS
E5RGX5;Q93045	E5RGX5;Q93045	3;3	1;1	1;1	Stathmin;Stathmin-2	STMN2	tr|E5RGX5|E5RGX5_HUMAN Stathmin OS=Homo sapiens GN=STMN2 PE=1 SV=1;sp|Q93045|STMN2_HUMAN Stathmin-2 OS=Homo sapiens GN=STMN2 PE=1 SV=3	2	3	1	1	3	3	3	3	3	3	3	3	3	1	1	1	1	1	1	1	1	1	1	1	1	1	1	1	1	1	1	11.9	6	6	19.574	168	168;179	0	6.3983	By MS/MS	By MS/MS	By MS/MS
E5RHG8;Q15369;R4GMY8	E5RHG8;Q15369;R4GMY8	4;4;2	4;4;2	4;4;2	Transcription elongation factor B polypeptide 1	TCEB1	tr|E5RHG8|E5RHG8_HUMAN Transcription elongation factor B polypeptide 1 (Fragment) OS=Homo sapiens GN=TCEB1 PE=1 SV=1;sp|Q15369|ELOC_HUMAN Transcription elongation factor B polypeptide 1 OS=Homo sapiens GN=TCEB1 PE=1 SV=1;tr|R4GMY8|R4GMY8_HUMAN Transcriptio	3	4	4	4	4	4	4	4	4	4	4	4	4	4	4	4	4	4	4	4	4	4	4	4	4	4	4	4	4	4	4	61.8	61.8	61.8	9.9601	89	89;112;65	0	323.31	By MS/MS	By MS/MS	By MS/MS
E5RHW4;O94905;E5RJ09	E5RHW4;O94905	9;9;4	9;9;4	6;6;3	Erlin-2	ERLIN2	tr|E5RHW4|E5RHW4_HUMAN Erlin-2 (Fragment) OS=Homo sapiens GN=ERLIN2 PE=1 SV=1;sp|O94905|ERLN2_HUMAN Erlin-2 OS=Homo sapiens GN=ERLIN2 PE=1 SV=1	3	9	9	6	9	9	9	8	8	8	9	9	8	9	9	9	8	8	8	9	9	8	6	6	6	6	5	5	6	6	5	25.1	25.1	19.5	37.725	338	338;339;197	0	31.801	By MS/MS	By MS/MS	By MS/MS
E5RI98	E5RI98	3	2	2		NPM1	tr|E5RI98|E5RI98_HUMAN Nucleophosmin (Fragment) OS=Homo sapiens GN=NPM1 PE=1 SV=1	1	3	2	2	2	2	3	2	2	2	3	2	3	1	2	2	2	2	2	2	1	2	1	2	2	2	2	2	2	1	2	36	8.1	8.1	11.865	111	111	0.000501	3.294	By MS/MS	By MS/MS	By MS/MS
E5RI99;P62888;E5RJH3;A0A0B4J213;A0A0C4DH44	E5RI99;P62888	5;5;2;1;1	5;5;2;1;1	5;5;2;1;1	60S ribosomal protein L30	RPL30	tr|E5RI99|E5RI99_HUMAN 60S ribosomal protein L30 (Fragment) OS=Homo sapiens GN=RPL30 PE=1 SV=1;sp|P62888|RL30_HUMAN 60S ribosomal protein L30 OS=Homo sapiens GN=RPL30 PE=1 SV=2	5	5	5	5	5	5	5	5	5	4	5	5	5	5	5	5	5	5	4	5	5	5	5	5	5	5	5	4	5	5	5	44.7	44.7	44.7	12.656	114	114;115;56;51;96	0	162.17	By MS/MS	By MS/MS	By MS/MS
E5RIC7	E5RIC7	2	1	1		TOP1MT	tr|E5RIC7|E5RIC7_HUMAN DNA topoisomerase I, mitochondrial (Fragment) OS=Homo sapiens GN=TOP1MT PE=1 SV=2	1	2	1	1	1	0	0	0	2	1	0	2	0	0	0	0	0	1	1	0	1	0	0	0	0	0	1	1	0	1	0	5.6	3.2	3.2	44.029	376	376	0.0072793	2.3275	By matching
E5RIH5;Q6NXR4	E5RIH5;Q6NXR4	2;2	2;2	2;2	TELO2-interacting protein 2	TTI2	tr|E5RIH5|E5RIH5_HUMAN TELO2-interacting protein 2 OS=Homo sapiens GN=TTI2 PE=1 SV=1;sp|Q6NXR4|TTI2_HUMAN TELO2-interacting protein 2 OS=Homo sapiens GN=TTI2 PE=1 SV=1	2	2	2	2	2	2	2	2	2	2	2	2	2	2	2	2	2	2	2	2	2	2	2	2	2	2	2	2	2	2	2	7.5	7.5	7.5	53.305	477	477;508	0	6.7641	By matching	By MS/MS	By matching
J3QRI7;J3QQQ9;J3QQV1;E5RIT6;J3QRC4;Q9UNX3;P61254;J3KTJ8;E5RHH1;J3KSS0;J3KS10	J3QRI7;J3QQQ9;J3QQV1;E5RIT6;J3QRC4;Q9UNX3;P61254;J3KTJ8	5;5;5;5;5;5;5;4;2;2;2	5;5;5;5;5;5;5;4;2;2;2	5;5;5;5;5;5;5;4;2;2;2	60S ribosomal protein L26-like 1;60S ribosomal protein L26	RPL26;RPL26L1	tr|J3QRI7|J3QRI7_HUMAN 60S ribosomal protein L26 (Fragment) OS=Homo sapiens GN=RPL26 PE=4 SV=1;tr|J3QQQ9|J3QQQ9_HUMAN Uncharacterized protein OS=Homo sapiens PE=4 SV=1;tr|J3QQV1|J3QQV1_HUMAN 60S ribosomal protein L26 OS=Homo sapiens GN=RPL26 PE=4 SV=1;tr|E	11	5	5	5	5	5	4	5	4	5	5	5	4	5	5	4	5	4	5	5	5	4	5	5	4	5	4	5	5	5	4	43	43	43	12.63	107	107;107;110;128;135;145;145;97;39;63;63	0	11.524	By MS/MS	By MS/MS	By MS/MS
E5RIW3;E5RJD8;O75347;E5RHG6;E5RIX8	E5RIW3;E5RJD8;O75347;E5RHG6;E5RIX8	14;14;14;12;7	14;14;14;12;7	14;14;14;12;7	Tubulin-specific chaperone A	TBCA	tr|E5RIW3|E5RIW3_HUMAN Tubulin-specific chaperone A OS=Homo sapiens GN=TBCA PE=1 SV=1;tr|E5RJD8|E5RJD8_HUMAN Tubulin-specific chaperone A OS=Homo sapiens GN=TBCA PE=1 SV=1;sp|O75347|TBCA_HUMAN Tubulin-specific chaperone A OS=Homo sapiens GN=TBCA PE=1 SV=3;	5	14	14	14	13	13	13	13	13	13	13	12	13	13	13	13	13	13	13	13	12	13	13	13	13	13	13	13	13	12	13	78.6	78.6	78.6	10.08	84	84;119;108;131;79	0	219.67	By MS/MS	By MS/MS	By MS/MS
E5RJ52;P53677;H0YBA0;E7ER80	E5RJ52;P53677;H0YBA0;E7ER80	3;3;2;2	2;2;1;1	2;2;1;1	AP-3 complex subunit mu-2	AP3M2	tr|E5RJ52|E5RJ52_HUMAN AP-3 complex subunit mu-2 (Fragment) OS=Homo sapiens GN=AP3M2 PE=1 SV=1;sp|P53677|AP3M2_HUMAN AP-3 complex subunit mu-2 OS=Homo sapiens GN=AP3M2 PE=2 SV=1;tr|H0YBA0|H0YBA0_HUMAN AP-3 complex subunit mu-2 (Fragment) OS=Homo sapiens GN	4	3	2	2	2	2	2	2	2	2	2	2	1	1	2	2	1	2	2	1	1	1	1	2	2	1	2	2	1	1	1	12.2	8.7	8.7	31.771	287	287;418;131;268	0.00050038	3.2851	By MS/MS	By MS/MS	By MS/MS
E5RJI7;Q9BYD1;H0YAX3	E5RJI7;Q9BYD1;H0YAX3	3;3;2	3;3;2	3;3;2	39S ribosomal protein L13, mitochondrial	MRPL13	tr|E5RJI7|E5RJI7_HUMAN 39S ribosomal protein L13, mitochondrial (Fragment) OS=Homo sapiens GN=MRPL13 PE=1 SV=7;sp|Q9BYD1|RM13_HUMAN 39S ribosomal protein L13, mitochondrial OS=Homo sapiens GN=MRPL13 PE=1 SV=1;tr|H0YAX3|H0YAX3_HUMAN 39S ribosomal protein L1	3	3	3	3	2	1	2	1	1	1	2	1	3	2	1	2	1	1	1	2	1	3	2	1	2	1	1	1	2	1	3	25.7	25.7	25.7	17.076	148	148;178;47	0	6.5968	By MS/MS	By MS/MS	By MS/MS
E5RJR5;P63208;E7ERH2;F8W8N3;E5RGM3	E5RJR5;P63208;E7ERH2;F8W8N3	5;5;3;3;2	5;5;3;3;2	5;5;3;3;2	S-phase kinase-associated protein 1	SKP1	tr|E5RJR5|E5RJR5_HUMAN S-phase kinase-associated protein 1 OS=Homo sapiens GN=SKP1 PE=1 SV=1;sp|P63208|SKP1_HUMAN S-phase kinase-associated protein 1 OS=Homo sapiens GN=SKP1 PE=1 SV=2;tr|E7ERH2|E7ERH2_HUMAN S-phase kinase-associated protein 1 (Fragment) OS	5	5	5	5	4	4	4	5	5	5	5	5	5	4	4	4	5	5	5	5	5	5	4	4	4	5	5	5	5	5	5	31.3	31.3	31.3	18.72	163	163;163;142;158;102	0	76.648	By MS/MS	By MS/MS	By MS/MS
E5RJZ1;H0YBD2;O14548	E5RJZ1;H0YBD2;O14548	1;1;1	1;1;1	1;1;1	Cytochrome c oxidase subunit 7A-related protein, mitochondrial	COX7A2L	tr|E5RJZ1|E5RJZ1_HUMAN Cytochrome c oxidase subunit 7A-related protein, mitochondrial OS=Homo sapiens GN=COX7A2L PE=1 SV=1;tr|H0YBD2|H0YBD2_HUMAN Cytochrome c oxidase subunit 7A-related protein, mitochondrial (Fragment) OS=Homo sapiens GN=COX7A2L PE=1 SV=1	3	1	1	1	1	1	1	1	1	1	1	1	1	1	1	1	1	1	1	1	1	1	1	1	1	1	1	1	1	1	1	16.5	16.5	16.5	8.8399	79	79;95;114	0.00050176	3.3049	By MS/MS	By MS/MS	By MS/MS
E5RK00;O00399;E5RIK5;E5RGW9;E5RFU3	E5RK00;O00399;E5RIK5;E5RGW9;E5RFU3	2;2;1;1;1	2;2;1;1;1	2;2;1;1;1	Dynactin subunit 6	DCTN6	tr|E5RK00|E5RK00_HUMAN Dynactin subunit 6 OS=Homo sapiens GN=DCTN6 PE=1 SV=1;sp|O00399|DCTN6_HUMAN Dynactin subunit 6 OS=Homo sapiens GN=DCTN6 PE=1 SV=1;tr|E5RIK5|E5RIK5_HUMAN Dynactin subunit 6 OS=Homo sapiens GN=DCTN6 PE=1 SV=1;tr|E5RGW9|E5RGW9_HUMAN Dyn	5	2	2	2	2	1	1	1	2	1	1	1	2	2	1	1	1	2	1	1	1	2	2	1	1	1	2	1	1	1	2	14.1	14.1	14.1	18.401	170	170;190;37;46;73	0	5.006	By MS/MS	By matching	By matching
E5RK69;E7EMC6;H0YC77	E5RK69;E7EMC6	15;12;2	1;0;0	1;0;0	Annexin	ANXA6	tr|E5RK69|E5RK69_HUMAN Annexin OS=Homo sapiens GN=ANXA6 PE=1 SV=1;tr|E7EMC6|E7EMC6_HUMAN Annexin OS=Homo sapiens GN=ANXA6 PE=1 SV=1	3	15	1	1	14	13	13	15	11	12	15	14	15	1	0	0	1	0	0	1	1	1	1	0	0	1	0	0	1	1	1	32	3	3	51.776	460	460;330;91	0.00050684	3.4007	By MS/MS	By matching	By matching
E7EM64;Q7L5N1;H7C3T0	E7EM64;Q7L5N1	9;9;1	9;9;1	9;9;1	COP9 signalosome complex subunit 6	COPS6	tr|E7EM64|E7EM64_HUMAN COP9 signalosome complex subunit 6 OS=Homo sapiens GN=COPS6 PE=1 SV=1;sp|Q7L5N1|CSN6_HUMAN COP9 signalosome complex subunit 6 OS=Homo sapiens GN=COPS6 PE=1 SV=1	3	9	9	9	9	9	9	9	9	9	9	8	9	9	9	9	9	9	9	9	8	9	9	9	9	9	9	9	9	8	9	32.8	32.8	32.8	36.064	326	326;327;123	0	64.019	By MS/MS	By MS/MS	By MS/MS
E7EM93;Q9BQG2	E7EM93;Q9BQG2	1;1	1;1	1;1	Peroxisomal NADH pyrophosphatase NUDT12	NUDT12	tr|E7EM93|E7EM93_HUMAN Peroxisomal NADH pyrophosphatase NUDT12 OS=Homo sapiens GN=NUDT12 PE=1 SV=1;sp|Q9BQG2|NUD12_HUMAN Peroxisomal NADH pyrophosphatase NUDT12 OS=Homo sapiens GN=NUDT12 PE=1 SV=1	2	1	1	1	1	1	1	1	1	1	1	1	1	1	1	1	1	1	1	1	1	1	1	1	1	1	1	1	1	1	1	2.3	2.3	2.3	50.051	444	444;462	0.0092488	2.2428	By matching	By matching	By MS/MS
E7EMB1;Q9UH65;E9PJM7	E7EMB1;Q9UH65	8;8;3	8;8;3	7;7;3	Switch-associated protein 70	SWAP70	tr|E7EMB1|E7EMB1_HUMAN Switch-associated protein 70 OS=Homo sapiens GN=SWAP70 PE=1 SV=1;sp|Q9UH65|SWP70_HUMAN Switch-associated protein 70 OS=Homo sapiens GN=SWAP70 PE=1 SV=1	3	8	8	7	6	6	4	6	5	6	6	5	7	6	6	4	6	5	6	6	5	7	5	5	4	5	4	6	6	4	6	20.3	20.3	14.4	62.032	527	527;585;227	0	35.048	By MS/MS	By MS/MS	By matching
E7ETZ0;H0Y7A7;E7EMB3;P62158;G3V361;Q96HY3;F8WBR5;G3V226;M0QZ52;G3V479;P27482;C9J7T9;P02585	E7ETZ0;H0Y7A7;E7EMB3;P62158;G3V361;Q96HY3	8;8;8;8;5;5;3;3;3;3;2;1;1	8;8;8;8;5;5;3;3;3;3;2;1;1	8;8;8;8;5;5;3;3;3;3;2;1;1	Calmodulin	CALM1;CALM2	tr|E7ETZ0|E7ETZ0_HUMAN Calmodulin OS=Homo sapiens GN=CALM1 PE=1 SV=1;tr|H0Y7A7|H0Y7A7_HUMAN Calmodulin (Fragment) OS=Homo sapiens GN=CALM2 PE=1 SV=1;tr|E7EMB3|E7EMB3_HUMAN Calmodulin OS=Homo sapiens GN=CALM2 PE=1 SV=1;sp|P62158|CALM_HUMAN Calmodulin OS=Hom	13	8	8	8	8	8	8	8	8	8	8	8	8	8	8	8	8	8	8	8	8	8	8	8	8	8	8	8	8	8	8	36.7	36.7	36.7	16.966	150	150;187;196;149;98;113;65;76;83;83;149;145;160	0	269	By MS/MS	By MS/MS	By MS/MS
J3QLD9;E7EMK3;Q14254;K7EKW9	J3QLD9;E7EMK3;Q14254;K7EKW9	7;7;7;4	7;7;7;4	7;7;7;4	Flotillin-2	FLOT2	tr|J3QLD9|J3QLD9_HUMAN Flotillin-2 OS=Homo sapiens GN=FLOT2 PE=1 SV=1;tr|E7EMK3|E7EMK3_HUMAN Flotillin-2 OS=Homo sapiens GN=FLOT2 PE=1 SV=1;sp|Q14254|FLOT2_HUMAN Flotillin-2 OS=Homo sapiens GN=FLOT2 PE=1 SV=2;tr|K7EKW9|K7EKW9_HUMAN Flotillin-2 (Fragment) O	4	7	7	7	6	5	6	5	6	3	4	6	6	6	5	6	5	6	3	4	6	6	6	5	6	5	6	3	4	6	6	18.5	18.5	18.5	47.142	428	428;483;428;249	0	18.221	By MS/MS	By MS/MS	By MS/MS
G3V2V8;J3KMY5;G3V3E8;E7EMS2;G3V3D1;P61916;H0YIZ1	G3V2V8;J3KMY5;G3V3E8;E7EMS2;G3V3D1;P61916;H0YIZ1	3;3;3;3;3;3;2	3;3;3;3;3;3;2	3;3;3;3;3;3;2	Epididymal secretory protein E1	NPC2	tr|G3V2V8|G3V2V8_HUMAN Epididymal secretory protein E1 (Fragment) OS=Homo sapiens GN=NPC2 PE=1 SV=1;tr|J3KMY5|J3KMY5_HUMAN Epididymal secretory protein E1 OS=Homo sapiens GN=NPC2 PE=1 SV=1;tr|G3V3E8|G3V3E8_HUMAN Epididymal secretory protein E1 OS=Homo sapi	7	3	3	3	3	3	3	3	3	3	3	3	3	3	3	3	3	3	3	3	3	3	3	3	3	3	3	3	3	3	3	28.7	28.7	28.7	13.078	122	122;148;174;201;221;151;173	0	10.049	By MS/MS	By MS/MS	By MS/MS
E7EMV2;E7ESP9;P07197	E7EMV2;E7ESP9;P07197	8;8;8	7;7;7	6;6;6	Neurofilament medium polypeptide	NEFM	tr|E7EMV2|E7EMV2_HUMAN Neurofilament medium polypeptide OS=Homo sapiens GN=NEFM PE=1 SV=1;tr|E7ESP9|E7ESP9_HUMAN Neurofilament medium polypeptide OS=Homo sapiens GN=NEFM PE=1 SV=1;sp|P07197|NFM_HUMAN Neurofilament medium polypeptide OS=Homo sapiens GN=NEFM	3	8	7	6	4	7	6	6	7	6	5	6	7	4	6	5	5	6	5	4	5	6	3	6	4	4	5	5	4	4	5	12.9	11.6	10.5	78.881	698	698;877;916	0	13.63	By MS/MS	By MS/MS	By MS/MS
E7EMW7;O95071;E7ET84;E5RFK7	E7EMW7;O95071	15;15;5;2	15;15;5;2	15;15;5;2	E3 ubiquitin-protein ligase UBR5	UBR5	tr|E7EMW7|E7EMW7_HUMAN E3 ubiquitin-protein ligase UBR5 OS=Homo sapiens GN=UBR5 PE=1 SV=1;sp|O95071|UBR5_HUMAN E3 ubiquitin-protein ligase UBR5 OS=Homo sapiens GN=UBR5 PE=1 SV=2	4	15	15	15	12	11	12	12	13	13	13	13	13	12	11	12	12	13	13	13	13	13	12	11	12	12	13	13	13	13	13	8.8	8.8	8.8	308.57	2792	2792;2799;527;166	0	36.529	By MS/MS	By MS/MS	By MS/MS
E7EMZ9;E9PBC6;O95359	E7EMZ9;E9PBC6;O95359	2;2;2	1;1;1	1;1;1	Transforming acidic coiled-coil-containing protein 2	TACC2	tr|E7EMZ9|E7EMZ9_HUMAN Transforming acidic coiled-coil-containing protein 2 OS=Homo sapiens GN=TACC2 PE=1 SV=1;tr|E9PBC6|E9PBC6_HUMAN Transforming acidic coiled-coil-containing protein 2 OS=Homo sapiens GN=TACC2 PE=1 SV=1;sp|O95359|TACC2_HUMAN Transforming	3	2	1	1	1	1	1	2	1	2	2	2	1	1	1	1	1	0	1	1	1	1	1	1	1	1	0	1	1	1	1	0.8	0.4	0.4	296.74	2826	2826;2875;2948	0.002877	2.7741	By matching	By matching	By matching
E7EN19;E7ESS2;C9J840;E7EX83;A0A0D9SG62;E7ENQ1;G3XAA2;H7C360;G5E948;A0A0D9SEY1;O95819;H7C0P6;H7C3Z6;C9J338;I3L2I2	E7EN19;E7ESS2;C9J840;E7EX83;A0A0D9SG62;E7ENQ1;G3XAA2;H7C360;G5E948;A0A0D9SEY1;O95819;H7C0P6	10;10;8;8;8;8;8;8;8;8;8;7;1;1;1	10;10;8;8;8;8;8;8;8;8;8;7;1;1;1	8;8;6;6;6;6;6;6;6;6;6;6;1;0;0	Mitogen-activated protein kinase kinase kinase kinase 4	MAP4K4	tr|E7EN19|E7EN19_HUMAN Mitogen-activated protein kinase kinase kinase kinase 4 OS=Homo sapiens GN=MAP4K4 PE=1 SV=1;tr|E7ESS2|E7ESS2_HUMAN Mitogen-activated protein kinase kinase kinase kinase 4 OS=Homo sapiens GN=MAP4K4 PE=1 SV=3;tr|C9J840|C9J840_HUMAN Mit	15	10	10	8	8	9	6	7	9	6	8	8	8	8	9	6	7	9	6	8	8	8	6	7	4	6	7	4	6	6	6	13.1	13.1	11.3	144.92	1272	1272;1273;987;1038;1044;1154;1165;1170;1235;1320;1239;1056;258;350;381	0	323.31	By MS/MS	By MS/MS	By MS/MS
H0Y612;E7EN20;Q9UPN9	H0Y612;E7EN20;Q9UPN9	12;12;12	12;12;12	11;11;11	E3 ubiquitin-protein ligase TRIM33	TRIM33	tr|H0Y612|H0Y612_HUMAN E3 ubiquitin-protein ligase TRIM33 (Fragment) OS=Homo sapiens GN=TRIM33 PE=1 SV=1;tr|E7EN20|E7EN20_HUMAN E3 ubiquitin-protein ligase TRIM33 OS=Homo sapiens GN=TRIM33 PE=1 SV=2;sp|Q9UPN9|TRI33_HUMAN E3 ubiquitin-protein ligase TRIM33	3	12	12	11	11	11	11	11	10	11	10	11	11	11	11	11	11	10	11	10	11	11	11	11	11	11	10	11	10	11	10	16.2	16.2	15.3	98.891	888	888;1119;1127	0	35.946	By MS/MS	By MS/MS	By MS/MS
E7EN32;O00255;E7ENS2;E7EPR4;E7ET29	E7EN32;O00255	3;3;1;1;1	3;3;1;1;1	3;3;1;1;1	Menin	MEN1	tr|E7EN32|E7EN32_HUMAN Menin OS=Homo sapiens GN=MEN1 PE=1 SV=1;sp|O00255|MEN1_HUMAN Menin OS=Homo sapiens GN=MEN1 PE=1 SV=4	5	3	3	3	3	2	2	2	2	2	2	2	2	3	2	2	2	2	2	2	2	2	3	2	2	2	2	2	2	2	2	7.4	7.4	7.4	61.418	555	555;615;261;281;346	0	20.479	By MS/MS	By MS/MS	By MS/MS
E9PGW7;Q5T8T7;E7EN96;Q5T8T8;Q15528	E9PGW7;Q5T8T7;E7EN96;Q5T8T8;Q15528	2;2;2;2;2	2;2;2;2;2	2;2;2;2;2	Mediator of RNA polymerase II transcription subunit 22	MED22	tr|E9PGW7|E9PGW7_HUMAN Mediator of RNA polymerase II transcription subunit 22 (Fragment) OS=Homo sapiens GN=MED22 PE=1 SV=1;tr|Q5T8T7|Q5T8T7_HUMAN Mediator complex subunit 22 OS=Homo sapiens GN=MED22 PE=1 SV=1;tr|E7EN96|E7EN96_HUMAN Mediator of RNA polymer	5	2	2	2	2	2	2	2	2	2	2	2	1	2	2	2	2	2	2	2	2	1	2	2	2	2	2	2	2	2	1	20.7	20.7	20.7	12.853	111	111;134;135;137;200	0	11.422	By MS/MS	By matching	By matching
E7EV99;E7ENY0;P35611;H0Y9H2;A0A0A0MSR2;D6RF25;D6RJE2;H0YFD8;H0YG19;D6RAH3	E7EV99;E7ENY0;P35611;H0Y9H2;A0A0A0MSR2	12;12;12;8;7;3;2;2;2;2	12;12;12;8;7;3;2;2;2;2	11;11;11;7;6;3;2;2;2;2	Alpha-adducin	ADD1	tr|E7EV99|E7EV99_HUMAN Alpha-adducin OS=Homo sapiens GN=ADD1 PE=1 SV=1;tr|E7ENY0|E7ENY0_HUMAN Alpha-adducin OS=Homo sapiens GN=ADD1 PE=1 SV=1;sp|P35611|ADDA_HUMAN Alpha-adducin OS=Homo sapiens GN=ADD1 PE=1 SV=2;tr|H0Y9H2|H0Y9H2_HUMAN Alpha-adducin (Fragmen	10	12	12	11	11	11	10	11	11	11	11	11	12	11	11	10	11	11	11	11	11	12	10	10	9	10	10	10	10	10	11	24.8	24.8	23.6	70.055	632	632;663;737;444;400;143;69;105;114;137	0	60.53	By MS/MS	By MS/MS	By MS/MS
E7EP17;Q9NYC9	E7EP17;Q9NYC9	2;2	2;2	2;2	Dynein heavy chain 9, axonemal	DNAH9	tr|E7EP17|E7EP17_HUMAN Dynein heavy chain 9, axonemal OS=Homo sapiens GN=DNAH9 PE=1 SV=1;sp|Q9NYC9|DYH9_HUMAN Dynein heavy chain 9, axonemal OS=Homo sapiens GN=DNAH9 PE=1 SV=3	2	2	2	2	1	1	2	1	0	1	1	1	0	1	1	2	1	0	1	1	1	0	1	1	2	1	0	1	1	1	0	0.5	0.5	0.5	503.34	4410	4410;4486	0.0098921	2.2085	By matching	By matching	By MS/MS
E7EPM6;P33121;B7Z3Z9;D6RER0;H0Y9U7;H0Y9Z9;Q9ULC5	E7EPM6;P33121;B7Z3Z9;D6RER0	5;5;4;3;2;1;1	5;5;4;3;2;1;1	5;5;4;3;2;1;1	Long-chain-fatty-acid--CoA ligase 1	ACSL1	tr|E7EPM6|E7EPM6_HUMAN Long-chain-fatty-acid--CoA ligase 1 OS=Homo sapiens GN=ACSL1 PE=1 SV=1;sp|P33121|ACSL1_HUMAN Long-chain-fatty-acid--CoA ligase 1 OS=Homo sapiens GN=ACSL1 PE=1 SV=1;tr|B7Z3Z9|B7Z3Z9_HUMAN Long-chain-fatty-acid--CoA ligase 1 OS=Homo sa	7	5	5	5	5	5	4	5	4	5	5	5	5	5	5	4	5	4	5	5	5	5	5	5	4	5	4	5	5	5	5	8.4	8.4	8.4	74.281	664	664;698;527;388;294;94;683	0	8.3088	By MS/MS	By MS/MS	By MS/MS
E7EPN9;Q9Y520;H7C5N8;A0A0A0MS30	E7EPN9;Q9Y520	45;45;14;5	45;45;14;5	43;43;14;5	Protein PRRC2C	PRRC2C	tr|E7EPN9|E7EPN9_HUMAN Protein PRRC2C OS=Homo sapiens GN=PRRC2C PE=1 SV=1;sp|Q9Y520|PRC2C_HUMAN Protein PRRC2C OS=Homo sapiens GN=PRRC2C PE=1 SV=4	4	45	45	43	38	39	35	41	35	37	38	37	35	38	39	35	41	35	37	38	37	35	37	38	33	39	34	36	36	35	34	20.5	20.5	20.1	308.77	2819	2819;2896;1300;299	0	214.18	By MS/MS	By MS/MS	By MS/MS
E7EPT4;P19404	E7EPT4;P19404	6;6	6;6	6;6	NADH dehydrogenase [ubiquinone] flavoprotein 2, mitochondrial	NDUFV2	tr|E7EPT4|E7EPT4_HUMAN NADH dehydrogenase [ubiquinone] flavoprotein 2, mitochondrial OS=Homo sapiens GN=NDUFV2 PE=1 SV=1;sp|P19404|NDUV2_HUMAN NADH dehydrogenase [ubiquinone] flavoprotein 2, mitochondrial OS=Homo sapiens GN=NDUFV2 PE=1 SV=2	2	6	6	6	5	3	3	3	4	3	6	4	4	5	3	3	3	4	3	6	4	4	5	3	3	3	4	3	6	4	4	32.9	32.9	32.9	27.907	252	252;249	0	18.636	By MS/MS	By MS/MS	By MS/MS
E7EPV7;P37840;H6UYS7;D6RA31	E7EPV7;P37840;H6UYS7	4;4;3;1	4;4;3;1	4;4;3;1	Alpha-synuclein	SNCA	tr|E7EPV7|E7EPV7_HUMAN Alpha-synuclein OS=Homo sapiens GN=SNCA PE=1 SV=1;sp|P37840|SYUA_HUMAN Alpha-synuclein OS=Homo sapiens GN=SNCA PE=1 SV=1;tr|H6UYS7|H6UYS7_HUMAN Alpha-synuclein OS=Homo sapiens GN=SNCA PE=1 SV=1	4	4	4	4	4	4	4	4	4	4	3	4	4	4	4	4	4	4	4	3	4	4	4	4	4	4	4	4	3	4	4	44.3	44.3	44.3	11.777	115	115;140;98;67	0	64.934	By MS/MS	By MS/MS	By MS/MS
E7EWE1;E7EQ61;Q9GZZ9;C9J0F6;C9J5W5	E7EWE1;E7EQ61;Q9GZZ9;C9J0F6;C9J5W5	2;2;2;1;1	2;2;2;1;1	2;2;2;1;1	Ubiquitin-like modifier-activating enzyme 5	UBA5	tr|E7EWE1|E7EWE1_HUMAN Ubiquitin-like modifier-activating enzyme 5 OS=Homo sapiens GN=UBA5 PE=1 SV=1;tr|E7EQ61|E7EQ61_HUMAN Ubiquitin-like modifier-activating enzyme 5 OS=Homo sapiens GN=UBA5 PE=1 SV=1;sp|Q9GZZ9|UBA5_HUMAN Ubiquitin-like modifier-activatin	5	2	2	2	2	2	2	2	2	2	2	2	2	2	2	2	2	2	2	2	2	2	2	2	2	2	2	2	2	2	2	6.3	6.3	6.3	38.753	347	347;377;404;79;108	0	5.4226	By MS/MS	By MS/MS	By MS/MS
E7EQ72;Q15363;F5GX39	E7EQ72;Q15363;F5GX39	2;2;1	2;2;1	2;2;1	Transmembrane emp24 domain-containing protein 2	TMED2	tr|E7EQ72|E7EQ72_HUMAN Transmembrane emp24 domain-containing protein 2 (Fragment) OS=Homo sapiens GN=TMED2 PE=1 SV=2;sp|Q15363|TMED2_HUMAN Transmembrane emp24 domain-containing protein 2 OS=Homo sapiens GN=TMED2 PE=1 SV=1;tr|F5GX39|F5GX39_HUMAN Transmembra	3	2	2	2	2	2	2	2	1	1	2	2	2	2	2	2	2	1	1	2	2	2	2	2	2	2	1	1	2	2	2	12.7	12.7	12.7	18.488	166	166;201;116	0	6.6071	By MS/MS	By MS/MS	By MS/MS
E9PF84;G5E9Q7;E7EQB8;P51553	E9PF84;G5E9Q7;E7EQB8;P51553	4;4;4;4	4;4;4;4	2;2;2;2	Isocitrate dehydrogenase [NAD] subunit, mitochondrial;Isocitrate dehydrogenase [NAD] subunit gamma, mitochondrial	IDH3G	tr|E9PF84|E9PF84_HUMAN Isocitrate dehydrogenase [NAD] subunit, mitochondrial (Fragment) OS=Homo sapiens GN=IDH3G PE=1 SV=1;tr|G5E9Q7|G5E9Q7_HUMAN Isocitrate dehydrogenase [NAD] subunit, mitochondrial OS=Homo sapiens GN=IDH3G PE=1 SV=1;tr|E7EQB8|E7EQB8_HUMA	4	4	4	2	4	3	2	3	3	2	3	4	2	4	3	2	3	3	2	3	4	2	2	2	2	2	1	2	2	2	1	25.6	25.6	13	31.422	285	285;322;340;393	0	74.408	By MS/MS	By matching	By MS/MS
E7EQB9;O15160;D6RDJ3;H0Y723	E7EQB9;O15160;D6RDJ3	5;5;3;2	5;5;3;2	5;5;3;2	DNA-directed RNA polymerases I and III subunit RPAC1	POLR1C	tr|E7EQB9|E7EQB9_HUMAN DNA-directed RNA polymerases I and III subunit RPAC1 OS=Homo sapiens GN=POLR1C PE=1 SV=1;sp|O15160|RPAC1_HUMAN DNA-directed RNA polymerases I and III subunit RPAC1 OS=Homo sapiens GN=POLR1C PE=1 SV=1;tr|D6RDJ3|D6RDJ3_HUMAN DNA-direct	4	5	5	5	4	4	4	4	4	4	4	5	4	4	4	4	4	4	4	4	5	4	4	4	4	4	4	4	4	5	4	22.3	22.3	22.3	33.839	296	296;346;124;140	0	16.053	By MS/MS	By MS/MS	By MS/MS
E7EQI7;Q12768;E5RFU6	E7EQI7;Q12768	9;9;2	9;9;2	9;9;2	WASH complex subunit strumpellin	KIAA0196	tr|E7EQI7|E7EQI7_HUMAN WASH complex subunit strumpellin OS=Homo sapiens GN=KIAA0196 PE=1 SV=1;sp|Q12768|STRUM_HUMAN WASH complex subunit strumpellin OS=Homo sapiens GN=KIAA0196 PE=1 SV=1	3	9	9	9	7	5	5	5	8	5	7	7	7	7	5	5	5	8	5	7	7	7	7	5	5	5	8	5	7	7	7	11.6	11.6	11.6	117.06	1011	1011;1159;164	0	17.705	By MS/MS	By MS/MS	By MS/MS
E7EQJ0;D6RDL0;E7EN40;D6R9D3;D6RF17;E5RJ94	E7EQJ0;D6RDL0;E7EN40	7;4;4;2;2;1	1;0;0;0;0;0	1;0;0;0;0;0		HNRNPH1	tr|E7EQJ0|E7EQJ0_HUMAN Heterogeneous nuclear ribonucleoprotein H (Fragment) OS=Homo sapiens GN=HNRNPH1 PE=1 SV=1;tr|D6RDL0|D6RDL0_HUMAN Heterogeneous nuclear ribonucleoprotein H (Fragment) OS=Homo sapiens GN=HNRNPH1 PE=1 SV=1;tr|E7EN40|E7EN40_HUMAN Heterog	6	7	1	1	7	6	6	6	6	7	5	6	4	1	1	1	1	1	1	1	1	1	1	1	1	1	1	1	1	1	1	63.5	14.8	14.8	12.974	115	115;84;166;40;49;28	0.00053447	4.1337	By matching	By MS/MS	By matching
E7EQR4;P15311;E9PQ82;V9GZ54	E7EQR4;P15311	19;19;2;1	12;12;1;0	11;11;0;0	Ezrin	EZR	tr|E7EQR4|E7EQR4_HUMAN Ezrin OS=Homo sapiens GN=EZR PE=1 SV=3;sp|P15311|EZRI_HUMAN Ezrin OS=Homo sapiens GN=EZR PE=1 SV=4	4	19	12	11	17	17	19	19	18	16	18	18	18	11	10	12	12	12	10	12	12	12	10	9	11	11	11	9	11	11	11	24.1	17.4	16	69.371	586	586;586;116;103	0	90.556	By MS/MS	By MS/MS	By MS/MS
S4R3H4;E7EQT4;Q9UKV3;G3V3B0;G3V3T3;A0A087WYN3	S4R3H4;E7EQT4;Q9UKV3;G3V3B0	26;26;26;13;5;1	26;26;26;13;5;1	26;26;26;13;5;1	Apoptotic chromatin condensation inducer in the nucleus	ACIN1	tr|S4R3H4|S4R3H4_HUMAN Apoptotic chromatin condensation inducer in the nucleus OS=Homo sapiens GN=ACIN1 PE=1 SV=1;tr|E7EQT4|E7EQT4_HUMAN Apoptotic chromatin condensation inducer in the nucleus OS=Homo sapiens GN=ACIN1 PE=1 SV=2;sp|Q9UKV3|ACINU_HUMAN Apopto	6	26	26	26	26	23	24	23	22	24	23	24	21	26	23	24	23	22	24	23	24	21	26	23	24	23	22	24	23	24	21	26.7	26.7	26.7	145.44	1283	1283;1301;1341;582;194;82	0	308.45	By MS/MS	By MS/MS	By MS/MS
E7ES08;E7EQU1;O15347;E9PES6	E7ES08;E7EQU1;O15347;E9PES6	5;5;5;4	5;5;5;4	5;5;5;4	High mobility group protein B3	HMGB3	tr|E7ES08|E7ES08_HUMAN High mobility group protein B3 (Fragment) OS=Homo sapiens GN=HMGB3 PE=1 SV=1;tr|E7EQU1|E7EQU1_HUMAN High mobility group protein B3 (Fragment) OS=Homo sapiens GN=HMGB3 PE=1 SV=1;sp|O15347|HMGB3_HUMAN High mobility group protein B3 OS=	4	5	5	5	3	4	4	4	4	5	5	3	4	3	4	4	4	4	5	5	3	4	3	4	4	4	4	5	5	3	4	26.6	26.6	26.6	21.444	188	188;193;200;153	0	23.742	By MS/MS	By MS/MS	By MS/MS
E7EQV3;P11940;E7ERJ7;A0A087WTT1;H0YAR2;Q9H361;H0YAP2;H0YAS6;H0YBN4;H0YB75;H0YAS7;H0YB86;H0YC10;E5RGH3;H0YAW6;Q4VXU2;E5RH24;E5RJB9;Q96DU9	E7EQV3;P11940;E7ERJ7;A0A087WTT1;H0YAR2	17;17;16;14;11;6;5;5;5;5;4;3;2;2;2;2;1;1;1	17;17;16;14;11;6;5;5;5;5;4;3;2;2;2;2;1;1;1	15;15;14;12;9;6;5;5;3;5;4;3;2;2;2;2;1;1;1	Polyadenylate-binding protein;Polyadenylate-binding protein 1	PABPC1	tr|E7EQV3|E7EQV3_HUMAN Polyadenylate-binding protein OS=Homo sapiens GN=PABPC1 PE=1 SV=1;sp|P11940|PABP1_HUMAN Polyadenylate-binding protein 1 OS=Homo sapiens GN=PABPC1 PE=1 SV=2;tr|E7ERJ7|E7ERJ7_HUMAN Polyadenylate-binding protein OS=Homo sapiens GN=PABPC	19	17	17	15	17	13	14	14	15	14	14	16	14	17	13	14	14	15	14	14	16	14	15	12	12	12	13	12	12	14	13	31.6	31.6	28.8	65.747	591	591;636;604;522;284;631;131;169;175;183;136;165;42;108;187;614;118;129;382	0	323.31	By MS/MS	By MS/MS	By MS/MS
E7EQV9;P61313;E7ENU7;E7EX53;E7ERA2	E7EQV9;P61313;E7ENU7;E7EX53	10;10;9;6;1	10;10;9;6;1	10;10;9;6;1	Ribosomal protein L15;60S ribosomal protein L15	RPL15	tr|E7EQV9|E7EQV9_HUMAN Ribosomal protein L15 (Fragment) OS=Homo sapiens GN=RPL15 PE=1 SV=1;sp|P61313|RL15_HUMAN 60S ribosomal protein L15 OS=Homo sapiens GN=RPL15 PE=1 SV=2;tr|E7ENU7|E7ENU7_HUMAN Ribosomal protein L15 (Fragment) OS=Homo sapiens GN=RPL15 PE	5	10	10	10	9	9	10	9	10	10	10	10	10	9	9	10	9	10	10	10	10	10	9	9	10	9	10	10	10	10	10	38.5	38.5	38.5	20.51	174	174;204;175;133;59	0	106.98	By MS/MS	By MS/MS	By MS/MS
E7EQY1;Q96C01;C9J2Y4;C9JF51	E7EQY1;Q96C01	6;6;2;2	6;6;2;2	6;6;2;2	Protein FAM136A	FAM136A	tr|E7EQY1|E7EQY1_HUMAN Protein FAM136A OS=Homo sapiens GN=FAM136A PE=1 SV=1;sp|Q96C01|F136A_HUMAN Protein FAM136A OS=Homo sapiens GN=FAM136A PE=1 SV=1	4	6	6	6	5	5	4	5	5	5	5	6	5	5	5	4	5	5	5	5	6	5	5	5	4	5	5	5	5	6	5	29.4	29.4	29.4	26.776	245	245;138;105;163	0	29.358	By MS/MS	By MS/MS	By MS/MS
E7EQZ4;Q16637;A0A0G2JRX5;A0A0G2JQN8;A0A0G2JRY6;B4DP61	E7EQZ4;Q16637;A0A0G2JRX5;A0A0G2JQN8;A0A0G2JRY6;B4DP61	2;2;1;1;1;1	2;2;1;1;1;1	2;2;1;1;1;1	Survival motor neuron protein	SMN1;SMN2	tr|E7EQZ4|E7EQZ4_HUMAN Survival motor neuron protein OS=Homo sapiens GN=SMN1 PE=1 SV=1;sp|Q16637|SMN_HUMAN Survival motor neuron protein OS=Homo sapiens GN=SMN1 PE=1 SV=1;tr|A0A0G2JRX5|A0A0G2JRX5_HUMAN Survival motor neuron protein (Fragment) OS=Homo sapie	6	2	2	2	2	2	2	2	2	1	1	2	2	2	2	2	2	2	1	1	2	2	2	2	2	2	2	1	1	2	2	10.9	10.9	10.9	31.689	294	294;294;143;149;180;227	0	4.3074	By MS/MS	By MS/MS	By MS/MS
E7ER68;Q658Y4;G3V120	E7ER68;Q658Y4	3;3;1	3;3;1	3;3;1	Protein FAM91A1	FAM91A1	tr|E7ER68|E7ER68_HUMAN Protein FAM91A1 OS=Homo sapiens GN=FAM91A1 PE=1 SV=1;sp|Q658Y4|F91A1_HUMAN Protein FAM91A1 OS=Homo sapiens GN=FAM91A1 PE=1 SV=3	3	3	3	3	2	2	2	1	1	1	2	1	2	2	2	2	1	1	1	2	1	2	2	2	2	1	1	1	2	1	2	4.6	4.6	4.6	88.986	789	789;838;218	0	6.2783	By MS/MS	By MS/MS	By matching
E7ER77;Q7Z2K6	E7ER77;Q7Z2K6	3;3	3;3	3;3	Endoplasmic reticulum metallopeptidase 1	ERMP1	tr|E7ER77|E7ER77_HUMAN Endoplasmic reticulum metallopeptidase 1 OS=Homo sapiens GN=ERMP1 PE=1 SV=1;sp|Q7Z2K6|ERMP1_HUMAN Endoplasmic reticulum metallopeptidase 1 OS=Homo sapiens GN=ERMP1 PE=1 SV=2	2	3	3	3	3	3	3	2	3	3	3	3	3	3	3	3	2	3	3	3	3	3	3	3	3	2	3	3	3	3	3	4.4	4.4	4.4	93.159	841	841;904	0	6.8818	By MS/MS	By MS/MS	By MS/MS
E7ERS3;Q86VM9;H3BP01;H3BRN6;H3BRH3;H3BPD0	E7ERS3;Q86VM9	12;12;3;1;1;1	12;12;3;1;1;1	12;12;3;1;1;1	Zinc finger CCCH domain-containing protein 18	ZC3H18	tr|E7ERS3|E7ERS3_HUMAN Zinc finger CCCH domain-containing protein 18 OS=Homo sapiens GN=ZC3H18 PE=1 SV=1;sp|Q86VM9|ZCH18_HUMAN Zinc finger CCCH domain-containing protein 18 OS=Homo sapiens GN=ZC3H18 PE=1 SV=2	6	12	12	12	10	11	12	10	9	10	11	9	11	10	11	12	10	9	10	11	9	11	10	11	12	10	9	10	11	9	11	16.1	16.1	16.1	108.94	977	977;953;238;75;196;197	0	60.638	By MS/MS	By MS/MS	By MS/MS
E7ERU0;E9PHM6;F6QMI7;E9PEB9;F8W9J4;Q03001;Q5T0V7;E7ETB9	E7ERU0;E9PHM6;F6QMI7;E9PEB9;F8W9J4;Q03001;Q5T0V7;E7ETB9	2;2;2;2;2;2;1;1	2;2;2;2;2;2;1;1	2;2;2;2;2;2;1;1	Dystonin	DST	tr|E7ERU0|E7ERU0_HUMAN Dystonin OS=Homo sapiens GN=DST PE=1 SV=1;tr|E9PHM6|E9PHM6_HUMAN Dystonin OS=Homo sapiens GN=DST PE=1 SV=3;tr|F6QMI7|F6QMI7_HUMAN Dystonin OS=Homo sapiens GN=DST PE=1 SV=2;tr|E9PEB9|E9PEB9_HUMAN Dystonin OS=Homo sapiens GN=DST PE=1 S	8	2	2	2	1	2	2	2	1	1	2	1	2	1	2	2	2	1	1	2	1	2	1	2	2	2	1	1	2	1	2	0.5	0.5	0.5	615.65	5375	5375;5497;5537;5675;7461;7570;689;1479	0	4.7509	By matching	By MS/MS	By MS/MS
E7ERX9;Q9NQT8;Q9H1H9	E7ERX9;Q9NQT8;Q9H1H9	2;2;1	2;2;1	2;2;1	Kinesin-like protein;Kinesin-like protein KIF13B;Kinesin-like protein KIF13A	KIF13B;KIF13A	tr|E7ERX9|E7ERX9_HUMAN Kinesin-like protein OS=Homo sapiens GN=KIF13B PE=1 SV=1;sp|Q9NQT8|KI13B_HUMAN Kinesin-like protein KIF13B OS=Homo sapiens GN=KIF13B PE=1 SV=2;sp|Q9H1H9|KI13A_HUMAN Kinesin-like protein KIF13A OS=Homo sapiens GN=KIF13A PE=1 SV=2	3	2	2	2	2	2	1	2	2	1	2	1	1	2	2	1	2	2	1	2	1	1	2	2	1	2	2	1	2	1	1	3.2	3.2	3.2	83.877	743	743;1826;1805	0.00026991	4.2697	By MS/MS	By MS/MS	By MS/MS
H0YBP1;E7ESA6;Q05397;E9PEI4;H0YB16;H0YBZ1;E5RJQ2;E5RG80;H0YB99;B4DWJ1	H0YBP1;E7ESA6;Q05397;E9PEI4;H0YB16;H0YBZ1	4;4;4;3;3;3;1;1;1;1	4;4;4;3;3;3;1;1;1;1	4;4;4;3;3;3;1;1;1;1	Focal adhesion kinase 1	PTK2	tr|H0YBP1|H0YBP1_HUMAN Focal adhesion kinase 1 (Fragment) OS=Homo sapiens GN=PTK2 PE=1 SV=1;tr|E7ESA6|E7ESA6_HUMAN Focal adhesion kinase 1 OS=Homo sapiens GN=PTK2 PE=1 SV=1;sp|Q05397|FAK1_HUMAN Focal adhesion kinase 1 OS=Homo sapiens GN=PTK2 PE=1 SV=2;tr|E	10	4	4	4	0	1	0	0	0	0	4	3	4	0	1	0	0	0	0	4	3	4	0	1	0	0	0	0	4	3	4	6.1	6.1	6.1	115.45	1017	1017;1096;1052;680;724;753;132;133;319;362	0	5.7486		By matching
E7ESD5;E9PLN6;F2Z2Y1;O95677	E7ESD5;E9PLN6;F2Z2Y1;O95677	2;2;2;2	2;2;2;2	2;2;2;2	Eyes absent homolog;Eyes absent homolog 4	EYA4	tr|E7ESD5|E7ESD5_HUMAN Eyes absent homolog OS=Homo sapiens GN=EYA4 PE=1 SV=1;tr|E9PLN6|E9PLN6_HUMAN Eyes absent homolog OS=Homo sapiens GN=EYA4 PE=1 SV=1;tr|F2Z2Y1|F2Z2Y1_HUMAN Eyes absent homolog OS=Homo sapiens GN=EYA4 PE=1 SV=1;sp|O95677|EYA4_HUMAN Eyes	4	2	2	2	2	2	2	2	2	2	2	2	2	2	2	2	2	2	2	2	2	2	2	2	2	2	2	2	2	2	2	6.7	6.7	6.7	61.993	570	570;616;645;639	0	5.1273	By MS/MS	By MS/MS	By MS/MS
E7EST9;B5MEG5;E7ESU0	E7EST9;B5MEG5;E7ESU0	9;8;7	9;8;7	1;0;1	Ubiquitin carboxyl-terminal hydrolase	USP19	tr|E7EST9|E7EST9_HUMAN Ubiquitin carboxyl-terminal hydrolase 19 OS=Homo sapiens GN=USP19 PE=1 SV=1;tr|B5MEG5|B5MEG5_HUMAN Ubiquitin carboxyl-terminal hydrolase 19 OS=Homo sapiens GN=USP19 PE=1 SV=1;tr|E7ESU0|E7ESU0_HUMAN Ubiquitin carboxyl-terminal hydrola	3	9	9	1	7	8	9	8	8	9	7	7	8	7	8	9	8	8	9	7	7	8	1	1	1	1	1	1	1	1	1	13.6	13.6	2.6	145.56	1321	1321;1358;1180	0	42.102	By MS/MS	By MS/MS	By MS/MS
F5H004;F5GX62;E7ESV4;F5H7Y6;P61224;F5H6R7;A0A0J9YXB3;A6NIZ1;F5H4H0;F5GYH7;F5H077;F5GWU8;F5H491;F5H0B7;F5H500;F5H823;B7ZB78;F5GZG1;F5GYB5;F8WBC0	F5H004;F5GX62;E7ESV4;F5H7Y6;P61224;F5H6R7;A0A0J9YXB3;A6NIZ1;F5H4H0;F5GYH7;F5H077;F5GWU8;F5H491;F5H0B7;F5H500;F5H823;B7ZB78;F5GZG1;F5GYB5	4;4;4;4;4;3;3;3;2;2;2;2;2;2;2;2;2;2;2;1	1;1;1;1;1;1;1;1;0;0;0;0;0;0;0;1;1;1;0;0	1;1;1;1;1;1;1;1;0;0;0;0;0;0;0;1;1;1;0;0	Ras-related protein Rap-1b;Ras-related protein Rap-1b-like protein	RAP1B	tr|F5H004|F5H004_HUMAN Ras-related protein Rap-1b (Fragment) OS=Homo sapiens GN=RAP1B PE=1 SV=1;tr|F5GX62|F5GX62_HUMAN Ras-related protein Rap-1b (Fragment) OS=Homo sapiens GN=RAP1B PE=1 SV=1;tr|E7ESV4|E7ESV4_HUMAN Ras-related protein Rap-1b (Fragment) OS=	20	4	1	1	4	4	4	4	4	4	4	4	4	1	1	1	1	1	1	1	1	1	1	1	1	1	1	1	1	1	1	33.9	11.8	11.8	14.293	127	127;139;157;179;184;122;165;184;48;53;85;87;93;98;101;103;118;122;136;32	0	4.6824	By MS/MS	By MS/MS	By MS/MS
E7ESY4;Q13330;H0Y4T7;F8W9Y9;E9PCS8;E7EQY4;D6W5A2;E7EV10;Q9BTC8	E7ESY4;Q13330;H0Y4T7	12;12;11;4;2;2;2;2;2	11;11;10;4;1;1;1;1;1	11;11;10;4;1;1;1;1;1	Metastasis-associated protein MTA1	MTA1	tr|E7ESY4|E7ESY4_HUMAN Metastasis-associated protein MTA1 OS=Homo sapiens GN=MTA1 PE=1 SV=1;sp|Q13330|MTA1_HUMAN Metastasis-associated protein MTA1 OS=Homo sapiens GN=MTA1 PE=1 SV=2;tr|H0Y4T7|H0Y4T7_HUMAN Metastasis-associated protein MTA1 (Fragment) OS=Ho	9	12	11	11	9	9	11	10	10	8	8	11	8	8	8	10	9	9	7	8	10	7	8	8	10	9	9	7	8	10	7	23.5	22	22	79.372	703	703;715;511;255;392;514;537;590;594	0	44.907	By MS/MS	By MS/MS	By MS/MS
E7EVI4;E7ET87;O75410;B4E3H6;H0YBT8;H0YAY0;H0Y9C3;Q4VXL4;D6RAA5;Q4VXL8	E7EVI4;E7ET87;O75410;B4E3H6;H0YBT8;H0YAY0	3;3;3;2;2;2;1;1;1;1	3;3;3;2;2;2;1;1;1;1	2;2;2;2;2;2;0;0;0;0	Transforming acidic coiled-coil-containing protein 1	TACC1	tr|E7EVI4|E7EVI4_HUMAN Transforming acidic coiled-coil-containing protein 1 OS=Homo sapiens GN=TACC1 PE=1 SV=1;tr|E7ET87|E7ET87_HUMAN Transforming acidic coiled-coil-containing protein 1 OS=Homo sapiens GN=TACC1 PE=1 SV=1;sp|O75410|TACC1_HUMAN Transforming	10	3	3	2	0	1	0	2	1	1	1	1	0	0	1	0	2	1	1	1	1	0	0	1	0	1	0	0	0	0	0	5.9	5.9	4	63.902	581	581;609;805;242;454;562;153;575;1008;1038	0.00052576	3.8566		By MS/MS
E7ETA6;Q15154;A6NNN6;H0YBA1;E7EV93;E5RGQ4;E9PGW9	E7ETA6;Q15154;A6NNN6	11;11;10;5;4;1;1	11;11;10;5;4;1;1	11;11;10;5;4;1;1	Pericentriolar material 1 protein	PCM1	tr|E7ETA6|E7ETA6_HUMAN Pericentriolar material 1 protein OS=Homo sapiens GN=PCM1 PE=1 SV=1;sp|Q15154|PCM1_HUMAN Pericentriolar material 1 protein OS=Homo sapiens GN=PCM1 PE=1 SV=4;tr|A6NNN6|A6NNN6_HUMAN Pericentriolar material 1 protein OS=Homo sapiens GN=	7	11	11	11	10	9	9	9	8	10	7	9	9	10	9	9	9	8	10	7	9	9	10	9	9	9	8	10	7	9	9	9.1	9.1	9.1	227.73	2016	2016;2024;1860;764;749;408;530	0	30.476	By MS/MS	By MS/MS	By MS/MS
H0Y9G6;E7ETU7;P09001;D6RC14;D6RBQ5;E9PF06	H0Y9G6;E7ETU7;P09001;D6RC14	3;3;3;2;1;1	3;3;3;2;1;1	3;3;3;2;1;1	39S ribosomal protein L3, mitochondrial	MRPL3	tr|H0Y9G6|H0Y9G6_HUMAN 39S ribosomal protein L3, mitochondrial (Fragment) OS=Homo sapiens GN=MRPL3 PE=1 SV=1;tr|E7ETU7|E7ETU7_HUMAN 39S ribosomal protein L3, mitochondrial OS=Homo sapiens GN=MRPL3 PE=1 SV=1;sp|P09001|RM03_HUMAN 39S ribosomal protein L3, mi	6	3	3	3	2	3	3	3	3	3	3	3	3	2	3	3	3	3	3	3	3	3	2	3	3	3	3	3	3	3	3	11.3	11.3	11.3	40.47	363	363;375;348;155;28;176	0	15.518	By MS/MS	By MS/MS	By MS/MS
E7ETU9;O00469	E7ETU9;O00469	2;2	2;2	2;2	Procollagen-lysine,2-oxoglutarate 5-dioxygenase 2	PLOD2	tr|E7ETU9|E7ETU9_HUMAN Procollagen-lysine,2-oxoglutarate 5-dioxygenase 2 OS=Homo sapiens GN=PLOD2 PE=1 SV=1;sp|O00469|PLOD2_HUMAN Procollagen-lysine,2-oxoglutarate 5-dioxygenase 2 OS=Homo sapiens GN=PLOD2 PE=1 SV=2	2	2	2	2	2	1	1	2	2	1	1	1	2	2	1	1	2	2	1	1	1	2	2	1	1	2	2	1	1	1	2	4.3	4.3	4.3	81.169	703	703;737	0.0007485	3.2506	By MS/MS	By matching	By matching
E7ETY2;J3KQ96	E7ETY2;J3KQ96	31;30	2;1	2;1		TCOF1	tr|E7ETY2|E7ETY2_HUMAN Treacle protein OS=Homo sapiens GN=TCOF1 PE=1 SV=1;tr|J3KQ96|J3KQ96_HUMAN Treacle protein (Fragment) OS=Homo sapiens GN=TCOF1 PE=1 SV=1	2	31	2	2	29	28	28	27	29	29	29	29	26	2	2	2	2	2	2	2	2	2	2	2	2	2	2	2	2	2	2	25.1	2.8	2.8	152.3	1488	1488;1414	0	18.351	By MS/MS	By MS/MS	By MS/MS
E7ETY4;E9PC69;Q7KZI7	E7ETY4;E9PC69;Q7KZI7	4;4;4	4;4;4	4;4;4	Serine/threonine-protein kinase MARK2	MARK2	tr|E7ETY4|E7ETY4_HUMAN Serine/threonine-protein kinase MARK2 OS=Homo sapiens GN=MARK2 PE=1 SV=1;tr|E9PC69|E9PC69_HUMAN Serine/threonine-protein kinase MARK2 OS=Homo sapiens GN=MARK2 PE=1 SV=3;sp|Q7KZI7|MARK2_HUMAN Serine/threonine-protein kinase MARK2 OS=H	3	4	4	4	1	2	1	1	2	1	4	4	4	1	2	1	1	2	1	4	4	4	1	2	1	1	2	1	4	4	4	9.6	9.6	9.6	78.452	699	699;778;788	0	5.7371	By matching	By matching	By matching
E7ETZ4;Q9Y6E2;B5MCH7;B5MCE7;Q75MG1;E9PFD4;E7EMS9;E9PFE3;C9JF98;F8WDX8	E7ETZ4;Q9Y6E2;B5MCH7;B5MCE7;Q75MG1	10;10;9;7;6;4;4;3;3;3	10;10;9;7;6;4;4;3;3;3	10;10;9;7;6;4;4;3;3;3	Basic leucine zipper and W2 domain-containing protein 2	BZW2	tr|E7ETZ4|E7ETZ4_HUMAN Basic leucine zipper and W2 domain-containing protein 2 (Fragment) OS=Homo sapiens GN=BZW2 PE=1 SV=1;sp|Q9Y6E2|BZW2_HUMAN Basic leucine zipper and W2 domain-containing protein 2 OS=Homo sapiens GN=BZW2 PE=1 SV=1;tr|B5MCH7|B5MCH7_HUMA	10	10	10	10	10	10	9	9	10	10	9	10	9	10	10	9	9	10	10	9	10	9	10	10	9	9	10	10	9	10	9	20.8	20.8	20.8	46.913	408	408;419;343;225;274;189;208;161;163;170	0	24.167	By MS/MS	By MS/MS	By MS/MS
E7EU96;Q5U5J2;P68400;Q8NEV1;A0A087WY74;V9GYA2;V9GY80;V9GYW6	E7EU96;Q5U5J2;P68400;Q8NEV1	11;11;11;9;3;2;2;1	11;11;11;9;3;2;2;1	11;11;11;9;3;2;2;1	Casein kinase II subunit alpha;Casein kinase II subunit alpha 3	CSNK2A1;CSNK2A3	tr|E7EU96|E7EU96_HUMAN Casein kinase II subunit alpha OS=Homo sapiens GN=CSNK2A1 PE=1 SV=1;tr|Q5U5J2|Q5U5J2_HUMAN CSNK2A1 protein OS=Homo sapiens GN=CSNK2A1 PE=1 SV=1;sp|P68400|CSK21_HUMAN Casein kinase II subunit alpha OS=Homo sapiens GN=CSNK2A1 PE=1 SV=1	8	11	11	11	11	8	10	9	9	10	8	8	10	11	8	10	9	9	10	8	8	10	11	8	10	9	9	10	8	8	10	35.3	35.3	35.3	45.31	385	385;397;391;391;118;74;80;27	0	188.49	By MS/MS	By MS/MS	By MS/MS
E7EUN9;Q9NX74	E7EUN9;Q9NX74	3;3	3;3	3;3	tRNA-dihydrouridine(20) synthase [NAD(P)+]-like	DUS2	tr|E7EUN9|E7EUN9_HUMAN tRNA-dihydrouridine(20) synthase [NAD(P)+]-like OS=Homo sapiens GN=DUS2 PE=1 SV=1;sp|Q9NX74|DUS2L_HUMAN tRNA-dihydrouridine(20) synthase [NAD(P)+]-like OS=Homo sapiens GN=DUS2 PE=1 SV=1	2	3	3	3	3	2	3	1	3	2	2	3	2	3	2	3	1	3	2	2	3	2	3	2	3	1	3	2	2	3	2	7	7	7	51.388	458	458;493	0	4.75	By matching	By matching	By MS/MS
E7EX73;E9PGM1;E7EUU4;Q04637;A0A0A0MR52;C9JF13;C9J6B6;C9J2Z7;C9K073;H7C044;H7C0V6;F8WCF2;C9JWH7;C9J556;REV__F5H7J8;C9JHW9;C9JSU8;C9JWW9;REV__Q8NEG2;REV__C9JQZ6;REV__J3KQX6	E7EX73;E9PGM1;E7EUU4;Q04637;A0A0A0MR52	35;35;35;35;32;17;15;9;9;7;3;1;1;1;1;1;1;1;1;1;1	35;35;35;35;32;17;15;9;9;7;3;1;1;1;1;1;1;1;1;1;1	32;32;32;32;29;14;14;9;9;7;3;1;1;1;1;1;1;1;1;1;1	Eukaryotic translation initiation factor 4 gamma 1	EIF4G1	tr|E7EX73|E7EX73_HUMAN Eukaryotic translation initiation factor 4 gamma 1 OS=Homo sapiens GN=EIF4G1 PE=1 SV=1;tr|E9PGM1|E9PGM1_HUMAN Eukaryotic translation initiation factor 4 gamma 1 OS=Homo sapiens GN=EIF4G1 PE=1 SV=1;tr|E7EUU4|E7EUU4_HUMAN Eukaryotic tr	21	35	35	32	33	35	35	34	35	35	35	30	35	33	35	35	34	35	35	35	30	35	30	32	32	31	32	32	32	27	32	27.9	27.9	25.6	158.64	1436	1436;1513;1560;1599;1395;903;757;834;869;226;180;50;127;143;157;160;163;285;295;324;340	0	323.31	By MS/MS	By MS/MS	By MS/MS
E7EVA8;Q9BY41;A6NGJ7;A6NMT1;C9J8F0;A6NGT0;E7EW22	E7EVA8;Q9BY41;A6NGJ7;A6NMT1	3;3;2;2;1;1;1	3;3;2;2;1;1;1	3;3;2;2;1;1;1	Histone deacetylase 8	HDAC8	tr|E7EVA8|E7EVA8_HUMAN Histone deacetylase 8 (Fragment) OS=Homo sapiens GN=HDAC8 PE=1 SV=1;sp|Q9BY41|HDAC8_HUMAN Histone deacetylase 8 OS=Homo sapiens GN=HDAC8 PE=1 SV=2;tr|A6NGJ7|A6NGJ7_HUMAN Histone deacetylase 8 (Fragment) OS=Homo sapiens GN=HDAC8 PE=1	7	3	3	3	3	1	1	2	1	2	2	2	2	3	1	1	2	1	2	2	2	2	3	1	1	2	1	2	2	2	2	15.4	15.4	15.4	32.877	299	299;377;248;253;132;156;185	0	12.719	By MS/MS	By MS/MS	By MS/MS
E7EVC7;Q676U5;C9J8C6;C9JAY7;C9J1B2	E7EVC7;Q676U5	3;3;1;1;1	3;3;1;1;1	3;3;1;1;1	Autophagy-related protein 16-1	ATG16L1	tr|E7EVC7|E7EVC7_HUMAN Autophagy-related protein 16-1 OS=Homo sapiens GN=ATG16L1 PE=1 SV=1;sp|Q676U5|A16L1_HUMAN Autophagy-related protein 16-1 OS=Homo sapiens GN=ATG16L1 PE=1 SV=2	5	3	3	3	3	3	3	3	3	2	3	3	3	3	3	3	3	3	2	3	3	3	3	3	3	3	3	2	3	3	3	6.6	6.6	6.6	70.01	624	624;607;55;164;187	0	6.0409	By MS/MS	By MS/MS	By MS/MS
E7EVG2;Q86U86;H0Y5B5;C9JPI5;C9J409;C9JCJ2;C9J053;C9JQF1	E7EVG2;Q86U86;H0Y5B5	7;7;6;2;1;1;1;1	7;7;6;2;1;1;1;1	7;7;6;2;1;1;1;1	Protein polybromo-1	PBRM1	tr|E7EVG2|E7EVG2_HUMAN Protein polybromo-1 (Fragment) OS=Homo sapiens GN=PBRM1 PE=1 SV=7;sp|Q86U86|PB1_HUMAN Protein polybromo-1 OS=Homo sapiens GN=PBRM1 PE=1 SV=1;tr|H0Y5B5|H0Y5B5_HUMAN Protein polybromo-1 (Fragment) OS=Homo sapiens GN=PBRM1 PE=1 SV=1	8	7	7	7	6	4	6	6	5	5	6	7	5	6	4	6	6	5	5	6	7	5	6	4	6	6	5	5	6	7	5	7.9	7.9	7.9	168.5	1461	1461;1689;1085;230;43;87;118;152	0	17.77	By MS/MS	By MS/MS	By MS/MS
G5E9S8;G3V2E7;F8W6L3;G3V3H3;G3V5R9;E7EVH7;Q07866;G3V2P7;H0YJU9;H0YJL0;H0YJT3;H0YG16;H0YGB8;K7EL76;Q6P597	G5E9S8;G3V2E7;F8W6L3;G3V3H3;G3V5R9;E7EVH7;Q07866	15;15;15;15;15;15;15;4;3;3;3;3;2;1;1	15;15;15;15;15;15;15;4;3;3;3;3;2;1;1	9;9;9;9;9;9;9;3;3;3;3;3;2;0;0	Kinesin light chain 1	KLC1	tr|G5E9S8|G5E9S8_HUMAN Kinesin light chain 1 OS=Homo sapiens GN=KLC1 PE=1 SV=1;tr|G3V2E7|G3V2E7_HUMAN Kinesin light chain 1 OS=Homo sapiens GN=KLC1 PE=1 SV=1;tr|F8W6L3|F8W6L3_HUMAN Kinesin light chain 1 OS=Homo sapiens GN=KLC1 PE=1 SV=1;tr|G3V3H3|G3V3H3_HU	15	15	15	9	15	15	13	12	13	15	15	15	15	15	15	13	12	13	15	15	15	15	9	9	8	9	9	9	9	9	9	27.7	27.7	16.9	62.506	549	549;551;576;609;630;732;573;150;131;150;161;268;60;397;504	0	137.74	By MS/MS	By MS/MS	By MS/MS
[truncated: 3,703 more rows]
[truncated: 56 more columns]
